# Supplementary material for: Immunological maladaptation preceding spontaneous preterm birth in human pregnancies
Source: Nat Commun. 2026 Jul 27;17:7121. doi: 10.1038/s41467-026-75605-5 (PMC13408597; doi:10.1038/s41467-026-75605-5)
Supplement: Supplementary file 3 — Supplementary Data 1 [file 41467_2026_75605_MOESM3_ESM.xlsx]

## Sheet: Supplementary Data 1
Supplementary Data 1: Model features for sPTB classification model
Rank	Variable	Stimulation	Timepoint	Population	Reagent	Category	p-value	Median	Model	Relative_importance	Index
1	CD14nCD16p.ncMC_GLUT1_median__ISO_T1	ISO	T1	CD14nCD16p.ncMC	GLUT1	median	2.64e-05	0.33608	Lasso	1	4.5784
2	LRP8_proteomics_proteomics__proteomics_T2	proteomics	T2	LRP8	proteomics	proteomics	0.00016	-0.49742	Lasso	0.991528	3.76372
3	PACAP-27_proteomics_proteomics__proteomics_T2	proteomics	T2	PACAP-27	proteomics	proteomics	0.000432	0.449985	Lasso	0.896973	3.01788
4	NKp46_proteomics_proteomics__proteomics_T1	proteomics	T1	NKp46	proteomics	proteomics	0.0052	0.501671	Lasso	1	2.284
5	SAA2_proteomics_proteomics__proteomics_T2	proteomics	T2	SAA2	proteomics	proteomics	0.00414	0.392016	Lasso	0.781421	1.86213
6	VDR_proteomics_proteomics__proteomics_T1	proteomics	T1	VDR	proteomics	proteomics	0.000463	-0.240509	Lasso	0.479417	1.59858
7	CD66p.Granulocytes_TNFa_PI__ICS_T3	ICS	T3	CD66p.Granulocytes	TNFa	PI	0.000903	1.39834	RF	0.462865	1.4091
8	MyeloidCells_PDL1_median__ISO_T1	ISO	T1	MyeloidCells	PDL1	median	0.000908	0.145243	Lasso	0.432169	1.31462
9	GRPE1_proteomics_proteomics__proteomics_T1	proteomics	T1	GRPE1	proteomics	proteomics	0.00383	0.247127	Lasso	0.492608	1.19054
10	FoxP3pCD25p.CD4Treg_TGFb_PI__ICS_T1	ICS	T1	FoxP3pCD25p.CD4Treg	TGFb	PI	0.0682	3.02105	RF	1	1.16622
11	CD62LnCD45RAp.CD8Temra_MIP1b_PI__ICS_T2	ICS	T2	CD62LnCD45RAp.CD8Temra	MIP1b	PI	0.0083	1.62381	RF	0.537498	1.11849
12	CD66p.Granulocytes_freq_freq__freq_T2	freq	T2	CD66p.Granulocytes	freq	freq	0.0825	2.28413	Lasso	1	1.08355
13	TACI_proteomics_proteomics__proteomics_T3	proteomics	T3	TACI	proteomics	proteomics	0.00259	0.198282	Lasso	0.395244	1.02238
14	CD62LnCD45RAp.CD4Temra_IFNg_US__ICS_T3	ICS	T3	CD62LnCD45RAp.CD4Temra	IFNg	US	0.0168	1.65034	RF	0.546281	0.96948
15	ChATp.CD4T_freq_freq__freq_T3	freq	T3	ChATp.CD4T	freq	freq	0.0901	-2.04855	Lasso	0.896864	0.93747
16	CD62LpCD45RAp.CD8Tnaive_freq_freq__freq_T2	freq	T2	CD62LpCD45RAp.CD8Tnaive	freq	freq	0.0232	-1.25808	Lasso	0.550791	0.900275
17	Tbetp.Th1CD4T_CCR2_median__ISO_T1	ISO	T1	Tbetp.Th1CD4T	CCR2	median	0.00161	0.102308	Lasso	0.304416	0.850288
18	NTF-2_proteomics_proteomics__proteomics_T2	proteomics	T2	NTF-2	proteomics	proteomics	0.000364	-0.123679	Lasso	0.246535	0.847808
19	CD66p.Granulocytes_IFNg_PI__ICS_T3	ICS	T3	CD66p.Granulocytes	IFNg	PI	0.00394	1.06048	RF	0.35103	0.844054
20	b-NGF_proteomics_proteomics__proteomics_T1	proteomics	T1	b-NGF	proteomics	proteomics	0.000238	0.108425	Lasso	0.216129	0.783126
21	CD14pCD16n.cMC_pPLCg1_median__ISO_T2	ISO	T2	CD14pCD16n.cMC	pPLCg1	median	0.00339	0.103006	Lasso	0.306493	0.756976
22	CD4nCD8n.NKT_CCR2_median__ISO_T2	ISO	T2	CD4nCD8n.NKT	CCR2	median	0.00445	0.105545	Lasso	0.314048	0.738528
23	CD14nCD16p.ncMC_freq_freq__freq_T1	freq	T1	CD14nCD16p.ncMC	freq	freq	0.0689	1.42703	Lasso	0.624759	0.725833
24	CD56loCD16p.NK_freq_freq__freq_T2	freq	T2	CD56loCD16p.NK	freq	freq	0.189	-2.19282	Lasso	0.960023	0.694613
25	CD45RAp.CD8Tnaive_freq_freq__freq_T3	freq	T3	CD45RAp.CD8Tnaive	freq	freq	0.00477	-0.669514	Lasso	0.293116	0.680462
26	CD27_proteomics_proteomics__proteomics_T1	proteomics	T1	CD27	proteomics	proteomics	0.00336	0.126264	Lasso	0.251687	0.622588
27	CD45RAn.CD8Tmem_IL2_US__ICS_T3	ICS	T3	CD45RAn.CD8Tmem	IL2	US	0.0317	1.2257	RF	0.405719	0.608149
28	CD66p.Granulocytes_IL12_US__ICS_T3	ICS	T3	CD66p.Granulocyte	IL12	US	0.0153	0.987442	RF	0.326854	0.59334
29	CD45RAp.CD4Tnaive_TGFb_US__ICS_T3	ICS	T3	CD45RAp.CD4Tnaive	TGFb	US	0.0786	1.56318	RF	0.517427	0.571538
30	CD62LnCD45RAp.CD8Temra_IL2_US__ICS_T2	ICS	T2	CD62LnCD45RAp.CD8Temra	IL2	US	0.00603	0.761801	RF	0.252164	0.559724
31	CD14pCD16p.intMC_VDAC1_median__ISO_T2	ISO	T2	CD14pCD16p.intMC	VDAC1	median	0.00433	0.072133	Lasso	0.214631	0.507282
32	CD7p.NK_IFNg_PI__ICS_T3	ICS	T3	CD7p.NK	IFNg	PI	0.0353	1.0418	RF	0.344845	0.500793
33	CD62LpCD45RAp.CD8Tnaive_TNFa_US__ICS_T3	ICS	T3	CD62LpCD45RAp.CD8Tnaive	TNFa	US	0.015	0.819957	RF	0.271414	0.495035
34	Tissue transglutaminase_proteomics_proteomics__proteomics_T2	proteomics	T2	Tissue transglutaminase	proteomics	proteomics	0.011	-0.116971	Lasso	0.233163	0.456674
35	CD66p.Granulocytes_PDL1_median__ISO_T1	ISO	T1	CD66p.Granulocytes	PDL1	median	0.018	0.0691006	Lasso	0.205607	0.358729
36	CD62LpCD45RAn.CD8Tcm_freq_freq__freq_T3	freq	T3	CD62LpCD45RAn.CD8Tcm	freq	freq	0.204	1.15847	Lasso	0.507183	0.350144
37	CD62LpCD45RAp.CD4Tnaive_TGFb_US__ICS_T3	ICS	T3	CD62LpCD45RAp.CD4Tnaive	TGFb	US	0.252	1.68666	RF	0.558303	0.3342
38	CD8p.T_freq_freq__freq_T3	freq	T3	CD8p.T	freq	freq	0.0823	-0.696346	Lasso	0.304862	0.330654
39	ChATp.CD4T_IL2_US__ICS_T3	ICS	T3	ChATp.CD4T	IL2	US	0.0687	0.851615	RF	0.281893	0.327854
40	FN1.4_proteomics_proteomics__proteomics_T1	proteomics	T1	FN1.4	proteomics	proteomics	0.0123	0.0855261	Lasso	0.170483	0.325638
41	CD62LpCD45RAn.CD8Tcm_CCR2_median__ISO_T2	ISO	T2	CD62LpCD45RAn.CD8Tcm	CCR2	median	0.00148	0.038356	Lasso	0.114128	0.322951
42	CD4p.T_freq_freq__freq_T2	freq	T2	CD4p.T	freq	freq	0.134	-0.735524	Lasso	0.322015	0.281085
43	ALT_proteomics_proteomics__proteomics_T2	proteomics	T2	ALT	proteomics	proteomics	0.00298	-0.0542179	Lasso	0.108075	0.272973
44	ChATp.CD8T_freq_freq__freq_T2	freq	T2	ChATp.CD8T	freq	freq	0.267	1.03521	Lasso	0.453219	0.259916
45	CD45RAp.CD4Tnaive_IL4_US__ICS_T3	ICS	T3	CD45RAp.CD4Tnaive	IL4	US	0.0786	0.708323	RF	0.234462	0.258982
46	CD62LpCD45RAp.CD4Tnaive_TGFb_PI__ICS_T3	ICS	T3	CD62LpCD45RAp.CD4Tnaive	TGFb	PI	0.298	1.46885	RF	0.486204	0.255638
47	CD56loCD16p.NK_freq_freq__freq_T3	freq	T3	CD56loCD16p.NK	freq	freq	0.288	0.931811	Lasso	0.40795	0.220541
48	CD4nCD8n.NKT_freq_freq__freq_T3	freq	T3	CD4nCD8n.NKT	freq	freq	0.586	-2.00479	Lasso	0.877706	0.203718
49	CD56hiCD16n.NK_freq_freq__freq_T1	freq	T1	CD56hiCD16n.NK	freq	freq	0.169	0.601981	Lasso	0.263549	0.20349
50	CRTH2p.Th2CD4T_freq_freq__freq_T3	freq	T3	CRTH2p.Th2CD4T	freq	freq	0.219	-0.68869	Lasso	0.301511	0.198863
51	CD4p.T_IL4_US__ICS_T3	ICS	T3	CD4p.T	IL4	US	0.189	0.782197	RF	0.258915	0.187335
52	CD19p.B_freq_freq__freq_T2	freq	T2	CD19p.B	freq	freq	0.297	0.743213	Lasso	0.325381	0.171555
53	CD62LpCD45RAp.CD8Tnaive_freq_freq__freq_T1	freq	T1	CD62LpCD45RAp.CD8Tnaive		freq	0.309	-0.647515	Lasso	0.283484	0.144589
54	sRANKL_proteomics_proteomics__proteomics_T2	proteomics	T2	sRANKL	proteomics	proteomics	0.00444	0.029955	Lasso	0.0597104	0.140476
55	CBR1_proteomics_proteomics__proteomics_T2	proteomics	T2	CBR1	proteomics	proteomics	0.00291	-0.0277291	Lasso	0.0552734	0.140179
56	CD45RAp.CD4Tnaive_IL17A_US__ICS_T3	ICS	T3	CD45RAp.CD4Tnaive	IL17A	US	0.219	0.580325	RF	0.192094	0.126697
57	LIGHT_proteomics_proteomics__proteomics_T1	proteomics	T1	LIGHT	proteomics	proteomics	0.0275	-0.0370228	Lasso	0.073799	0.115176
58	CD14pCD16p.intMC_freq_freq__freq_T3	freq	T3	CD14pCD16p.intMC	freq	freq	0.558	-0.888648	Lasso	0.389053	0.0985727
59	CD66p.Granulocytes_freq_freq__freq_T3	freq	T3	CD66p.Granulocytes	freq	freq	0.531	-0.760989	Lasso	0.333163	0.0915885
60	CD45RAn.CD4Tmem_freq_freq__freq_T2	freq	T2	CD45RAn.CD4Tmem	freq	freq	0.589	-0.901106	Lasso	0.394507	0.0906912
61	CD62LnCD45RAn.CD8Tem_freq_freq__freq_T1	freq	T1	CD62LnCD45RAn.CD8Tem	freq	freq	0.688	0.889989	Lasso	0.38964	0.0632821
62	CD62LnCD45RAp.CD4Temra_freq_freq__freq_T3	freq	T3	CD62LnCD45RAp.CD4Temra	freq	freq	0.0683	-0.117923	Lasso	0.0516271	0.0601755
63	CD56p.NK_freq_freq__freq_T2	freq	T2	CD56p.NK	freq	freq	0.355	-0.226912	Lasso	0.0993429	0.0446816
64	MyeloidCells_freq_freq__freq_T2	freq	T2	MyeloidCells	freq	freq	0.555	0.371037	Lasso	0.162441	0.0415373
65	CD19p.B_freq_freq__freq_T1	freq	T1	CD19p.B	freq	freq	0.629	-0.453993	Lasso	0.19876	0.0400201
66	CD4pCD8p.T_freq_freq__freq_T1	freq	T1	CD4pCD8p.T	freq	freq	0.739	-0.598085	Lasso	0.261843	0.0343946
67	TWF1_proteomics_proteomics__proteomics_T1	proteomics	T1	TWF1	proteomics	proteomics	0.000543	-0.00457781	Lasso	0.00912513	0.0297954
68	HLADRp.DC_freq_freq__freq_T1	freq	T1	HLADRp.DC	freq	freq	0.417	-0.178077	Lasso	0.0779628	0.0296153
69	CD3pCD56p.allNKT_freq_freq__freq_T2	freq	T2	CD3pCD56p.allNKT	freq	freq	0.459	-0.162786	Lasso	0.0712682	0.024102
70	Gro-g_proteomics_proteomics__proteomics_T1	proteomics	T1	Gro-g	proteomics	proteomics	0.0408	0.00695657	Lasso	0.0138668	0.0192657
71	ChATp.CD4T_freq_freq__freq_T1	freq	T1	ChATp.CD4T	freq	freq	0.908	0.834943	Lasso	0.365541	0.0153213
72	CD62LnCD45RAp.CD8Temra_freq_freq__freq_T3	freq	T3	CD62LnCD45RAp.CD8Temra	freq	freq	0.0901	-0.030489	Lasso	0.0133482	0.0139525
73	TCRgdp.T_freq_freq__freq_T1	freq	T1	TCRgdp.T	freq	freq	0.886	-0.528867	Lasso	0.23154	0.0121712
74	CD62LpCD45RAn.CD4Tcm_freq_freq__freq_T1	freq	T1	CD62LpCD45RAn.CD4Tcm	freq	freq	0.708	-0.0959165	Lasso	0.0419926	0.00629749
75	CD14pCD16p.intMC_freq_freq__freq_T2	freq	T2	CD14pCD16p.intMC	freq	freq	0.901	0.264407	Lasso	0.115758	0.00524097
76	GM-CSF_proteomics_proteomics__proteomics_T2	proteomics	T2	GM-CSF	proteomics	proteomics	0.0656	0.00194012	Lasso	0.00386732	0.00457541
