# Supplementary material for: Immunological maladaptation preceding spontaneous preterm birth in human pregnancies
Source: Nat Commun. 2026 Jul 27;17:7121. doi: 10.1038/s41467-026-75605-5 (PMC13408597; doi:10.1038/s41467-026-75605-5)
Supplement: Supplementary file 4 — Supplementary Data 2 [file 41467_2026_75605_MOESM4_ESM.xlsx]

## Sheet: Supplementary Data 2
Supplementary Data 2: Gene set enrichment analysis (GSEA) for scRNA sequencing of T cells
Test	ID	Description	Group	Selected for Fig. 4b	Set size	NES	p-value	adjusted p-value	Index	Leading edge genes (n)	Population	GeneSet category	logPs
GO:BP_Naive.CD8	GO:0044255	GOBP_CELLULAR_LIPID_METABOLIC_PROCESS	Cell.metabolism		470	1.53116	0.000239981	0.0741198	7	119	Naive.CD8	GO:BP	3.61982
GO:BP_Naive.CD8	GO:0045017	GOBP_GLYCEROLIPID_BIOSYNTHETIC_PROCESS	Cell.metabolism		149	1.70417	0.000222173	0.0741198	1	40	Naive.CD8	GO:BP	3.65331
GO:BP_Naive.CD8	GO:0046486	GOBP_GLYCEROLIPID_METABOLIC_PROCESS	Cell.metabolism		204	1.62123	0.000226501	0.0741198	4	48	Naive.CD8	GO:BP	3.64493
GO:BP_Naive.CD8	GO:0006650	GOBP_GLYCEROPHOSPHOLIPID_METABOLIC_PROCESS	Cell.metabolism		177	1.69312	0.000223364	0.0741198	2	44	Naive.CD8	GO:BP	3.65099
GO:BP_Naive.CD8	GO:0008654	GOBP_PHOSPHOLIPID_BIOSYNTHETIC_PROCESS	Cell.metabolism		165	1.60648	0.000223065	0.0741198	5	46	Naive.CD8	GO:BP	3.65157
GO:BP_Naive.CD8	GO:0006644	GOBP_PHOSPHOLIPID_METABOLIC_PROCESS	Cell.metabolism		213	1.66704	0.000228624	0.0741198	3	58	Naive.CD8	GO:BP	3.64088
GO:BP_Naive.CD8	GO:0044282	GOBP_SMALL_MOLECULE_CATABOLIC_PROCESS	Cell.metabolism		176	1.59469	0.000221828	0.0741198	6	75	Naive.CD8	GO:BP	3.65398
GO:CC_Memory.CD4	GO:0101031	GOCC_CHAPERONE_COMPLEX	Cell.cycletranscriptiontranslation		28	1.97439	0.000691244	0.0307333	2	15	Memory.CD4	GO:CC	3.16037
GO:CC_Memory.CD4	GO:0060170	GOCC_CILIARY_MEMBRANE	Cell.architecture		27	-1.95739	0.000529661	0.0307333	3	9	Memory.CD4	GO:CC	3.276
GO:CC_Memory.CD4	GO:0097014	GOCC_CILIARY_PLASM	Cell.architecture		46	-2.00595	0.000171939	0.0307333	1	22	Memory.CD4	GO:CC	3.76462
GO:CC_Memory.CD4	GO:0099568	GOCC_CYTOPLASMIC_REGION	Cell.architecture		123	-1.68736	0.000796305	0.0307333	8	37	Memory.CD4	GO:CC	3.09892
GO:CC_Memory.CD4	GO:0022625	GOCC_CYTOSOLIC_LARGE_RIBOSOMAL_SUBUNIT	Cell.cycletranscriptiontranslation		54	-1.8008	0.000848464	0.0307333	6	26	Memory.CD4	GO:CC	3.07137
GO:CC_Naive.CD4	GO:0022625	GOCC_CYTOSOLIC_LARGE_RIBOSOMAL_SUBUNIT	Cell.cycletranscriptiontranslation		53	-1.7865	0.000562641	0.0629424	3	25	Naive.CD4	GO:CC	3.24977
GO:CC_Memory.CD4	GO:0022626	GOCC_CYTOSOLIC_RIBOSOME	Cell.cycletranscriptiontranslation		92	-1.82585	0.000493259	0.0307333	4	38	Memory.CD4	GO:CC	3.30693
GO:CC_Naive.CD4	GO:0022626	GOCC_CYTOSOLIC_RIBOSOME	Cell.cycletranscriptiontranslation		91	-1.819	0.000180832	0.0594937	1	39	Naive.CD4	GO:CC	3.74273
GO:CC_Naive.CD4	GO:0030990	GOCC_INTRACILIARY_TRANSPORT_PARTICLE	Cell.architecture		21	-2.029	0.000573943	0.0629424	2	7	Naive.CD4	GO:CC	3.24113
GO:CC_Memory.CD4	GO:0098797	GOCC_PLASMA_MEMBRANE_PROTEIN_COMPLEX	Cell.signaling		277	1.49642	0.000995355	0.0324486	10	83	Memory.CD4	GO:CC	3.00202
GO:CC_Naive.CD8	GO:0098797	GOCC_PLASMA_MEMBRANE_PROTEIN_COMPLEX	Cell.signaling		236	1.52769	0.000698649	0.0557173	4	59	Naive.CD8	GO:CC	3.15574
GO:CC_Memory.CD8	GO:0098797	GOCC_PLASMA_MEMBRANE_PROTEIN_COMPLEX	Cell.signaling		248	1.65784	0.000221533	0.023261	3	44	Memory.CD8	GO:CC	3.65456
GO:CC_Treg	GO:0098797	GOCC_PLASMA_MEMBRANE_PROTEIN_COMPLEX	Cell.signaling		159	1.8511	0.000182882	0.0468178	1	54	Treg	GO:CC	3.73783
GO:CC_Naive.CD8	GO:0098802	GOCC_PLASMA_MEMBRANE_SIGNALING_RECEPTOR_COMPLEX	Cell.signaling		135	1.81208	0.000669195	0.0557173	3	30	Naive.CD8	GO:CC	3.17445
GO:CC_Memory.CD4	GO:0098802	GOCC_PLASMA_MEMBRANE_SIGNALING_RECEPTOR_COMPLEX	Cell.signaling	1	156	1.81918	0.000277624	0.0307333	5	59	Memory.CD4	GO:CC	3.55654
GO:CC_Treg	GO:0098802	GOCC_PLASMA_MEMBRANE_SIGNALING_RECEPTOR_COMPLEX	Cell.signaling	1	86	1.82623	0.000371195	0.047513	2	29	Treg	GO:CC	3.4304
GO:CC_Memory.CD8	GO:0098802	GOCC_PLASMA_MEMBRANE_SIGNALING_RECEPTOR_COMPLEX	Cell.signaling	1	142	1.97981	0.000217486	0.023261	1	40	Memory.CD8	GO:CC	3.66257
GO:CC_Memory.CD4	GO:0043235	GOCC_RECEPTOR_COMPLEX	Cell.signaling		208	1.63219	0.000301205	0.0307333	9	70	Memory.CD4	GO:CC	3.52114
GO:CC_Naive.CD8	GO:0043235	GOCC_RECEPTOR_COMPLEX	Cell.signaling		172	1.75567	0.000226809	0.036176	2	36	Naive.CD8	GO:CC	3.64434
GO:CC_Treg	GO:0043235	GOCC_RECEPTOR_COMPLEX	Cell.signaling		103	1.76601	0.000747943	0.0638245	3	29	Treg	GO:CC	3.12613
GO:CC_Memory.CD8	GO:0043235	GOCC_RECEPTOR_COMPLEX	Cell.signaling		181	1.84193	0.000217675	0.023261	2	42	Memory.CD8	GO:CC	3.66219
GO:CC_Memory.CD4	GO:0030141	GOCC_SECRETORY_GRANULE	Cell.architecture		450	1.3984	0.00117463	0.0348117	11	135	Memory.CD4	GO:CC	2.9301
GO:CC_Memory.CD4	GO:0042101	GOCC_T_CELL_RECEPTOR_COMPLEX	Cell.activation/Inflammation	1	99	1.74989	0.000780031	0.0307333	7	42	Memory.CD4	GO:CC	3.10789
GO:CC_Memory.CD8	GO:0042101	GOCC_T_CELL_RECEPTOR_COMPLEX	Cell.activation/Inflammation	1	96	1.91921	0.000428725	0.0337621	4	31	Memory.CD8	GO:CC	3.36782
GO:CC_Naive.CD8	GO:0042101	GOCC_T_CELL_RECEPTOR_COMPLEX	Cell.activation/Inflammation	1	92	1.92775	0.000220604	0.036176	1	27	Naive.CD8	GO:CC	3.65639
GO:CC_Memory.CD4	GO:0031983	GOCC_VESICLE_LUMEN	Cell.architecture		196	1.42859	0.00357356	0.0970816	12	66	Memory.CD4	GO:CC	2.4469
GO:MF_Naive.CD8	GO:0000987	GOMF_CIS_REGULATORY_REGION_SEQUENCE_SPECIFIC_DNA_BINDING	Cell.cycletranscriptiontranslation		487	-1.82832	0.000169405	0.0642046	1	164	Naive.CD8	GO:MF	3.77107
H_Naive.CD4	M5905	HALLMARK_ADIPOGENESIS	Cell.metabolism		149	1.36676	0.0218729	0.0492139	20	56	Naive.CD4	H	1.66009
H_Naive.CD8	M5905	HALLMARK_ADIPOGENESIS	Cell.metabolism		133	1.40004	0.0171353	0.0563731	14	45	Naive.CD8	H	1.76611
H_Memory.CD4	M5905	HALLMARK_ADIPOGENESIS	Cell.metabolism		146	1.57223	0.00112549	0.00562746	9	65	Memory.CD4	H	2.94866
H_Memory.CD4	M5908	HALLMARK_ANDROGEN_RESPONSE	Hormone.Response		73	1.38364	0.0401718	0.0903866	19	22	Memory.CD4	H	1.39608
H_Naive.CD4	M5908	HALLMARK_ANDROGEN_RESPONSE	Hormone.Response		76	1.38456	0.0382334	0.06882	25	30	Naive.CD4	H	1.41756
H_Naive.CD4	M5902	HALLMARK_APOPTOSIS	Cell.death	1	108	1.57911	0.00404767	0.0140112	13	33	Naive.CD4	H	2.39279
H_Memory.CD4	M5902	HALLMARK_APOPTOSIS	Cell.death	1	115	1.60568	0.00243704	0.00996972	11	41	Memory.CD4	H	2.61314
H_Naive.CD8	M5892	HALLMARK_CHOLESTEROL_HOMEOSTASIS	Cell.metabolism		43	1.54449	0.0182208	0.0563731	12	18	Naive.CD8	H	1.73943
H_Naive.CD4	M5892	HALLMARK_CHOLESTEROL_HOMEOSTASIS	Cell.metabolism	1	52	1.90361	0.000865614	0.00432807	9	17	Naive.CD4	H	3.06268
H_Naive.CD8	M5946	HALLMARK_COAGULATION	Coagulation		30	1.66835	0.0106338	0.047852	10	12	Naive.CD8	H	1.97331
H_Naive.CD4	M5925	HALLMARK_E2F_TARGETS	Cell.cycletranscriptiontranslation		151	1.76373	0.000228467	0.00128777	8	49	Naive.CD4	H	3.64118
H_Naive.CD4	M5930	HALLMARK_EPITHELIAL_MESENCHYMAL_TRANSITION	Cell.architecture		52	1.39567	0.04934	0.0853961	26	14	Naive.CD4	H	1.3068
H_Memory.CD8	M5930	HALLMARK_EPITHELIAL_MESENCHYMAL_TRANSITION	Cell.architecture		47	1.83534	0.000844416	0.0242614	1	22	Memory.CD8	H	3.07344
H_Naive.CD8	M5906	HALLMARK_ESTROGEN_RESPONSE_EARLY	Hormone.Response	1	84	1.55515	0.00559501	0.0314719	8	40	Naive.CD8	H	2.2522
H_Memory.CD4	M5906	HALLMARK_ESTROGEN_RESPONSE_EARLY	Hormone.Response	1	92	1.94516	0.000257998	0.00217707	4	32	Memory.CD4	H	3.58838
H_Naive.CD4	M5906	HALLMARK_ESTROGEN_RESPONSE_EARLY	Hormone.Response	1	93	1.95257	0.000219684	0.00128777	5	29	Naive.CD4	H	3.6582
H_Naive.CD8	M5907	HALLMARK_ESTROGEN_RESPONSE_LATE	Hormone.Response	1	74	1.91973	0.000214408	0.00166297	3	41	Naive.CD8	H	3.66876
H_Naive.CD4	M5907	HALLMARK_ESTROGEN_RESPONSE_LATE	Hormone.Response	1	83	1.98268	0.000219346	0.00128777	4	27	Naive.CD4	H	3.65887
H_Memory.CD4	M5907	HALLMARK_ESTROGEN_RESPONSE_LATE	Hormone.Response	1	83	2.05501	0.000257069	0.00217707	3	29	Memory.CD4	H	3.58995
H_Naive.CD8	M5935	HALLMARK_FATTY_ACID_METABOLISM	Cell.metabolism		105	1.41452	0.0212115	0.0596572	16	45	Naive.CD8	H	1.67343
H_Naive.CD4	M5935	HALLMARK_FATTY_ACID_METABOLISM	Cell.metabolism	1	117	1.60508	0.00202247	0.00827375	11	50	Naive.CD4	H	2.69412
H_Memory.CD4	M5935	HALLMARK_FATTY_ACID_METABOLISM	Cell.metabolism	1	116	1.65976	0.000813008	0.00480632	7	59	Memory.CD4	H	3.08991
H_Memory.CD8	M5937	HALLMARK_GLYCOLYSIS	Cell.metabolism	1	105	1.66189	0.00107828	0.0242614	2	57	Memory.CD8	H	2.96727
H_Naive.CD8	M5937	HALLMARK_GLYCOLYSIS	Cell.metabolism	1	104	1.72621	0.000218627	0.00166297	6	51	Naive.CD8	H	3.6603
H_Naive.CD4	M5937	HALLMARK_GLYCOLYSIS	Cell.metabolism	1	118	1.7818	0.000225175	0.00128777	7	45	Naive.CD4	H	3.64748
H_Memory.CD4	M5937	HALLMARK_GLYCOLYSIS	Cell.metabolism	1	117	1.86037	0.000272109	0.00217707	5	45	Memory.CD4	H	3.56526
H_Memory.CD8	M5891	HALLMARK_HYPOXIA	Cell.stress	1	102	1.64124	0.00172563	0.0258844	3	43	Memory.CD8	H	2.76305
H_Naive.CD8	M5891	HALLMARK_HYPOXIA	Cell.stress	1	100	1.92382	0.000217391	0.00166297	2	41	Naive.CD8	H	3.66276
H_Naive.CD4	M5891	HALLMARK_HYPOXIA	Cell.stress	1	113	2.02861	0.000225938	0.00128777	3	54	Naive.CD4	H	3.64601
H_Memory.CD4	M5891	HALLMARK_HYPOXIA	Cell.stress	1	109	2.23725	0.000267165	0.00217707	2	54	Memory.CD4	H	3.57322
H_Naive.CD4	M5947	HALLMARK_IL2_STAT5_SIGNALING	Cell.activation/Inflammation	1	131	1.42225	0.0134318	0.0355549	17	39	Naive.CD4	H	1.87186
H_Naive.CD8	M5947	HALLMARK_IL2_STAT5_SIGNALING	Cell.activation/Inflammation	1	103	1.61254	0.00153106	0.00984252	7	29	Naive.CD8	H	2.81501
H_Naive.CD4	M5932	HALLMARK_INFLAMMATORY_RESPONSE	Cell.activation/Inflammation	1	91	1.94256	0.000221337	0.00128777	6	33	Naive.CD4	H	3.65495
H_Naive.CD8	M5932	HALLMARK_INFLAMMATORY_RESPONSE	Cell.activation/Inflammation	1	69	1.51807	0.0117975	0.0482625	11	18	Naive.CD8	H	1.92821
H_Memory.CD4	M5932	HALLMARK_INFLAMMATORY_RESPONSE	Cell.activation/Inflammation	1	94	1.58996	0.00391134	0.0146675	12	34	Memory.CD4	H	2.40767
H_Memory.CD8	M5932	HALLMARK_INFLAMMATORY_RESPONSE	Cell.activation/Inflammation	1	81	1.60549	0.00422654	0.0380389	5	33	Memory.CD8	H	2.37401
H_Naive.CD4	M5956	HALLMARK_KRAS_SIGNALING_DN	Cell.signaling		47	1.47683	0.0326964	0.0613057	24	9	Naive.CD4	H	1.4855
H_Memory.CD4	M5953	HALLMARK_KRAS_SIGNALING_UP	Cell.signaling		84	1.37215	0.0384417	0.0903866	20	12	Memory.CD4	H	1.4152
H_Naive.CD4	M5953	HALLMARK_KRAS_SIGNALING_UP	Cell.signaling		80	1.42309	0.0270389	0.0553069	21	17	Naive.CD4	H	1.56801
H_Memory.CD4	M5924	HALLMARK_MTORC1_SIGNALING	Cell.signaling	1	169	1.83375	0.000290276	0.00217707	6	63	Memory.CD4	H	3.53719
H_Naive.CD8	M5924	HALLMARK_MTORC1_SIGNALING	Cell.signaling	1	155	1.87794	0.000221729	0.00166297	4	58	Naive.CD8	H	3.65418
H_Naive.CD4	M5924	HALLMARK_MTORC1_SIGNALING	Cell.signaling	1	171	2.29056	0.000228938	0.00128777	2	83	Naive.CD4	H	3.64028
H_Naive.CD4	M5926	HALLMARK_MYC_TARGETS_V1	Cell.cycletranscriptiontranslation		196	1.3058	0.030954	0.0605622	23	82	Naive.CD4	H	1.50928
H_Memory.CD4	M5909	HALLMARK_MYOGENESIS	Cell.architecture		62	1.45062	0.0272008	0.0720021	16	26	Memory.CD4	H	1.56542
H_Naive.CD4	M5909	HALLMARK_MYOGENESIS	Cell.architecture		62	1.75382	0.00107666	0.00484496	10	18	Naive.CD4	H	2.96792
H_Naive.CD8	M5936	HALLMARK_OXIDATIVE_PHOSPHORYLATION	Cell.metabolism		196	1.33973	0.018791	0.0563731	15	81	Naive.CD8	H	1.72605
H_Naive.CD4	M5936	HALLMARK_OXIDATIVE_PHOSPHORYLATION	Cell.metabolism	1	198	1.35282	0.0157846	0.0394615	18	91	Naive.CD4	H	1.80177
H_Memory.CD4	M5936	HALLMARK_OXIDATIVE_PHOSPHORYLATION	Cell.metabolism	1	198	1.46161	0.00182315	0.00820419	10	81	Memory.CD4	H	2.73918
H_Naive.CD4	M5939	HALLMARK_P53_PATHWAY	Cell.cycletranscriptiontranslation		145	1.35278	0.025977	0.0553069	22	25	Naive.CD4	H	1.58541
H_Memory.CD4	M5939	HALLMARK_P53_PATHWAY	Cell.cycletranscriptiontranslation		149	1.6284	0.000854457	0.00480632	8	50	Memory.CD4	H	3.06831
H_Memory.CD4	M5949	HALLMARK_PEROXISOME	Cell.architecture		73	1.43311	0.0262759	0.0720021	17	21	Memory.CD4	H	1.58044
H_Naive.CD8	M5938	HALLMARK_REACTIVE_OXYGEN_SPECIES_PATHWAY	Cell.signaling		41	1.47739	0.0323542	0.0856435	17	14	Naive.CD8	H	1.49007
H_Naive.CD4	M5938	HALLMARK_REACTIVE_OXYGEN_SPECIES_PATHWAY	Cell.signaling	1	41	1.70916	0.00536136	0.0172329	14	23	Naive.CD4	H	2.27073
H_Memory.CD4	M5896	HALLMARK_TGF_BETA_SIGNALING	Cell.signaling		39	1.54438	0.021581	0.0647431	15	8	Memory.CD4	H	1.66593
H_Naive.CD4	M5896	HALLMARK_TGF_BETA_SIGNALING	Cell.signaling	1	41	1.61064	0.0109372	0.0307608	16	11	Naive.CD4	H	1.9611
H_Memory.CD8	M5890	HALLMARK_TNFA_SIGNALING_VIA_NFKB	Cell.signaling	1	123	1.57991	0.0023595	0.0265444	4	54	Memory.CD8	H	2.62718
H_Naive.CD8	M5890	HALLMARK_TNFA_SIGNALING_VIA_NFKB	Cell.signaling	1	109	2.12846	0.00021925	0.00166297	1	51	Naive.CD8	H	3.65906
H_Naive.CD4	M5890	HALLMARK_TNFA_SIGNALING_VIA_NFKB	Cell.signaling	1	127	2.6374	0.000225327	0.00128777	1	63	Naive.CD4	H	3.64719
H_Memory.CD4	M5890	HALLMARK_TNFA_SIGNALING_VIA_NFKB	Cell.signaling	1	136	2.76505	0.000278629	0.00217707	1	63	Memory.CD4	H	3.55497
H_Naive.CD8	M5922	HALLMARK_UNFOLDED_PROTEIN_RESPONSE	Cell.stress		99	1.44275	0.01726	0.0563731	13	42	Naive.CD8	H	1.76296
H_Naive.CD4	M5922	HALLMARK_UNFOLDED_PROTEIN_RESPONSE	Cell.stress	1	105	1.49972	0.00854893	0.0256468	15	43	Naive.CD4	H	2.06809
H_Memory.CD4	M5922	HALLMARK_UNFOLDED_PROTEIN_RESPONSE	Cell.stress	1	106	1.54021	0.00506937	0.0175478	13	29	Memory.CD4	H	2.29505
H_Memory.CD4	M5941	HALLMARK_UV_RESPONSE_UP	Cell.stress		104	1.41546	0.0196495	0.0631591	14	39	Memory.CD4	H	1.70665
H_Naive.CD4	M5941	HALLMARK_UV_RESPONSE_UP	Cell.stress		106	1.42501	0.0198972	0.0471249	19	39	Naive.CD4	H	1.70121
H_Naive.CD8	M5941	HALLMARK_UV_RESPONSE_UP	Cell.stress		97	1.5121	0.00757576	0.0378788	9	35	Naive.CD8	H	2.12057
H_Memory.CD4	M5934	HALLMARK_XENOBIOTIC_METABOLISM	Cell.metabolism		98	1.3668	0.030887	0.0772175	18	37	Memory.CD4	H	1.51022
H_Naive.CD4	M5934	HALLMARK_XENOBIOTIC_METABOLISM	Cell.metabolism		97	1.60506	0.00328947	0.0123355	12	42	Naive.CD4	H	2.48287
H_Naive.CD8	M5934	HALLMARK_XENOBIOTIC_METABOLISM	Cell.metabolism		84	1.80008	0.000215193	0.00166297	5	47	Naive.CD8	H	3.66717
CP:KEGG_Memory.CD4	hsa00010	KEGG_GLYCOLYSIS_GLUCONEOGENESIS	Cell.metabolism		33	1.84384	0.000932836	0.0564366	2	25	Memory.CD4	CP:KEGG	3.03019
CP:KEGG_Memory.CD4	hsa04070	KEGG_PHOSPHATIDYLINOSITOL_SIGNALING_SYSTEM	Cell.signaling		52	-1.8527	0.00034118	0.0412828	1	19	Memory.CD4	CP:KEGG	3.46702
CP:KEGG_Naive.CD8	hsa03010	KEGG_RIBOSOME	Cell.cycletranscriptiontranslation		84	-1.83098	0.000370096	0.0407106	1	54	Naive.CD8	CP:KEGG	3.43169
CP:KEGG_Memory.CD8	hsa00600	KEGG_SPHINGOLIPID_METABOLISM	Cell.metabolism		22	1.96859	0.000409333	0.0478919	1	11	Memory.CD8	CP:KEGG	3.38792
CP:REACTOME_Naive.CD4	R-HSA-5625886	REACTOME_ACTIVATED_PKN1_STIMULATES_TRANSCRIPTION_OF_AR_ANDROGEN_RECEPTOR_REGULATED_GENES_KLK2_AND_KLK3	Hormone.Response		34	1.73281	0.00480559	0.095322	31	14	Naive.CD4	CP:REACTOME	2.31825
CP:REACTOME_Memory.CD8	R-HSA-9646399	REACTOME_AGGREPHAGY	Cell.proteindegradation		28	1.87968	0.000615132	0.0514954	7	15	Memory.CD8	CP:REACTOME	3.21103
CP:REACTOME_Naive.CD4	R-HSA-68616	REACTOME_ASSEMBLY_OF_THE_ORC_COMPLEX_AT_THE_ORIGIN_OF_REPLICATION	Cell.cycletranscriptiontranslation		37	1.76649	0.0028169	0.0728873	24	15	Naive.CD4	CP:REACTOME	2.55023
CP:REACTOME_Naive.CD4	R-HSA-3371568	REACTOME_ATTENUATION_PHASE	Cell.stress		21	1.82907	0.00297556	0.0739129	25	13	Naive.CD4	CP:REACTOME	2.52643
CP:REACTOME_Naive.CD4	R-HSA-73929	REACTOME_BASE_EXCISION_REPAIR_AP_SITE_FORMATION	Cell.cycletranscriptiontranslation		42	1.6784	0.0062934	0.095322	36	17	Naive.CD4	CP:REACTOME	2.20111
CP:REACTOME_Naive.CD4	R-HSA-373076	REACTOME_CLASS_A_1_RHODOPSIN_LIKE_RECEPTORS	Cell.signaling		37	1.96796	0.000216685	0.0175821	5	10	Naive.CD4	CP:REACTOME	3.66417
CP:REACTOME_Naive.CD4	R-HSA-2299718	REACTOME_CONDENSATION_OF_PROPHASE_CHROMOSOMES	Cell.cycletranscriptiontranslation		39	1.68774	0.00588877	0.095322	33	14	Naive.CD4	CP:REACTOME	2.22998
CP:REACTOME_Memory.CD8	R-HSA-389958	REACTOME_COOPERATION_OF_PREFOLDIN_AND_TRIC_CCT_IN_ACTIN_AND_TUBULIN_FOLDING	Cell.cycletranscriptiontranslation		22	1.84662	0.00164609	0.0964609	10	12	Memory.CD8	CP:REACTOME	2.78355
CP:REACTOME_Naive.CD4	R-HSA-389958	REACTOME_COOPERATION_OF_PREFOLDIN_AND_TRIC_CCT_IN_ACTIN_AND_TUBULIN_FOLDING	Cell.cycletranscriptiontranslation		23	2.08819	0.000214041	0.0175821	3	9	Naive.CD4	CP:REACTOME	3.6695
CP:REACTOME_Naive.CD4	R-HSA-6811434	REACTOME_COPI_DEPENDENT_GOLGI_TO_ER_RETROGRADE_TRAFFIC	Cell.architecture		63	1.61096	0.00556421	0.095322	38	17	Naive.CD4	CP:REACTOME	2.2546
CP:REACTOME_Naive.CD4	R-HSA-6811436	REACTOME_COPI_INDEPENDENT_GOLGI_TO_ER_RETROGRADE_TRAFFIC	Cell.architecture		37	2.01725	0.000216685	0.0175821	4	14	Naive.CD4	CP:REACTOME	3.66417
CP:REACTOME_Naive.CD4	R-HSA-6807878	REACTOME_COPI_MEDIATED_ANTEROGRADE_TRANSPORT	Cell.architecture		76	1.64394	0.00426105	0.0882036	30	18	Naive.CD4	CP:REACTOME	2.37048
CP:REACTOME_Memory.CD8	R-HSA-6807878	REACTOME_COPI_MEDIATED_ANTEROGRADE_TRANSPORT	Cell.architecture		73	1.76114	0.000847278	0.0620631	8	21	Memory.CD8	CP:REACTOME	3.07197
CP:REACTOME_Naive.CD4	R-HSA-9645723	REACTOME_DISEASES_OF_PROGRAMMED_CELL_DEATH	Cell.death		65	1.66236	0.00244227	0.0716339	23	24	Naive.CD4	CP:REACTOME	2.61221
CP:REACTOME_Naive.CD4	R-HSA-2559586	REACTOME_DNA_DAMAGE_TELOMERE_STRESS_INDUCED_SENESCENCE	Cell.stress		53	1.71178	0.00265311	0.0716339	22	15	Naive.CD4	CP:REACTOME	2.57625
CP:REACTOME_Naive.CD4	R-HSA-5334118	REACTOME_DNA_METHYLATION	Cell.cycletranscriptiontranslation		32	1.80278	0.00260022	0.0716339	20	14	Naive.CD4	CP:REACTOME	2.58499
CP:REACTOME_Naive.CD4	R-HSA-69002	REACTOME_DNA_REPLICATION_PRE_INITIATION	Cell.cycletranscriptiontranslation		105	1.50951	0.00544835	0.095322	41	35	Naive.CD4	CP:REACTOME	2.26373
CP:REACTOME_Naive.CD4	R-HSA-156842	REACTOME_EUKARYOTIC_TRANSLATION_ELONGATION	Cell.translation		88	-1.69811	0.00180148	0.0658069	17	37	Naive.CD4	CP:REACTOME	2.74437
CP:REACTOME_Naive.CD4	R-HSA-201722	REACTOME_FORMATION_OF_THE_BETA_CATENIN_TCF_TRANSACTIVATING_COMPLEX	Cell.cycletranscriptiontranslation		56	1.63309	0.00527937	0.095322	37	17	Naive.CD4	CP:REACTOME	2.27742
CP:REACTOME_Naive.CD4	R-HSA-418594	REACTOME_G_ALPHA_I_signaling_EVENTS	Cell.signaling		78	1.6097	0.00519892	0.095322	39	20	Naive.CD4	CP:REACTOME	2.28409
CP:REACTOME_Naive.CD4	R-HSA-8856688	REACTOME_GOLGI_TO_ER_RETROGRADE_TRANSPORT	Cell.architecture		93	1.61256	0.00406504	0.0870479	29	24	Naive.CD4	CP:REACTOME	2.39094
CP:REACTOME_Naive.CD4	R-HSA-500792	REACTOME_GPCR_LIGAND_BINDING	Cell.signaling		57	1.75375	0.00154902	0.0609301	16	17	Naive.CD4	CP:REACTOME	2.80994
CP:REACTOME_Naive.CD4	R-HSA-9609690	REACTOME_HCMV_EARLY_EVENTS	Cell.activation/Inflammation		94	1.95138	0.000225124	0.0175821	6	31	Naive.CD4	CP:REACTOME	3.64758
CP:REACTOME_Naive.CD4	R-HSA-9609646	REACTOME_HCMV_INFECTION	Cell.activation/Inflammation		114	1.84269	0.000226501	0.0175821	8	31	Naive.CD4	CP:REACTOME	3.64493
CP:REACTOME_Naive.CD4	R-HSA-109582	REACTOME_HEMOSTASIS	Coagulation		299	1.37117	0.00690335	0.0974314	44	110	Naive.CD4	CP:REACTOME	2.16094
CP:REACTOME_Memory.CD8	R-HSA-3371511	REACTOME_HSF1_ACTIVATION	Cell.stress	1	22	1.93996	0.000411523	0.0407284	5	13	Memory.CD8	CP:REACTOME	3.38561
CP:REACTOME_Naive.CD4	R-HSA-3371511	REACTOME_HSF1_ACTIVATION	Cell.stress	1	24	2.00326	0.000426712	0.0278538	9	13	Naive.CD4	CP:REACTOME	3.36986
CP:REACTOME_Memory.CD4	R-HSA-3371511	REACTOME_HSF1_ACTIVATION	Cell.stress		23	2.05558	0.0004649	0.0967088	2	13	Memory.CD4	CP:REACTOME	3.33264
CP:REACTOME_Naive.CD4	R-HSA-3371571	REACTOME_HSF1_DEPENDENT_TRANSACTIVATION	Cell.stress		27	1.69866	0.00579151	0.095322	32	13	Naive.CD4	CP:REACTOME	2.23721
CP:REACTOME_Naive.CD4	R-HSA-3371497	REACTOME_HSP90_CHAPERONE_CYCLE_FOR_STEROID_HORMONE_RECEPTORS_SHR_IN_THE_PRESENCE_OF_LIGAND	Hormone.Response	1	40	2.38779	0.000217439	0.0175821	1	22	Naive.CD4	CP:REACTOME	3.66266
CP:REACTOME_Memory.CD8	R-HSA-3371497	REACTOME_HSP90_CHAPERONE_CYCLE_FOR_STEROID_HORMONE_RECEPTORS_SHR_IN_THE_PRESENCE_OF_LIGAND	Hormone.Response	1	38	2.41668	0.000205297	0.0303627	1	20	Memory.CD8	CP:REACTOME	3.68762
CP:REACTOME_Naive.CD4	R-HSA-983189	REACTOME_KINESINS	Cell.architecture		26	1.82754	0.00235697	0.0716339	19	9	Naive.CD4	CP:REACTOME	2.62765
CP:REACTOME_Naive.CD4	R-HSA-373760	REACTOME_L1CAM_INTERACTIONS	NeuroImmune	1	48	1.84889	0.000875657	0.0494348	11	17	Naive.CD4	CP:REACTOME	3.05767
CP:REACTOME_Naive.CD4	R-HSA-9658195	REACTOME_LEISHMANIA_INFECTION	Cell.activation/Inflammation		105	1.57487	0.00317821	0.0759102	26	49	Naive.CD4	CP:REACTOME	2.49782
CP:REACTOME_Naive.CD4	R-HSA-912446	REACTOME_MEIOTIC_RECOMBINATION	Cell.cycletranscriptiontranslation		45	1.66446	0.0065445	0.0954098	42	16	Naive.CD4	CP:REACTOME	2.18412
CP:REACTOME_Memory.CD8	R-HSA-15869	REACTOME_METABOLISM_OF_NUCLEOTIDES	Cell.metabolism		61	1.86964	0.000207254	0.0303627	4	31	Memory.CD8	CP:REACTOME	3.6835
CP:REACTOME_Naive.CD4	R-HSA-2132295	REACTOME_MHC_CLASS_II_ANTIGEN_PRESENTATION	Cell.activation/Inflammation		76	1.76153	0.00156986	0.0609301	15	18	Naive.CD4	CP:REACTOME	2.80414
CP:REACTOME_Memory.CD4	R-HSA-6798695	REACTOME_NEUTROPHIL_DEGRANULATION	Cell.activation/Inflammation		321	1.4144	0.000339443	0.0967088	3	99	Memory.CD4	CP:REACTOME	3.46923
CP:REACTOME_Memory.CD4	R-HSA-9031628	REACTOME_NGF_STIMULATED_TRANSCRIPTION	NeuroImmune	1	26	2.20891	0.000467946	0.0967088	1	13	Memory.CD4	CP:REACTOME	3.3298
CP:REACTOME_Naive.CD4	R-HSA-2995410	REACTOME_NUCLEAR_ENVELOPE_NE_REASSEMBLY	Cell.proliferation		59	1.69928	0.00197282	0.0680623	18	17	Naive.CD4	CP:REACTOME	2.70491
CP:REACTOME_Memory.CD8	R-HSA-8956319	REACTOME_NUCLEOTIDE_CATABOLISM	Cell.metabolism		20	1.94702	0.000203957	0.0303627	2	9	Memory.CD8	CP:REACTOME	3.69046
CP:REACTOME_Naive.CD4	R-HSA-212300	REACTOME_PRC2_METHYLATES_HISTONES_AND_DNA	Cell.transcription		42	1.74964	0.00238715	0.0716339	21	17	Naive.CD4	CP:REACTOME	2.62212
CP:REACTOME_Naive.CD4	R-HSA-110330	REACTOME_RECOGNITION_AND_ASSOCIATION_OF_DNA_GLYCOSYLASE_WITH_SITE_CONTAINING_AN_AFFECTED_PURINE	Cell.cycletranscriptiontranslation		35	1.68439	0.0062934	0.095322	35	13	Naive.CD4	CP:REACTOME	2.20111
CP:REACTOME_Naive.CD4	R-HSA-437239	REACTOME_RECYCLING_PATHWAY_OF_L1	NeuroImmune	1	28	2.18136	0.000215471	0.0175821	2	14	Naive.CD4	CP:REACTOME	3.66661
CP:REACTOME_Naive.CD4	R-HSA-195258	REACTOME_RHO_GTPASE_EFFECTORS	Cell.architecture		206	1.53409	0.00119303	0.0569903	13	44	Naive.CD4	CP:REACTOME	2.92335
CP:REACTOME_Naive.CD4	R-HSA-5625740	REACTOME_RHO_GTPASES_ACTIVATE_PKNS	Cell.signaling		53	1.76215	0.00154765	0.0609301	14	19	Naive.CD4	CP:REACTOME	2.81033
CP:REACTOME_Naive.CD4	R-HSA-9013106	REACTOME_RHOC_GTPASE_CYCLE	Cell.architecture		46	-1.69735	0.00386954	0.0858209	28	16	Naive.CD4	CP:REACTOME	2.41234
CP:REACTOME_Naive.CD4	R-HSA-73772	REACTOME_RNA_POLYMERASE_I_PROMOTER_ESCAPE	Cell.cycletranscriptiontranslation		61	1.6192	0.00660647	0.0954098	43	21	Naive.CD4	CP:REACTOME	2.18003
CP:REACTOME_Memory.CD8	R-HSA-9663891	REACTOME_SELECTIVE_AUTOPHAGY	Cell.death		57	1.84896	0.000417014	0.0407284	6	26	Memory.CD8	CP:REACTOME	3.37985
CP:REACTOME_Memory.CD8	R-HSA-2559582	REACTOME_SENESCENCE_ASSOCIATED_SECRETORY_PHENOTYPE_SASP	Cell.activation/Inflammation	1	60	1.87936	0.000206186	0.0303627	3	19	Memory.CD8	CP:REACTOME	3.68574
CP:REACTOME_Naive.CD4	R-HSA-2559582	REACTOME_SENESCENCE_ASSOCIATED_SECRETORY_PHENOTYPE_SASP	Cell.activation/Inflammation	1	72	1.91872	0.000448531	0.0278538	10	31	Naive.CD4	CP:REACTOME	3.34821
CP:REACTOME_Naive.CD4	R-HSA-372790	REACTOME_SIGNALING_BY_GPCR	Cell.signaling		184	1.46762	0.0033199	0.0763576	27	43	Naive.CD4	CP:REACTOME	2.47888
CP:REACTOME_Naive.CD4	R-HSA-427359	REACTOME_SIRT1_NEGATIVELY_REGULATES_RRNA_EXPRESSION	Cell.cycletranscriptiontranslation		38	1.68748	0.00520043	0.095322	34	17	Naive.CD4	CP:REACTOME	2.28396
CP:REACTOME_Naive.CD4	R-HSA-425407	REACTOME_SLC_MEDIATED_TRANSMEMBRANE_TRANSPORT	Cell.metabolism		92	1.56886	0.00609343	0.095322	40	36	Naive.CD4	CP:REACTOME	2.21514
CP:REACTOME_Naive.CD4	R-HSA-8852276	REACTOME_THE_ROLE_OF_GTSE1_IN_G2_M_PROGRESSION_AFTER_G2_CHECKPOINT	Cell.cycletranscriptiontranslation		59	1.83291	0.00109601	0.0567185	12	22	Naive.CD4	CP:REACTOME	2.96019
CP:REACTOME_Memory.CD8	R-HSA-9616222	REACTOME_TRANSCRIPTIONAL_REGULATION_OF_GRANULOPOIESIS	Cell.differentiation		39	1.86823	0.00102669	0.0668492	9	16	Memory.CD8	CP:REACTOME	2.98856
CP:REACTOME_Naive.CD4	R-HSA-9616222	REACTOME_TRANSCRIPTIONAL_REGULATION_OF_GRANULOPOIESIS	Cell.differentiation		52	1.92837	0.000222618	0.0175821	7	20	Naive.CD4	CP:REACTOME	3.65244
CP:WIKIPATHWAYS_Naive.CD4	WP236	WP_ADIPOGENESIS	Cell.metabolism		65	1.67069	0.00325804	0.088727	10	16	Naive.CD4	CP:WIKIPATHWAYS	2.48704
CP:WIKIPATHWAYS_Memory.CD4	WP236	WP_ADIPOGENESIS	Cell.metabolism		67	1.82866	0.000510856	0.0661661	3	20	Memory.CD4	CP:WIKIPATHWAYS	3.2917
CP:WIKIPATHWAYS_Naive.CD4	WP2864	WP_APOPTOSISRELATED_NETWORK_DUE_TO_ALTERED_NOTCH3_IN_OVARIAN_CANCER	Cell.death		42	1.69753	0.00385769	0.088727	9	13	Naive.CD4	CP:WIKIPATHWAYS	2.41367
CP:WIKIPATHWAYS_Naive.CD4	WP536	WP_CALCIUM_REGULATION_IN_CARDIAC_CELLS	Cell.signaling		64	1.69817	0.00217061	0.088727	8	20	Naive.CD4	CP:WIKIPATHWAYS	2.66342
CP:WIKIPATHWAYS_Naive.CD8	WP477	WP_CYTOPLASMIC_RIBOSOMAL_PROTEINS	Cell.translation		84	-1.8299	0.000757719	0.0924418	2	57	Naive.CD8	CP:WIKIPATHWAYS	3.12049
CP:WIKIPATHWAYS_Memory.CD4	WP477	WP_CYTOPLASMIC_RIBOSOMAL_PROTEINS	Cell.translation		84	-1.72536	0.00129828	0.0662283	5	35	Memory.CD4	CP:WIKIPATHWAYS	2.88663
CP:WIKIPATHWAYS_Naive.CD4	WP4313	WP_FERROPTOSIS	Cell.death		49	1.72681	0.00322096	0.088727	7	24	Naive.CD4	CP:WIKIPATHWAYS	2.49201
CP:WIKIPATHWAYS_Memory.CD4	WP534	WP_GLYCOLYSIS_AND_GLUCONEOGENESIS	Cell.metabolism		28	1.88377	0.000703895	0.0661661	2	17	Memory.CD4	CP:WIKIPATHWAYS	3.15249
CP:WIKIPATHWAYS_Naive.CD4	WP455	WP_GPCRS_CLASS_A_RHODOPSINLIKE	Cell.signaling		21	1.92642	0.00188245	0.088727	4	9	Naive.CD4	CP:WIKIPATHWAYS	2.72528
CP:WIKIPATHWAYS_Memory.CD4	WP4754	WP_IL18_SIGNALING_PATHWAY	Cell.activation/Inflammation		172	1.51841	0.00117959	0.0662283	6	54	Memory.CD4	CP:WIKIPATHWAYS	2.92827
CP:WIKIPATHWAYS_Naive.CD4	WP4290	WP_METABOLIC_REPROGRAMMING_IN_COLON_CANCER	Cell.metabolism		39	1.77285	0.00255265	0.088727	6	23	Naive.CD4	CP:WIKIPATHWAYS	2.59301
CP:WIKIPATHWAYS_Naive.CD4	WP2882	WP_NUCLEAR_RECEPTORS_METAPATHWAY	Cell.signaling		141	1.52607	0.00293454	0.088727	12	52	Naive.CD4	CP:WIKIPATHWAYS	2.53246
CP:WIKIPATHWAYS_Naive.CD8	WP5094	WP_OREXIN_RECEPTOR_PATHWAY	NeuroImmune		55	1.87251	0.000637213	0.0924418	1	22	Naive.CD8	CP:WIKIPATHWAYS	3.19572
CP:WIKIPATHWAYS_Naive.CD4	WP5094	WP_OREXIN_RECEPTOR_PATHWAY	NeuroImmune		65	2.00361	0.000217202	0.0599479	1	20	Naive.CD4	CP:WIKIPATHWAYS	3.66314
CP:WIKIPATHWAYS_Memory.CD4	WP5094	WP_OREXIN_RECEPTOR_PATHWAY	NeuroImmune		66	2.34649	0.000255102	0.0661661	1	26	Memory.CD4	CP:WIKIPATHWAYS	3.59329
CP:WIKIPATHWAYS_Naive.CD4	WP4787	WP_OSTEOBLAST_DIFFERENTIATION_AND_RELATED_DISEASES	Cell.differentiation		44	-1.91341	0.000746965	0.0687208	3	23	Naive.CD4	CP:WIKIPATHWAYS	3.1267
CP:WIKIPATHWAYS_Memory.CD4	WP3941	WP_OXIDATIVE_DAMAGE_RESPONSE	Cell.activation/Inflammation		26	1.88881	0.00140911	0.0662283	4	11	Memory.CD4	CP:WIKIPATHWAYS	2.85105
CP:WIKIPATHWAYS_Naive.CD4	WP2359	WP_PARKINUBIQUITIN_PROTEASOMAL_SYSTEM_PATHWAY	Cell.proteindegradation		53	1.68704	0.00431034	0.0915119	13	23	Naive.CD4	CP:WIKIPATHWAYS	2.36549
CP:WIKIPATHWAYS_Naive.CD4	WP4971	WP_PHOSPHOINOSITIDES_METABOLISM	Cell.signaling		35	-1.91601	0.000571537	0.0687208	2	16	Naive.CD4	CP:WIKIPATHWAYS	3.24296
CP:WIKIPATHWAYS_Naive.CD4	WP4917	WP_PROXIMAL_TUBULE_TRANSPORT	Cell.metabolism		25	1.82083	0.00296547	0.088727	5	13	Naive.CD4	CP:WIKIPATHWAYS	2.52791
CP:WIKIPATHWAYS_Naive.CD4	WP2877	WP_VITAMIN_D_RECEPTOR_PATHWAY	Cell.metabolism	1	59	1.65941	0.00367647	0.088727	11	17	Naive.CD4	CP:WIKIPATHWAYS	2.43457
seumois_Memory.CD4	Follicular.helper.T.cells	Follicular.helper.T.cells			190	1.80849	0.000295072	0.00295072	1	58	Memory.CD4	seumois	3.53007
seumois_Memory.CD4	TH17.cell.signature.genes	TH17.cell.signature.genes			183	1.55314	0.00147536	0.00737681	2	70	Memory.CD4	seumois	2.8311
seumois_Memory.CD4	IL9.TH2.cells	IL9.TH2.cells			29	1.73843	0.0058782	0.019594	3	12	Memory.CD4	seumois	2.23076
seumois_Memory.CD4	TH2.cell.signature.genes	TH2.cell.signature.genes			180	1.33641	0.0170789	0.0341578	4	40	Memory.CD4	seumois	1.76754
seumois_Memory.CD4	Interleukin.pathway	Interleukin.pathway			413	1.24623	0.0164363	0.0341578	5	124	Memory.CD4	seumois	1.7842
seumois_Memory.CD4	Cytotoxic.signature.genes	Cytotoxic.signature.genes			24	-1.51361	0.0354547	0.0506496	6	10	Memory.CD4	seumois	1.45033
seumois_Memory.CD4	TH1.cell.signature.genes	TH1.cell.signature.genes			82	-1.41029	0.0341408	0.0506496	7	25	Memory.CD4	seumois	1.46673
seumois_Memory.CD8	IL9.TH2.cells	IL9.TH2.cells			26	1.89963	0.000820008	0.00820008	1	10	Memory.CD8	seumois	3.08618
seumois_Memory.CD8	Cytotoxic.signature.genes	Cytotoxic.signature.genes			34	-1.66188	0.00997506	0.0445956	2	15	Memory.CD8	seumois	2.00108
seumois_Memory.CD8	TH1.cell.signature.genes	TH1.cell.signature.genes			85	-1.43395	0.0222978	0.0445956	3	29	Memory.CD8	seumois	1.65174
seumois_Memory.CD8	TH2.cell.signature.genes	TH2.cell.signature.genes			109	1.42492	0.0200864	0.0445956	4	27	Memory.CD8	seumois	1.6971
seumois_Memory.CD8	TH17.cell.signature.genes	TH17.cell.signature.genes			146	1.39206	0.0199168	0.0445956	5	40	Memory.CD8	seumois	1.70078
seumois_Memory.CD8	Follicular.helper.T.cells	Follicular.helper.T.cells			146	1.31337	0.0418035	0.0696724	6	29	Memory.CD8	seumois	1.37879
seumois_Naive.CD4	Follicular.helper.T.cells	Follicular.helper.T.cells			177	1.67898	0.000234302	0.00105436	1	39	Naive.CD4	seumois	3.63022
seumois_Naive.CD4	TH17.cell.signature.genes	TH17.cell.signature.genes			155	1.64976	0.000229885	0.00105436	2	67	Naive.CD4	seumois	3.63849
seumois_Naive.CD4	TREG.signature.genes	TREG.signature.genes			48	2.01037	0.000428725	0.00128617	3	18	Naive.CD4	seumois	3.36782
seumois_Naive.CD4	IL9.TH2.cells	IL9.TH2.cells			26	1.8061	0.0037594	0.00845865	4	8	Naive.CD4	seumois	2.42488
seumois_Naive.CD4	TH2.cell.signature.genes	TH2.cell.signature.genes			177	1.43335	0.00843486	0.0126523	5	44	Naive.CD4	seumois	2.07392
seumois_Naive.CD4	Interleukin.pathway	Interleukin.pathway			394	1.32874	0.00714286	0.0126523	6	139	Naive.CD4	seumois	2.14613
seumois_Naive.CD8	Follicular.helper.T.cells	Follicular.helper.T.cells			136	1.61183	0.00155073	0.0116911	1	40	Naive.CD8	seumois	2.80946
seumois_Naive.CD8	Interleukin.pathway	Interleukin.pathway			339	1.39793	0.00259802	0.0116911	2	96	Naive.CD8	seumois	2.58536
seumois_Naive.CD8	IL9.TH2.cells	IL9.TH2.cells			22	1.76407	0.00612202	0.0183661	3	18	Naive.CD8	seumois	2.21311
seumois_Naive.CD8	TREG.signature.genes	TREG.signature.genes			21	1.49939	0.0448197	0.0806754	4	6	Naive.CD8	seumois	1.34853
seumois_Naive.CD8	TH2.cell.signature.genes	TH2.cell.signature.genes			123	1.31918	0.0409601	0.0806754	5	23	Naive.CD8	seumois	1.38764
seumois_Naive.CD8	TH17.cell.signature.genes	TH17.cell.signature.genes			117	1.28725	0.0577306	0.0865959	6	45	Naive.CD8	seumois	1.23859
