# Supplementary material for: Immunological maladaptation preceding spontaneous preterm birth in human pregnancies
Source: Nat Commun. 2026 Jul 27;17:7121. doi: 10.1038/s41467-026-75605-5 (PMC13408597; doi:10.1038/s41467-026-75605-5)
Supplement: Supplementary file 5 — Supplementary Data 3 [file 41467_2026_75605_MOESM5_ESM.xlsx]

## Sheet: Supplementary Data 3
Supplementary Data 3: Gene set enrichment analysis (GSEA) for neuro-immune terms
GeneSet category	GeneSet name	GeneSet exact source	Entrez gene	Gene symbol	GeneSet description	Detected	Filtered low expression
NeuroImmune	Monoaminergic receptor genes	R-HSA-390696.5, R-HSA-375280.4, R-HSA-390651.4, R-HSA-390666.5		ADRB1		TRUE	TRUE
NeuroImmune	Monoaminergic receptor genes	R-HSA-390696.5, R-HSA-375280.4, R-HSA-390651.4, R-HSA-390666.5		ADRA1A		TRUE	TRUE
NeuroImmune	Monoaminergic receptor genes	R-HSA-390696.5, R-HSA-375280.4, R-HSA-390651.4, R-HSA-390666.5		ADRA2A		TRUE	TRUE
NeuroImmune	Monoaminergic receptor genes	R-HSA-390696.5, R-HSA-375280.4, R-HSA-390651.4, R-HSA-390666.5		ADRB2		TRUE	FALSE
NeuroImmune	Monoaminergic receptor genes	R-HSA-390696.5, R-HSA-375280.4, R-HSA-390651.4, R-HSA-390666.5		ADRA1B		TRUE	TRUE
NeuroImmune	Monoaminergic receptor genes	R-HSA-390696.5, R-HSA-375280.4, R-HSA-390651.4, R-HSA-390666.5		ADRA1D		TRUE	TRUE
NeuroImmune	Monoaminergic receptor genes	R-HSA-390696.5, R-HSA-375280.4, R-HSA-390651.4, R-HSA-390666.5		ADRA2C		TRUE	TRUE
NeuroImmune	Monoaminergic receptor genes	R-HSA-390696.5, R-HSA-375280.4, R-HSA-390651.4, R-HSA-390666.5		ADRB3		TRUE	TRUE
NeuroImmune	Monoaminergic receptor genes	R-HSA-390696.5, R-HSA-375280.4, R-HSA-390651.4, R-HSA-390666.5		ADRA2B		TRUE	TRUE
NeuroImmune	Monoaminergic receptor genes	R-HSA-390696.5, R-HSA-375280.4, R-HSA-390651.4, R-HSA-390666.5		DRD4		TRUE	TRUE
NeuroImmune	Monoaminergic receptor genes	R-HSA-390696.5, R-HSA-375280.4, R-HSA-390651.4, R-HSA-390666.5		HRH3		TRUE	TRUE
NeuroImmune	Monoaminergic receptor genes	R-HSA-390696.5, R-HSA-375280.4, R-HSA-390651.4, R-HSA-390666.5		GPR143		TRUE	TRUE
NeuroImmune	Monoaminergic receptor genes	R-HSA-390696.5, R-HSA-375280.4, R-HSA-390651.4, R-HSA-390666.5		HTR2A		TRUE	TRUE
NeuroImmune	Monoaminergic receptor genes	R-HSA-390696.5, R-HSA-375280.4, R-HSA-390651.4, R-HSA-390666.5		HRH2		TRUE	FALSE
NeuroImmune	Monoaminergic receptor genes	R-HSA-390696.5, R-HSA-375280.4, R-HSA-390651.4, R-HSA-390666.5		HRH4		TRUE	TRUE
NeuroImmune	Monoaminergic receptor genes	R-HSA-390696.5, R-HSA-375280.4, R-HSA-390651.4, R-HSA-390666.5		HTR1B		TRUE	TRUE
NeuroImmune	Monoaminergic receptor genes	R-HSA-390696.5, R-HSA-375280.4, R-HSA-390651.4, R-HSA-390666.5		TAAR5		TRUE	TRUE
NeuroImmune	Monoaminergic receptor genes	R-HSA-390696.5, R-HSA-375280.4, R-HSA-390651.4, R-HSA-390666.5		HTR2B		TRUE	TRUE
NeuroImmune	Monoaminergic receptor genes	R-HSA-390696.5, R-HSA-375280.4, R-HSA-390651.4, R-HSA-390666.5		TAAR2		TRUE	TRUE
NeuroImmune	Monoaminergic receptor genes	R-HSA-390696.5, R-HSA-375280.4, R-HSA-390651.4, R-HSA-390666.5		TAAR6		TRUE	TRUE
NeuroImmune	Monoaminergic receptor genes	R-HSA-390696.5, R-HSA-375280.4, R-HSA-390651.4, R-HSA-390666.5		TAAR8		TRUE	TRUE
NeuroImmune	Monoaminergic receptor genes	R-HSA-390696.5, R-HSA-375280.4, R-HSA-390651.4, R-HSA-390666.5		TAAR1		TRUE	TRUE
NeuroImmune	Monoaminergic receptor genes	R-HSA-390696.5, R-HSA-375280.4, R-HSA-390651.4, R-HSA-390666.5		HTR2C		TRUE	TRUE
NeuroImmune	Monoaminergic receptor genes	R-HSA-390696.5, R-HSA-375280.4, R-HSA-390651.4, R-HSA-390666.5		HTR7		TRUE	TRUE
NeuroImmune	Monoaminergic receptor genes	R-HSA-390696.5, R-HSA-375280.4, R-HSA-390651.4, R-HSA-390666.5		DRD2		TRUE	TRUE
NeuroImmune	Monoaminergic receptor genes	R-HSA-390696.5, R-HSA-375280.4, R-HSA-390651.4, R-HSA-390666.5		DRD3		TRUE	TRUE
NeuroImmune	Monoaminergic receptor genes	R-HSA-390696.5, R-HSA-375280.4, R-HSA-390651.4, R-HSA-390666.5		HTR5A		TRUE	TRUE
NeuroImmune	Monoaminergic receptor genes	R-HSA-390696.5, R-HSA-375280.4, R-HSA-390651.4, R-HSA-390666.5		HTR6		TRUE	TRUE
NeuroImmune	Monoaminergic receptor genes	R-HSA-390696.5, R-HSA-375280.4, R-HSA-390651.4, R-HSA-390666.5		HTR4		TRUE	TRUE
NeuroImmune	Monoaminergic receptor genes	R-HSA-390696.5, R-HSA-375280.4, R-HSA-390651.4, R-HSA-390666.5		HTR1E		TRUE	TRUE
NeuroImmune	Monoaminergic receptor genes	R-HSA-390696.5, R-HSA-375280.4, R-HSA-390651.4, R-HSA-390666.5		DRD5		TRUE	TRUE
NeuroImmune	Monoaminergic receptor genes	R-HSA-390696.5, R-HSA-375280.4, R-HSA-390651.4, R-HSA-390666.5		HTR1A		TRUE	TRUE
NeuroImmune	Monoaminergic receptor genes	R-HSA-390696.5, R-HSA-375280.4, R-HSA-390651.4, R-HSA-390666.5		HTR1F		TRUE	TRUE
NeuroImmune	Monoaminergic receptor genes	R-HSA-390696.5, R-HSA-375280.4, R-HSA-390651.4, R-HSA-390666.5		HTR1D		TRUE	TRUE
NeuroImmune	Monoaminergic receptor genes	R-HSA-390696.5, R-HSA-375280.4, R-HSA-390651.4, R-HSA-390666.5		DRD1		TRUE	TRUE
NeuroImmune	Monoaminergic receptor genes	R-HSA-390696.5, R-HSA-375280.4, R-HSA-390651.4, R-HSA-390666.5		HRH1		TRUE	TRUE
NeuroImmune	Monoaminergic receptor genes	R-HSA-390696.5, R-HSA-375280.4, R-HSA-390651.4, R-HSA-390666.5		TAAR9		TRUE	TRUE
NeuroImmune	Monoaminergic receptor genes	R-HSA-390696.5, R-HSA-375280.4, R-HSA-390651.4, R-HSA-390666.5		DRD4		TRUE	TRUE
NeuroImmune	Epinephrine metabolism genes	GO:0042415		MOXD2P		FALSE	TRUE
NeuroImmune	Epinephrine metabolism genes	GO:0042415		DBH		TRUE	TRUE
NeuroImmune	Epinephrine metabolism genes	GO:0042415		EDNRA		TRUE	TRUE
NeuroImmune	Epinephrine metabolism genes	GO:0042415		EPAS1		TRUE	TRUE
NeuroImmune	Epinephrine metabolism genes	GO:0042415		MOXD1		TRUE	TRUE
NeuroImmune	Epinephrine metabolism genes	GO:0042415		GATA3		TRUE	FALSE
NeuroImmune	Epinephrine metabolism genes	GO:0042415		RNF180		TRUE	TRUE
NeuroImmune	Epinephrine metabolism genes	GO:0042415		RTL4		TRUE	TRUE
NeuroImmune	Epinephrine metabolism genes	GO:0042415		INSM1		TRUE	TRUE
NeuroImmune	Epinephrine metabolism genes	GO:0042415		PRKN		TRUE	FALSE
NeuroImmune	Epinephrine metabolism genes	GO:0042415		ATP7A		TRUE	FALSE
NeuroImmune	Epinephrine metabolism genes	GO:0042415		TH		TRUE	TRUE
NeuroImmune	Epinephrine metabolism genes	GO:0042415		KL		TRUE	TRUE
NeuroImmune	Epinephrine metabolism genes	GO:0042415		HAND2		TRUE	TRUE
NeuroImmune	Metabolism of amine-derived hormones	R-HSA-209776		IYD		TRUE	TRUE
NeuroImmune	Metabolism of amine-derived hormones	R-HSA-209776		SLC5A5		TRUE	FALSE
NeuroImmune	Metabolism of amine-derived hormones	R-HSA-209776		TPO		TRUE	TRUE
NeuroImmune	Metabolism of amine-derived hormones	R-HSA-209776		DBH		TRUE	TRUE
NeuroImmune	Metabolism of amine-derived hormones	R-HSA-209776		TPH1		TRUE	TRUE
NeuroImmune	Metabolism of amine-derived hormones	R-HSA-209776		AANAT		TRUE	TRUE
NeuroImmune	Metabolism of amine-derived hormones	R-HSA-209776		DDC		TRUE	TRUE
NeuroImmune	Metabolism of amine-derived hormones	R-HSA-209776		TSHB		TRUE	TRUE
NeuroImmune	Metabolism of amine-derived hormones	R-HSA-209776		CGA		TRUE	TRUE
NeuroImmune	Metabolism of amine-derived hormones	R-HSA-209776		DUOX1		TRUE	TRUE
NeuroImmune	Metabolism of amine-derived hormones	R-HSA-209776		TPH2		TRUE	TRUE
NeuroImmune	Metabolism of amine-derived hormones	R-HSA-209776		DUOX2		TRUE	TRUE
NeuroImmune	Metabolism of amine-derived hormones	R-HSA-209776		PNMT		TRUE	TRUE
NeuroImmune	Metabolism of amine-derived hormones	R-HSA-209776		TH		TRUE	TRUE
NeuroImmune	Metabolism of amine-derived hormones	R-HSA-209776		ASMT		TRUE	TRUE
NeuroImmune	Metabolism of amine-derived hormones	R-HSA-209776		DIO3		TRUE	TRUE
NeuroImmune	Metabolism of amine-derived hormones	R-HSA-209776		DIO2		TRUE	TRUE
NeuroImmune	Metabolism of amine-derived hormones	R-HSA-209776		DIO1		TRUE	TRUE
NeuroImmune	Dopamine metabolic process	GO:0042417		MOXD2P		FALSE	TRUE
NeuroImmune	Dopamine metabolic process	GO:0042417		PARK7		TRUE	FALSE
NeuroImmune	Dopamine metabolic process	GO:0042417		CHRNB2		TRUE	TRUE
NeuroImmune	Dopamine metabolic process	GO:0042417		COMT		TRUE	FALSE
NeuroImmune	Dopamine metabolic process	GO:0042417		DAO		TRUE	TRUE
NeuroImmune	Dopamine metabolic process	GO:0042417		DBH		TRUE	TRUE
NeuroImmune	Dopamine metabolic process	GO:0042417		DDC		TRUE	TRUE
NeuroImmune	Dopamine metabolic process	GO:0042417		ABAT		TRUE	TRUE
NeuroImmune	Dopamine metabolic process	GO:0042417		DRD1		TRUE	TRUE
NeuroImmune	Dopamine metabolic process	GO:0042417		DRD2		TRUE	TRUE
NeuroImmune	Dopamine metabolic process	GO:0042417		DRD3		TRUE	TRUE
NeuroImmune	Dopamine metabolic process	GO:0042417		DRD4		TRUE	TRUE
NeuroImmune	Dopamine metabolic process	GO:0042417		ALDH2		TRUE	TRUE
NeuroImmune	Dopamine metabolic process	GO:0042417		PNKD		TRUE	FALSE
NeuroImmune	Dopamine metabolic process	GO:0042417		MOXD1		TRUE	TRUE
NeuroImmune	Dopamine metabolic process	GO:0042417		GCH1		TRUE	FALSE
NeuroImmune	Dopamine metabolic process	GO:0042417		GNAT2		TRUE	TRUE
NeuroImmune	Dopamine metabolic process	GO:0042417		GPR37		TRUE	TRUE
NeuroImmune	Dopamine metabolic process	GO:0042417		GRIN2A		TRUE	TRUE
NeuroImmune	Dopamine metabolic process	GO:0042417		HPRT1		TRUE	FALSE
NeuroImmune	Dopamine metabolic process	GO:0042417		HTR1A		TRUE	TRUE
NeuroImmune	Dopamine metabolic process	GO:0042417		ITGAM		TRUE	FALSE
NeuroImmune	Dopamine metabolic process	GO:0042417		ITGB2		TRUE	FALSE
NeuroImmune	Dopamine metabolic process	GO:0042417		MAOA		TRUE	TRUE
NeuroImmune	Dopamine metabolic process	GO:0042417		MAOB		TRUE	TRUE
NeuroImmune	Dopamine metabolic process	GO:0042417		SULT1A4		TRUE	TRUE
NeuroImmune	Dopamine metabolic process	GO:0042417		NPR1		TRUE	TRUE
NeuroImmune	Dopamine metabolic process	GO:0042417		NR4A2		TRUE	FALSE
NeuroImmune	Dopamine metabolic process	GO:0042417		PRKN		TRUE	FALSE
NeuroImmune	Dopamine metabolic process	GO:0042417		PDE1B		TRUE	TRUE
NeuroImmune	Dopamine metabolic process	GO:0042417		ATP7A		TRUE	FALSE
NeuroImmune	Dopamine metabolic process	GO:0042417		VPS35		TRUE	FALSE
NeuroImmune	Dopamine metabolic process	GO:0042417		SLC1A1		TRUE	TRUE
NeuroImmune	Dopamine metabolic process	GO:0042417		SLC6A3		TRUE	TRUE
NeuroImmune	Dopamine metabolic process	GO:0042417		SNCB		TRUE	TRUE
NeuroImmune	Dopamine metabolic process	GO:0042417		SNCA		TRUE	TRUE
NeuroImmune	Dopamine metabolic process	GO:0042417		SULT1A3		TRUE	TRUE
NeuroImmune	Dopamine metabolic process	GO:0042417		TACR3		TRUE	TRUE
NeuroImmune	Dopamine metabolic process	GO:0042417		TGFB2		TRUE	TRUE
NeuroImmune	Dopamine metabolic process	GO:0042417		TH		TRUE	TRUE
NeuroImmune	Dopamine metabolic process	GO:0042417		SNCAIP		TRUE	TRUE
NeuroImmune	catecholamine and acetylcholine synthesis, metabolism, transport, and function	PMID: 34337356, PMID: 33500353, PMID: 28700579, PMID: 20378607, PMID: 22258110, PMID: 19342614		SLC18A3		TRUE	TRUE
NeuroImmune	catecholamine and acetylcholine synthesis, metabolism, transport, and function	PMID: 34337356, PMID: 33500353, PMID: 28700579, PMID: 20378607, PMID: 22258110, PMID: 19342614		ACHE		TRUE	TRUE
NeuroImmune	catecholamine and acetylcholine synthesis, metabolism, transport, and function	PMID: 34337356, PMID: 33500353, PMID: 28700579, PMID: 20378607, PMID: 22258110, PMID: 19342614		CHAT		TRUE	TRUE
NeuroImmune	catecholamine and acetylcholine synthesis, metabolism, transport, and function	PMID: 34337356, PMID: 33500353, PMID: 28700579, PMID: 20378607, PMID: 22258110, PMID: 19342614		CHT		FALSE	TRUE
NeuroImmune	catecholamine and acetylcholine synthesis, metabolism, transport, and function	PMID: 34337356, PMID: 33500353, PMID: 28700579, PMID: 20378607, PMID: 22258110, PMID: 19342614		TH		TRUE	TRUE
NeuroImmune	catecholamine and acetylcholine synthesis, metabolism, transport, and function	PMID: 34337356, PMID: 33500353, PMID: 28700579, PMID: 20378607, PMID: 22258110, PMID: 19342614		DDC		TRUE	TRUE
NeuroImmune	catecholamine and acetylcholine synthesis, metabolism, transport, and function	PMID: 34337356, PMID: 33500353, PMID: 28700579, PMID: 20378607, PMID: 22258110, PMID: 19342614		DBH		TRUE	TRUE
NeuroImmune	catecholamine and acetylcholine synthesis, metabolism, transport, and function	PMID: 34337356, PMID: 33500353, PMID: 28700579, PMID: 20378607, PMID: 22258110, PMID: 19342614		PNMT		TRUE	TRUE
NeuroImmune	catecholamine and acetylcholine synthesis, metabolism, transport, and function	PMID: 34337356, PMID: 33500353, PMID: 28700579, PMID: 20378607, PMID: 22258110, PMID: 19342614		COMT		TRUE	FALSE
NeuroImmune	catecholamine and acetylcholine synthesis, metabolism, transport, and function	PMID: 34337356, PMID: 33500353, PMID: 28700579, PMID: 20378607, PMID: 22258110, PMID: 19342614		MAOA		TRUE	TRUE
NeuroImmune	catecholamine and acetylcholine synthesis, metabolism, transport, and function	PMID: 34337356, PMID: 33500353, PMID: 28700579, PMID: 20378607, PMID: 22258110, PMID: 19342614		MAOB		TRUE	TRUE
NeuroImmune	catecholamine and acetylcholine synthesis, metabolism, transport, and function	PMID: 34337356, PMID: 33500353, PMID: 28700579, PMID: 20378607, PMID: 22258110, PMID: 19342614		SLC6A3		TRUE	TRUE
NeuroImmune	catecholamine and acetylcholine synthesis, metabolism, transport, and function	PMID: 34337356, PMID: 33500353, PMID: 28700579, PMID: 20378607, PMID: 22258110, PMID: 19342614		SLC18A1		TRUE	TRUE
NeuroImmune	catecholamine and acetylcholine synthesis, metabolism, transport, and function	PMID: 34337356, PMID: 33500353, PMID: 28700579, PMID: 20378607, PMID: 22258110, PMID: 19342614		SLC18A2		TRUE	TRUE
NeuroImmune	catecholamine and acetylcholine synthesis, metabolism, transport, and function	PMID: 34337356, PMID: 33500353, PMID: 28700579, PMID: 20378607, PMID: 22258110, PMID: 19342614		CHGA		TRUE	TRUE
NeuroImmune	catecholamine and acetylcholine synthesis, metabolism, transport, and function	PMID: 34337356, PMID: 33500353, PMID: 28700579, PMID: 20378607, PMID: 22258110, PMID: 19342614		CHGB		TRUE	TRUE
NeuroImmune	catecholamine and acetylcholine synthesis, metabolism, transport, and function	PMID: 34337356, PMID: 33500353, PMID: 28700579, PMID: 20378607, PMID: 22258110, PMID: 19342614		SCG2		TRUE	TRUE
NeuroImmune	catecholamine and acetylcholine synthesis, metabolism, transport, and function	PMID: 34337356, PMID: 33500353, PMID: 28700579, PMID: 20378607, PMID: 22258110, PMID: 19342614		NPY		TRUE	TRUE
NeuroImmune	catecholamine and acetylcholine synthesis, metabolism, transport, and function	PMID: 34337356, PMID: 33500353, PMID: 28700579, PMID: 20378607, PMID: 22258110, PMID: 19342614		VAMP1		TRUE	FALSE
NeuroImmune	catecholamine and acetylcholine synthesis, metabolism, transport, and function	PMID: 34337356, PMID: 33500353, PMID: 28700579, PMID: 20378607, PMID: 22258110, PMID: 19342614		CYB561		TRUE	FALSE
NeuroImmune	catecholamine and acetylcholine synthesis, metabolism, transport, and function	PMID: 34337356, PMID: 33500353, PMID: 28700579, PMID: 20378607, PMID: 22258110, PMID: 19342614		ATP6V1A		TRUE	FALSE
NeuroImmune	catecholamine and acetylcholine synthesis, metabolism, transport, and function	PMID: 34337356, PMID: 33500353, PMID: 28700579, PMID: 20378607, PMID: 22258110, PMID: 19342614		ATP6V1B1		TRUE	TRUE
NeuroImmune	catecholamine and acetylcholine synthesis, metabolism, transport, and function	PMID: 34337356, PMID: 33500353, PMID: 28700579, PMID: 20378607, PMID: 22258110, PMID: 19342614		FMO3		TRUE	TRUE
NeuroImmune	catecholamine and acetylcholine synthesis, metabolism, transport, and function	PMID: 34337356, PMID: 33500353, PMID: 28700579, PMID: 20378607, PMID: 22258110, PMID: 19342614		NET		FALSE	TRUE
NeuroImmune	Cholinergic signaling genes	R-HSA-390648.4, R-HSA-629594		CHRNA3		TRUE	TRUE
NeuroImmune	Cholinergic signaling genes	R-HSA-390648.4, R-HSA-629594		CHRNA4		TRUE	TRUE
NeuroImmune	Cholinergic signaling genes	R-HSA-390648.4, R-HSA-629594		CHRNB4		TRUE	TRUE
NeuroImmune	Cholinergic signaling genes	R-HSA-390648.4, R-HSA-629594		CHRNA2		TRUE	TRUE
NeuroImmune	Cholinergic signaling genes	R-HSA-390648.4, R-HSA-629594		CHRNA1		TRUE	FALSE
NeuroImmune	Cholinergic signaling genes	R-HSA-390648.4, R-HSA-629594		CHRNB3		TRUE	TRUE
NeuroImmune	Cholinergic signaling genes	R-HSA-390648.4, R-HSA-629594		CHRNA6		TRUE	TRUE
NeuroImmune	Cholinergic signaling genes	R-HSA-390648.4, R-HSA-629594		CHRNB2		TRUE	TRUE
NeuroImmune	Cholinergic signaling genes	R-HSA-390648.4, R-HSA-629594		CHRNA5		TRUE	TRUE
NeuroImmune	Cholinergic signaling genes	R-HSA-390648.4, R-HSA-629594		CHRNA9		TRUE	TRUE
NeuroImmune	Cholinergic signaling genes	R-HSA-390648.4, R-HSA-629594		CHRNA7		TRUE	TRUE
NeuroImmune	Cholinergic signaling genes	R-HSA-390648.4, R-HSA-629594		CHRNA7		TRUE	TRUE
NeuroImmune	Cholinergic signaling genes	R-HSA-390648.4, R-HSA-629594		CHRM3		TRUE	TRUE
NeuroImmune	Cholinergic signaling genes	R-HSA-390648.4, R-HSA-629594		CHRM1		TRUE	TRUE
NeuroImmune	Cholinergic signaling genes	R-HSA-390648.4, R-HSA-629594		CHRM4		TRUE	TRUE
NeuroImmune	Cholinergic signaling genes	R-HSA-390648.4, R-HSA-629594		CHRM2		TRUE	TRUE
NeuroImmune	Cholinergic signaling genes	R-HSA-390648.4, R-HSA-629594		CHRM5		TRUE	TRUE
NeuroImmune	Acetylcholine biosynthesis genes	WP528		PEMT		TRUE	FALSE
NeuroImmune	Acetylcholine biosynthesis genes	WP528		CHAT		TRUE	TRUE
NeuroImmune	Acetylcholine biosynthesis genes	WP528		CHKA		TRUE	FALSE
NeuroImmune	Acetylcholine biosynthesis genes	WP528		ACHE		TRUE	TRUE
NeuroImmune	Acetylcholine biosynthesis genes	WP528		PCYT1A		TRUE	FALSE
NeuroImmune	Acetylcholine biosynthesis genes	WP528		PDHA1		TRUE	FALSE
NeuroImmune	Acetylcholine biosynthesis genes	WP528		PDHA2		TRUE	TRUE
NeuroImmune	catechol containing compound biosynthetic process	GO:0009713		MOXD2P		FALSE	TRUE
NeuroImmune	catechol containing compound biosynthetic process	GO:0009713		PARK7		TRUE	FALSE
NeuroImmune	catechol containing compound biosynthetic process	GO:0009713		DAO		TRUE	TRUE
NeuroImmune	catechol containing compound biosynthetic process	GO:0009713		DBH		TRUE	TRUE
NeuroImmune	catechol containing compound biosynthetic process	GO:0009713		DDC		TRUE	TRUE
NeuroImmune	catechol containing compound biosynthetic process	GO:0009713		ALDH2		TRUE	TRUE
NeuroImmune	catechol containing compound biosynthetic process	GO:0009713		MOXD1		TRUE	TRUE
NeuroImmune	catechol containing compound biosynthetic process	GO:0009713		GATA3		TRUE	FALSE
NeuroImmune	catechol containing compound biosynthetic process	GO:0009713		GCH1		TRUE	FALSE
NeuroImmune	catechol containing compound biosynthetic process	GO:0009713		GPR37		TRUE	TRUE
NeuroImmune	catechol containing compound biosynthetic process	GO:0009713		HDC		TRUE	TRUE
NeuroImmune	catechol containing compound biosynthetic process	GO:0009713		INSM1		TRUE	TRUE
NeuroImmune	catechol containing compound biosynthetic process	GO:0009713		NR4A2		TRUE	FALSE
NeuroImmune	catechol containing compound biosynthetic process	GO:0009713		PAH		TRUE	TRUE
NeuroImmune	catechol containing compound biosynthetic process	GO:0009713		PNMT		TRUE	TRUE
NeuroImmune	catechol containing compound biosynthetic process	GO:0009713		VPS35		TRUE	FALSE
NeuroImmune	catechol containing compound biosynthetic process	GO:0009713		SLC6A3		TRUE	TRUE
NeuroImmune	catechol containing compound biosynthetic process	GO:0009713		SNCA		TRUE	TRUE
NeuroImmune	catechol containing compound biosynthetic process	GO:0009713		TGFB2		TRUE	TRUE
NeuroImmune	catechol containing compound biosynthetic process	GO:0009713		TH		TRUE	TRUE
NeuroImmune	catechol containing compound biosynthetic process	GO:0009713		KL		TRUE	TRUE
NeuroImmune	catechol containing compound biosynthetic process	GO:0009713		HAND2		TRUE	TRUE
NeuroImmune	serotonin transporter activity	WP1455		SCAMP2		TRUE	FALSE
NeuroImmune	serotonin transporter activity	WP1455		TPH2		TRUE	TRUE
NeuroImmune	serotonin transporter activity	WP1455		IL1B		TRUE	TRUE
NeuroImmune	serotonin transporter activity	WP1455		IL1R1		TRUE	TRUE
NeuroImmune	serotonin transporter activity	WP1455		ITGB3		TRUE	TRUE
NeuroImmune	serotonin transporter activity	WP1455		MAOA		TRUE	TRUE
NeuroImmune	serotonin transporter activity	WP1455		NOS1		TRUE	TRUE
NeuroImmune	serotonin transporter activity	WP1455		PPP2CB		TRUE	FALSE
NeuroImmune	serotonin transporter activity	WP1455		SLC6A4		TRUE	TRUE
NeuroImmune	serotonin transporter activity	WP1455		STX1A		TRUE	TRUE
NeuroImmune	serotonin transporter activity	WP1455		TGFB1I1		TRUE	TRUE
NeuroImmune	Serotonin biosynthesis genes	R-HSA-209931.3, PMID: 34337356		TPH1		TRUE	TRUE
NeuroImmune	Serotonin biosynthesis genes	R-HSA-209931.3, PMID: 34337356		AANAT		TRUE	TRUE
NeuroImmune	Serotonin biosynthesis genes	R-HSA-209931.3, PMID: 34337356		DDC		TRUE	TRUE
NeuroImmune	Serotonin biosynthesis genes	R-HSA-209931.3, PMID: 34337356		TPH2		TRUE	TRUE
NeuroImmune	Serotonin biosynthesis genes	R-HSA-209931.3, PMID: 34337356		ASMT		TRUE	TRUE
NeuroImmune	Serotonin biosynthesis genes	R-HSA-209931.3, PMID: 34337356		SLC6A4		TRUE	TRUE
NeuroImmune	Serotonin uptake	GO:0051610		SLC18B1		TRUE	FALSE
NeuroImmune	Serotonin uptake	GO:0051610		SLC29A4		TRUE	TRUE
NeuroImmune	Serotonin uptake	GO:0051610		GPM6B		TRUE	TRUE
NeuroImmune	Serotonin uptake	GO:0051610		ITGB3		TRUE	TRUE
NeuroImmune	Serotonin uptake	GO:0051610		NOS1		TRUE	TRUE
NeuroImmune	Serotonin uptake	GO:0051610		SLC6A4		TRUE	TRUE
NeuroImmune	Serotonin uptake	GO:0051610		SLC18A1		TRUE	TRUE
NeuroImmune	Serotonin uptake	GO:0051610		SLC18A2		TRUE	TRUE
NeuroImmune	Serotonin uptake	GO:0051610		SLC18A3		TRUE	TRUE
NeuroImmune	Serotonin uptake	GO:0051610		SLC22A1		TRUE	TRUE
NeuroImmune	Serotonin uptake	GO:0051610		SLC22A3		TRUE	TRUE
NeuroImmune	Serotonin uptake	GO:0051610		SLC22A2		TRUE	TRUE
NeuroImmune	Serotonin uptake	GO:0051610		SNCA		TRUE	TRUE
NeuroImmune	serotonin receptor signaling pathway	GO:0007210		HRH3		TRUE	TRUE
NeuroImmune	serotonin receptor signaling pathway	GO:0007210		CHRM1		TRUE	TRUE
NeuroImmune	serotonin receptor signaling pathway	GO:0007210		CHRM2		TRUE	TRUE
NeuroImmune	serotonin receptor signaling pathway	GO:0007210		CHRM3		TRUE	TRUE
NeuroImmune	serotonin receptor signaling pathway	GO:0007210		CHRM4		TRUE	TRUE
NeuroImmune	serotonin receptor signaling pathway	GO:0007210		CHRM5		TRUE	TRUE
NeuroImmune	serotonin receptor signaling pathway	GO:0007210		HTR3C		TRUE	TRUE
NeuroImmune	serotonin receptor signaling pathway	GO:0007210		DRD4		TRUE	TRUE
NeuroImmune	serotonin receptor signaling pathway	GO:0007210		HTR3D		TRUE	TRUE
NeuroImmune	serotonin receptor signaling pathway	GO:0007210		GNAZ		TRUE	TRUE
NeuroImmune	serotonin receptor signaling pathway	GO:0007210		HTR3E		TRUE	TRUE
NeuroImmune	serotonin receptor signaling pathway	GO:0007210		HRH1		TRUE	TRUE
NeuroImmune	serotonin receptor signaling pathway	GO:0007210		HRH2		TRUE	FALSE
NeuroImmune	serotonin receptor signaling pathway	GO:0007210		HTR1A		TRUE	TRUE
NeuroImmune	serotonin receptor signaling pathway	GO:0007210		HTR1B		TRUE	TRUE
NeuroImmune	serotonin receptor signaling pathway	GO:0007210		HTR1D		TRUE	TRUE
NeuroImmune	serotonin receptor signaling pathway	GO:0007210		HTR1E		TRUE	TRUE
NeuroImmune	serotonin receptor signaling pathway	GO:0007210		HTR1F		TRUE	TRUE
NeuroImmune	serotonin receptor signaling pathway	GO:0007210		HTR2A		TRUE	TRUE
NeuroImmune	serotonin receptor signaling pathway	GO:0007210		HTR2B		TRUE	TRUE
NeuroImmune	serotonin receptor signaling pathway	GO:0007210		HTR2C		TRUE	TRUE
NeuroImmune	serotonin receptor signaling pathway	GO:0007210		HTR3A		TRUE	TRUE
NeuroImmune	serotonin receptor signaling pathway	GO:0007210		HTR4		TRUE	TRUE
NeuroImmune	serotonin receptor signaling pathway	GO:0007210		HTR5A		TRUE	TRUE
NeuroImmune	serotonin receptor signaling pathway	GO:0007210		HTR6		TRUE	TRUE
NeuroImmune	serotonin receptor signaling pathway	GO:0007210		HTR7		TRUE	TRUE
NeuroImmune	serotonin receptor signaling pathway	GO:0007210		HRH4		TRUE	TRUE
NeuroImmune	serotonin receptor signaling pathway	GO:0007210		HTR3B		TRUE	TRUE
NeuroImmune	biogenic amine metabolic process	GO:0006576		AMD2		FALSE	TRUE
NeuroImmune	biogenic amine metabolic process	GO:0006576		IL4I1		TRUE	FALSE
NeuroImmune	biogenic amine metabolic process	GO:0006576		SNCB		TRUE	TRUE
NeuroImmune	biogenic amine metabolic process	GO:0006576		ABHD4		TRUE	FALSE
NeuroImmune	biogenic amine metabolic process	GO:0006576		HAAO		TRUE	TRUE
NeuroImmune	biogenic amine metabolic process	GO:0006576		NPY		TRUE	TRUE
NeuroImmune	biogenic amine metabolic process	GO:0006576		MAOB		TRUE	TRUE
NeuroImmune	biogenic amine metabolic process	GO:0006576		CHRNB2		TRUE	TRUE
NeuroImmune	biogenic amine metabolic process	GO:0006576		AGTR1A		FALSE	TRUE
NeuroImmune	biogenic amine metabolic process	GO:0006576		AGTR2		TRUE	TRUE
NeuroImmune	biogenic amine metabolic process	GO:0006576		ALDH2		TRUE	TRUE
NeuroImmune	biogenic amine metabolic process	GO:0006576		AKR1B3		FALSE	TRUE
NeuroImmune	biogenic amine metabolic process	GO:0006576		AMD1		TRUE	FALSE
NeuroImmune	biogenic amine metabolic process	GO:0006576		ATP7A		TRUE	FALSE
NeuroImmune	biogenic amine metabolic process	GO:0006576		CHKA		TRUE	FALSE
NeuroImmune	biogenic amine metabolic process	GO:0006576		COMT		TRUE	FALSE
NeuroImmune	biogenic amine metabolic process	GO:0006576		CRHR2		TRUE	TRUE
NeuroImmune	biogenic amine metabolic process	GO:0006576		DAO		TRUE	TRUE
NeuroImmune	biogenic amine metabolic process	GO:0006576		SLC6A3		TRUE	TRUE
NeuroImmune	biogenic amine metabolic process	GO:0006576		DBH		TRUE	TRUE
NeuroImmune	biogenic amine metabolic process	GO:0006576		DDC		TRUE	TRUE
NeuroImmune	biogenic amine metabolic process	GO:0006576		DRD1		TRUE	TRUE
NeuroImmune	biogenic amine metabolic process	GO:0006576		DRD2		TRUE	TRUE
NeuroImmune	biogenic amine metabolic process	GO:0006576		DRD4		TRUE	TRUE
NeuroImmune	biogenic amine metabolic process	GO:0006576		EDNRA		TRUE	TRUE
NeuroImmune	biogenic amine metabolic process	GO:0006576		EPAS1		TRUE	TRUE
NeuroImmune	biogenic amine metabolic process	GO:0006576		HNMT		TRUE	TRUE
NeuroImmune	biogenic amine metabolic process	GO:0006576		IL4I1		TRUE	FALSE
NeuroImmune	biogenic amine metabolic process	GO:0006576		GATA3		TRUE	FALSE
NeuroImmune	biogenic amine metabolic process	GO:0006576		GCH1		TRUE	FALSE
NeuroImmune	biogenic amine metabolic process	GO:0006576		GNAT2		TRUE	TRUE
NeuroImmune	biogenic amine metabolic process	GO:0006576		GPR37		TRUE	TRUE
NeuroImmune	biogenic amine metabolic process	GO:0006576		GRIN2A		TRUE	TRUE
NeuroImmune	biogenic amine metabolic process	GO:0006576		HAND2		TRUE	TRUE
NeuroImmune	biogenic amine metabolic process	GO:0006576		HDC		TRUE	TRUE
NeuroImmune	biogenic amine metabolic process	GO:0006576		HPRT		FALSE	TRUE
NeuroImmune	biogenic amine metabolic process	GO:0006576		HTR1A		TRUE	TRUE
NeuroImmune	biogenic amine metabolic process	GO:0006576		HTR2C		TRUE	TRUE
NeuroImmune	biogenic amine metabolic process	GO:0006576		IDO1		TRUE	TRUE
NeuroImmune	biogenic amine metabolic process	GO:0006576		ITGAM		TRUE	FALSE
NeuroImmune	biogenic amine metabolic process	GO:0006576		KL		TRUE	TRUE
NeuroImmune	biogenic amine metabolic process	GO:0006576		LY6E		TRUE	FALSE
NeuroImmune	biogenic amine metabolic process	GO:0006576		HDAC10		TRUE	FALSE
NeuroImmune	biogenic amine metabolic process	GO:0006576		MAOA		TRUE	TRUE
NeuroImmune	biogenic amine metabolic process	GO:0006576		MECP2		TRUE	FALSE
NeuroImmune	biogenic amine metabolic process	GO:0006576		MYO5A		TRUE	FALSE
NeuroImmune	biogenic amine metabolic process	GO:0006576		NDUFS4		TRUE	FALSE
NeuroImmune	biogenic amine metabolic process	GO:0006576		NPR1		TRUE	TRUE
NeuroImmune	biogenic amine metabolic process	GO:0006576		NR4A2		TRUE	FALSE
NeuroImmune	biogenic amine metabolic process	GO:0006576		OAZ1		TRUE	FALSE
NeuroImmune	biogenic amine metabolic process	GO:0006576		OAZ2		TRUE	FALSE
NeuroImmune	biogenic amine metabolic process	GO:0006576		ODC1		TRUE	FALSE
NeuroImmune	biogenic amine metabolic process	GO:0006576		PDE1B		TRUE	TRUE
NeuroImmune	biogenic amine metabolic process	GO:0006576		PNMT		TRUE	TRUE
NeuroImmune	biogenic amine metabolic process	GO:0006576		MOXD2		FALSE	TRUE
NeuroImmune	biogenic amine metabolic process	GO:0006576		SAT1		TRUE	FALSE
NeuroImmune	biogenic amine metabolic process	GO:0006576		SLC1A1		TRUE	TRUE
NeuroImmune	biogenic amine metabolic process	GO:0006576		SMS		TRUE	FALSE
NeuroImmune	biogenic amine metabolic process	GO:0006576		SNCA		TRUE	TRUE
NeuroImmune	biogenic amine metabolic process	GO:0006576		SPR		TRUE	TRUE
NeuroImmune	biogenic amine metabolic process	GO:0006576		SRM		TRUE	FALSE
NeuroImmune	biogenic amine metabolic process	GO:0006576		SULT1A1		TRUE	FALSE
NeuroImmune	biogenic amine metabolic process	GO:0006576		IDO2		TRUE	TRUE
NeuroImmune	biogenic amine metabolic process	GO:0006576		PAOX		TRUE	FALSE
NeuroImmune	biogenic amine metabolic process	GO:0006576		TACR3		TRUE	TRUE
NeuroImmune	biogenic amine metabolic process	GO:0006576		TPH2		TRUE	TRUE
NeuroImmune	biogenic amine metabolic process	GO:0006576		TGFB2		TRUE	TRUE
NeuroImmune	biogenic amine metabolic process	GO:0006576		TH		TRUE	TRUE
NeuroImmune	biogenic amine metabolic process	GO:0006576		TRH		TRUE	TRUE
NeuroImmune	biogenic amine metabolic process	GO:0006576		VHL		TRUE	FALSE
NeuroImmune	biogenic amine metabolic process	GO:0006576		SMOX		TRUE	TRUE
NeuroImmune	biogenic amine metabolic process	GO:0006576		AOC2		TRUE	TRUE
NeuroImmune	biogenic amine metabolic process	GO:0006576		AZIN2		TRUE	FALSE
NeuroImmune	biogenic amine metabolic process	GO:0006576		NAPEPLD		TRUE	FALSE
NeuroImmune	biogenic amine metabolic process	GO:0006576		AOC1L1		FALSE	TRUE
NeuroImmune	biogenic amine metabolic process	GO:0006576		AOC1L3		FALSE	TRUE
NeuroImmune	biogenic amine metabolic process	GO:0006576		ACMSD		TRUE	TRUE
NeuroImmune	biogenic amine metabolic process	GO:0006576		ABAT		TRUE	TRUE
NeuroImmune	biogenic amine metabolic process	GO:0006576		DHPS		TRUE	FALSE
NeuroImmune	biogenic amine metabolic process	GO:0006576		LDC1		FALSE	TRUE
NeuroImmune	biogenic amine metabolic process	GO:0006576		PRKN		TRUE	FALSE
NeuroImmune	biogenic amine metabolic process	GO:0006576		SULT1D1		FALSE	TRUE
NeuroImmune	biogenic amine metabolic process	GO:0006576		INSM1		TRUE	TRUE
NeuroImmune	biogenic amine metabolic process	GO:0006576		OAZ3		TRUE	TRUE
NeuroImmune	biogenic amine metabolic process	GO:0006576		PRG3		TRUE	TRUE
NeuroImmune	biogenic amine metabolic process	GO:0006576		AZIN1		TRUE	FALSE
NeuroImmune	biogenic amine metabolic process	GO:0006576		GDE1		TRUE	FALSE
NeuroImmune	biogenic amine metabolic process	GO:0006576		CYP2D22		FALSE	TRUE
NeuroImmune	biogenic amine metabolic process	GO:0006576		PNKD		TRUE	FALSE
NeuroImmune	biogenic amine metabolic process	GO:0006576		TDO2		TRUE	TRUE
NeuroImmune	biogenic amine metabolic process	GO:0006576		PARK7		TRUE	FALSE
NeuroImmune	biogenic amine metabolic process	GO:0006576		MOXD1		TRUE	TRUE
NeuroImmune	biogenic amine metabolic process	GO:0006576		RTL4		TRUE	TRUE
NeuroImmune	biogenic amine metabolic process	GO:0006576		VPS35		TRUE	FALSE
NeuroImmune	biogenic amine metabolic process	GO:0006576		GDPD1		TRUE	FALSE
NeuroImmune	biogenic amine metabolic process	GO:0006576		NAAA		TRUE	FALSE
NeuroImmune	biogenic amine metabolic process	GO:0006576		RNLS		TRUE	FALSE
NeuroImmune	biogenic amine metabolic process	GO:0006576		SNCAIP		TRUE	TRUE
NeuroImmune	biogenic amine metabolic process	GO:0006576		GDPD3		TRUE	TRUE
NeuroImmune	biogenic amine metabolic process	GO:0006576		SAT2		TRUE	FALSE
NeuroImmune	biogenic amine metabolic process	GO:0006576		AOC1L2		FALSE	TRUE
NeuroImmune	biogenic amine metabolic process	GO:0006576		KYNU		TRUE	TRUE
NeuroImmune	biogenic amine metabolic process	GO:0006576		AFMID		TRUE	TRUE
NeuroImmune	biogenic amine metabolic process	GO:0006576		RNF180		TRUE	TRUE
NeuroImmune	biogenic amine metabolic process	GO:0006576		SATL1		TRUE	TRUE
NeuroImmune	biogenic amine metabolic process	GO:0006576		AGMAT		TRUE	FALSE
NeuroImmune	biogenic amine metabolic process	GO:0006576		AOC1		TRUE	TRUE
NeuroImmune	biogenic amine metabolic process	GO:0006576		TOMT		FALSE	TRUE
NeuroImmune	biogenic amine metabolic process	GO:0006576		KMO		TRUE	TRUE
NeuroImmune	neurotransmitter receptor activity	GO:0030594		HRH3		TRUE	TRUE
NeuroImmune	neurotransmitter receptor activity	GO:0030594		CHRM1		TRUE	TRUE
NeuroImmune	neurotransmitter receptor activity	GO:0030594		CHRM2		TRUE	TRUE
NeuroImmune	neurotransmitter receptor activity	GO:0030594		CHRM3		TRUE	TRUE
NeuroImmune	neurotransmitter receptor activity	GO:0030594		CHRM4		TRUE	TRUE
NeuroImmune	neurotransmitter receptor activity	GO:0030594		CHRM5		TRUE	TRUE
NeuroImmune	neurotransmitter receptor activity	GO:0030594		CHRNA1		TRUE	FALSE
NeuroImmune	neurotransmitter receptor activity	GO:0030594		CHRNA2		TRUE	TRUE
NeuroImmune	neurotransmitter receptor activity	GO:0030594		CHRNA3		TRUE	TRUE
NeuroImmune	neurotransmitter receptor activity	GO:0030594		CHRNA4		TRUE	TRUE
NeuroImmune	neurotransmitter receptor activity	GO:0030594		CHRNA5		TRUE	TRUE
NeuroImmune	neurotransmitter receptor activity	GO:0030594		CHRNA7		TRUE	TRUE
NeuroImmune	neurotransmitter receptor activity	GO:0030594		CHRNB1		TRUE	FALSE
NeuroImmune	neurotransmitter receptor activity	GO:0030594		CHRNB2		TRUE	TRUE
NeuroImmune	neurotransmitter receptor activity	GO:0030594		CHRNB3		TRUE	TRUE
NeuroImmune	neurotransmitter receptor activity	GO:0030594		CHRNB4		TRUE	TRUE
NeuroImmune	neurotransmitter receptor activity	GO:0030594		CHRND		TRUE	TRUE
NeuroImmune	neurotransmitter receptor activity	GO:0030594		CHRNE		TRUE	TRUE
NeuroImmune	neurotransmitter receptor activity	GO:0030594		CHRNG		TRUE	TRUE
NeuroImmune	neurotransmitter receptor activity	GO:0030594		GRIN3A		TRUE	TRUE
NeuroImmune	neurotransmitter receptor activity	GO:0030594		GRIN3B		TRUE	TRUE
NeuroImmune	neurotransmitter receptor activity	GO:0030594		ADRB1		TRUE	TRUE
NeuroImmune	neurotransmitter receptor activity	GO:0030594		HTR3C		TRUE	TRUE
NeuroImmune	neurotransmitter receptor activity	GO:0030594		DRD1		TRUE	TRUE
NeuroImmune	neurotransmitter receptor activity	GO:0030594		DRD2		TRUE	TRUE
NeuroImmune	neurotransmitter receptor activity	GO:0030594		DRD3		TRUE	TRUE
NeuroImmune	neurotransmitter receptor activity	GO:0030594		DRD4		TRUE	TRUE
NeuroImmune	neurotransmitter receptor activity	GO:0030594		DRD5		TRUE	TRUE
NeuroImmune	neurotransmitter receptor activity	GO:0030594		HTR3D		TRUE	TRUE
NeuroImmune	neurotransmitter receptor activity	GO:0030594		GABRR3		TRUE	TRUE
NeuroImmune	neurotransmitter receptor activity	GO:0030594		PTK2B		TRUE	FALSE
NeuroImmune	neurotransmitter receptor activity	GO:0030594		GABBR1		TRUE	FALSE
NeuroImmune	neurotransmitter receptor activity	GO:0030594		GABRA1		TRUE	TRUE
NeuroImmune	neurotransmitter receptor activity	GO:0030594		GABRA2		TRUE	TRUE
NeuroImmune	neurotransmitter receptor activity	GO:0030594		GABRA3		TRUE	TRUE
NeuroImmune	neurotransmitter receptor activity	GO:0030594		GABRA4		TRUE	TRUE
NeuroImmune	neurotransmitter receptor activity	GO:0030594		GABRA5		TRUE	TRUE
NeuroImmune	neurotransmitter receptor activity	GO:0030594		GABRA6		TRUE	TRUE
NeuroImmune	neurotransmitter receptor activity	GO:0030594		GABRB1		TRUE	TRUE
NeuroImmune	neurotransmitter receptor activity	GO:0030594		GABRB2		TRUE	TRUE
NeuroImmune	neurotransmitter receptor activity	GO:0030594		GABRB3		TRUE	TRUE
NeuroImmune	neurotransmitter receptor activity	GO:0030594		GABRD		TRUE	TRUE
NeuroImmune	neurotransmitter receptor activity	GO:0030594		GABRE		TRUE	TRUE
NeuroImmune	neurotransmitter receptor activity	GO:0030594		GABRG1		TRUE	TRUE
NeuroImmune	neurotransmitter receptor activity	GO:0030594		GABRG2		TRUE	TRUE
NeuroImmune	neurotransmitter receptor activity	GO:0030594		GABRG3		TRUE	TRUE
NeuroImmune	neurotransmitter receptor activity	GO:0030594		GABRP		TRUE	TRUE
NeuroImmune	neurotransmitter receptor activity	GO:0030594		GABRR1		TRUE	TRUE
NeuroImmune	neurotransmitter receptor activity	GO:0030594		GABRR2		TRUE	TRUE
NeuroImmune	neurotransmitter receptor activity	GO:0030594		GLRA1		TRUE	TRUE
NeuroImmune	neurotransmitter receptor activity	GO:0030594		GLRA2		TRUE	TRUE
NeuroImmune	neurotransmitter receptor activity	GO:0030594		GLRB		TRUE	TRUE
NeuroImmune	neurotransmitter receptor activity	GO:0030594		HTR3E		TRUE	TRUE
NeuroImmune	neurotransmitter receptor activity	GO:0030594		GRIA1		TRUE	TRUE
NeuroImmune	neurotransmitter receptor activity	GO:0030594		GRIA2		TRUE	TRUE
NeuroImmune	neurotransmitter receptor activity	GO:0030594		GRIA3		TRUE	TRUE
NeuroImmune	neurotransmitter receptor activity	GO:0030594		GRIA4		TRUE	TRUE
NeuroImmune	neurotransmitter receptor activity	GO:0030594		GRID1		TRUE	TRUE
NeuroImmune	neurotransmitter receptor activity	GO:0030594		GRID2		TRUE	TRUE
NeuroImmune	neurotransmitter receptor activity	GO:0030594		GRIK1		TRUE	TRUE
NeuroImmune	neurotransmitter receptor activity	GO:0030594		GRIK2		TRUE	TRUE
NeuroImmune	neurotransmitter receptor activity	GO:0030594		GRIK3		TRUE	TRUE
NeuroImmune	neurotransmitter receptor activity	GO:0030594		GRIK4		TRUE	TRUE
NeuroImmune	neurotransmitter receptor activity	GO:0030594		GRIK5		TRUE	TRUE
NeuroImmune	neurotransmitter receptor activity	GO:0030594		GRIN1		TRUE	TRUE
NeuroImmune	neurotransmitter receptor activity	GO:0030594		GRIN2A		TRUE	TRUE
NeuroImmune	neurotransmitter receptor activity	GO:0030594		GRIN2B		TRUE	TRUE
NeuroImmune	neurotransmitter receptor activity	GO:0030594		GRIN2C		TRUE	TRUE
NeuroImmune	neurotransmitter receptor activity	GO:0030594		GRIN2D		TRUE	TRUE
NeuroImmune	neurotransmitter receptor activity	GO:0030594		GRM1		TRUE	TRUE
NeuroImmune	neurotransmitter receptor activity	GO:0030594		GRM5		TRUE	TRUE
NeuroImmune	neurotransmitter receptor activity	GO:0030594		HRH1		TRUE	TRUE
NeuroImmune	neurotransmitter receptor activity	GO:0030594		HRH2		TRUE	FALSE
NeuroImmune	neurotransmitter receptor activity	GO:0030594		HTR1A		TRUE	TRUE
NeuroImmune	neurotransmitter receptor activity	GO:0030594		HTR1B		TRUE	TRUE
NeuroImmune	neurotransmitter receptor activity	GO:0030594		HTR1D		TRUE	TRUE
NeuroImmune	neurotransmitter receptor activity	GO:0030594		HTR1E		TRUE	TRUE
NeuroImmune	neurotransmitter receptor activity	GO:0030594		HTR1F		TRUE	TRUE
NeuroImmune	neurotransmitter receptor activity	GO:0030594		HTR2A		TRUE	TRUE
NeuroImmune	neurotransmitter receptor activity	GO:0030594		HTR2B		TRUE	TRUE
NeuroImmune	neurotransmitter receptor activity	GO:0030594		HTR2C		TRUE	TRUE
NeuroImmune	neurotransmitter receptor activity	GO:0030594		HTR3A		TRUE	TRUE
NeuroImmune	neurotransmitter receptor activity	GO:0030594		HTR4		TRUE	TRUE
NeuroImmune	neurotransmitter receptor activity	GO:0030594		HTR5A		TRUE	TRUE
NeuroImmune	neurotransmitter receptor activity	GO:0030594		HTR6		TRUE	TRUE
NeuroImmune	neurotransmitter receptor activity	GO:0030594		HTR7		TRUE	TRUE
NeuroImmune	neurotransmitter receptor activity	GO:0030594		ZACN		TRUE	TRUE
NeuroImmune	neurotransmitter receptor activity	GO:0030594		P2RY11		TRUE	TRUE
NeuroImmune	neurotransmitter receptor activity	GO:0030594		CHRNA9		TRUE	TRUE
NeuroImmune	neurotransmitter receptor activity	GO:0030594		GABRQ		TRUE	TRUE
NeuroImmune	neurotransmitter receptor activity	GO:0030594		CHRNA10		TRUE	TRUE
NeuroImmune	neurotransmitter receptor activity	GO:0030594		GPR158		TRUE	TRUE
NeuroImmune	neurotransmitter receptor activity	GO:0030594		HRH4		TRUE	TRUE
NeuroImmune	neurotransmitter receptor activity	GO:0030594		TSPO		TRUE	FALSE
NeuroImmune	neurotransmitter receptor activity	GO:0030594		GLRA3		TRUE	TRUE
NeuroImmune	neurotransmitter receptor activity	GO:0030594		ANXA9		TRUE	TRUE
NeuroImmune	neurotransmitter receptor activity	GO:0030594		CHRNA6		TRUE	TRUE
NeuroImmune	neurotransmitter receptor activity	GO:0030594		CHRFAM7A		TRUE	TRUE
NeuroImmune	neurotransmitter receptor activity	GO:0030594		HTR3B		TRUE	TRUE
