# Supplementary material for: Immunological maladaptation preceding spontaneous preterm birth in human pregnancies
Source: Nat Commun. 2026 Jul 27;17:7121. doi: 10.1038/s41467-026-75605-5 (PMC13408597; doi:10.1038/s41467-026-75605-5)
Supplement: Supplementary file 6 — Supplementary Data 4 [file 41467_2026_75605_MOESM6_ESM.xlsx]

## Sheet: Supplementary Data 4
Supplementary Data 4: Model features for sPTB prediction model
Rank	Variable	Stimulation	Population	Reagent	Category	p-value	Median	Model	Relative_importance	Index
1	b-NGF_proteomics_proteomics__proteomics	proteomics	b-NGF	proteomics	proteomics	5.23e-06	2.64407	RF	1	5.2815
2	TWF1_proteomics_proteomics__proteomics	proteomics	TWF1	proteomics	proteomics	1.74e-05	2.49707	RF	0.944404	4.49484
4	PACAP-27_proteomics_proteomics__proteomics	proteomics	PACAP-27	proteomics	proteomics	4.26e-05	2.42343	RF	0.916554	4.00588
5	VDR_proteomics_proteomics__proteomics	proteomics	VDR	proteomics	proteomics	2.1e-05	2.21822	RF	0.838941	3.92438
8	SKP2_proteomics_proteomics__proteomics	proteomics	SKP2	proteomics	proteomics	2.38e-05	2.00389	RF	0.757882	3.50401
9	IL-20 Ra_proteomics_proteomics__proteomics	proteomics	IL-20 Ra	proteomics	proteomics	0.00017	2.45479	RF	0.928413	3.4997
12	Myostatin_proteomics_proteomics__proteomics	proteomics	Myostatin	proteomics	proteomics	0.000154	1.98365	RF	0.750226	2.86022
13	LRP8_proteomics_proteomics__proteomics	proteomics	LRP8	proteomics	proteomics	0.000204	1.9621	RF	0.742075	2.73853
14	MOG_proteomics_proteomics__proteomics	proteomics	MOG	proteomics	proteomics	3.66e-05	1.61935	RF	0.612445	2.71712
15	Endothelin 3_proteomics_proteomics__proteomics	proteomics	Endothelin 3	proteomics	proteomics	0.00115	2.43826	RF	0.922162	2.71051
19	HS105_proteomics_proteomics__proteomics	proteomics	HS105	proteomics	proteomics	8.94e-05	1.67985	RF	0.635329	2.57223
21	Growth hormone-releasing factor_proteomics_proteomics__proteomics	proteomics	Growth hormone-releasing factor	proteomics	proteomics	0.000303	1.79465	RF	0.678747	2.38821
24	CD70_proteomics_proteomics__proteomics	proteomics	CD70	proteomics	proteomics	0.00141	2.06075	RF	0.779384	2.22185
26	GST2_proteomics_proteomics__proteomics	proteomics	GST2	proteomics	proteomics	0.000209	1.56426	RF	0.591611	2.17704
29	SMAD3_proteomics_proteomics__proteomics	proteomics	SMAD3	proteomics	proteomics	2.53e-05	1.14529	RF	0.433156	1.99116
32	CFTR_proteomics_proteomics__proteomics	proteomics	CFTR	proteomics	proteomics	0.000522	1.50931	RF	0.570828	1.87364
38	MALT1_proteomics_proteomics__proteomics	proteomics	MALT1	proteomics	proteomics	0.00123	1.47274	RF	0.556999	1.62092
41	PSME3_proteomics_proteomics__proteomics	proteomics	PSME3	proteomics	proteomics	0.00032	1.08456	RF	0.410187	1.43354
42	CREL1_proteomics_proteomics__proteomics	proteomics	CREL1	proteomics	proteomics	0.0227	2.28053	RF	0.862508	1.41794
50	ATF3_proteomics_proteomics__proteomics	proteomics	ATF3	proteomics	proteomics	0.0027	1.15313	RF	0.436121	1.12024
3	MyeloidCells_PDL1_median__ISO	ISO	MyeloidCells	PDL1	median	4.05e-05	0.240834	Lasso	1	4.39254
6	CD14nCD16p.ncMC_GLUT1_median__ISO	ISO	CD14nCD16p.ncMC	GLUT1	median	9.54e-05	0.233043	Lasso	0.967648	3.89038
7	Tbetp.Th1CD4T_CCR2_median__ISO	ISO	Tbetp.Th1CD4T	CCR2	median	0.000294	3.0513	RF	1	3.53165
10	CD14nCD16p.ncMC_GLUT1_median__ISO	ISO	CD14nCD16p.ncMC	GLUT1	median	9.54e-05	2.50833	RF	0.822053	3.30502
11	CD14pCD16n.cMC_PDL1_median__ISO	ISO	CD14pCD16n.cMC	PDL1	median	0.000434	2.80707	RF	0.919957	3.09337
16	CD66p.Granulocytes_PDL1_median__ISO	ISO	CD66p.Granulocytes	PDL1	median	0.000587	2.55017	RF	0.835765	2.70066
17	CD66p.Granulocytes_PDL1_median__ISO	ISO	CD66p.Granulocytes	PDL1	median	0.000587	0.192799	Lasso	0.800544	2.58685
18	MyeloidCells_PDL1_median__ISO	ISO	MyeloidCells	PDL1	median	4.05e-05	1.79566	RF	0.588489	2.58496
20	CD14nCD16p.ncMC_PDL1_median__ISO	ISO	CD14nCD16p.ncMC	PDL1	median	6.85e-05	1.8824	RF	0.616918	2.56904
22	Tbetp.Th1CD4T_CCR2_median__ISO	ISO	Tbetp.Th1CD4T	CCR2	median	0.000294	0.158395	Lasso	0.657692	2.32274
25	Tbetp.Th1CD4T_PDL1_median__ISO	ISO	Tbetp.Th1CD4T	PDL1	median	0.000471	1.99718	RF	0.654533	2.17762
27	CD3pCD56p.allNKT_CCR2_median__ISO	ISO	CD3pCD56p.allNKT	CCR2	median	0.000649	2.03608	RF	0.667283	2.12714
28	CD4nCD8n.NKT_CCR2_median__ISO	ISO	CD4nCD8n.NKT	CCR2	median	0.000844	1.98759	RF	0.65139	2.00215
30	CD14nCD16n_PDL1_median__ISO	ISO	CD14nCD16n	PDL1	median	0.000204	1.60837	RF	0.527109	1.94523
33	CD14pCD16p.intMC_pSTAT5_median__ISO	ISO	CD14pCD16p.intMC	pSTAT5	median	0.00172	2.04324	RF	0.669627	1.85116
34	CD45RAn.CD4Tmem_CD25_median__ISO	ISO	CD45RAn.CD4Tmem	CD2	median	0.00014	1.4216	RF	0.465898	1.79551
36	CD3p.T_Ki67_median__ISO	ISO	CD3p.T_Ki67	Ki67	median	0.000319	1.49158	RF	0.488834	1.70906
37	CD4nCD8n.NKT_PDL1_median__ISO	ISO	CD4nCD8n.NKT	PDL1	median	0.000303	1.44056	RF	0.472113	1.66116
40	CD45RAn.CD4Tmem_Ki67_median__ISO	ISO	CD45RAn.CD4Tmem	Ki67	median	0.000553	1.35023	RF	0.442511	1.44138
43	CD161p.Th17CD4T_Ki67_median__ISO	ISO	CD161p.Th17CD4T	Ki67	median	0.000497	1.29559	RF	0.424601	1.40273
44	Tbetp.Th1CD4T_Ki67_median__ISO	ISO	Tbetp.Th1CD4T	Ki67	median	0.000568	1.25673	RF	0.411867	1.33678
45	Tbetp.Th1CD4T_HK2_median__ISO	ISO	Tbetp.Th1CD4T	HK2	median	0.00212	1.44872	RF	0.474788	1.26942
46	CD62LnCD45RAn.CD4Tem_Ki67_median__ISO	ISO	CD62LnCD45RAn.CD4Tem	Ki67	median	0.00051	1.16845	RF	0.382934	1.26078
47	CD14nCD16p.ncMC_PDL1_median__ISO	ISO	CD14nCD16p.ncMC	PDL1	median	6.85e-05	0.0714359	Lasso	0.296618	1.23521
51	CD4p.T_Ki67_median__ISO	ISO	CD4p.T	Ki67	median	0.00199	1.23227	RF	0.40385	1.09086
58	CD62LpCD45RAn.CD4Tcm_CD25_median__ISO	ISO	CD62LpCD45RAn.CD4Tcm	CD25	median	0.00155	0.959856	RF	0.314572	0.883843
63	CD19p.B_H3K27me3_median__ISO	ISO	CD19p.B	H3K27me3	median	0.0217	1.52196	RF	0.498791	0.829759
64	MyeloidCells_pPLCg1_median__ISO	ISO	MyeloidCells	pPLCg1	median	0.0175	1.42855	RF	0.468178	0.822571
66	CD56loCD16p.NK_HK2_median__ISO	ISO	CD56loCD16p.NK	HK2	median	0.037	-0.124859	Lasso	0.518444	0.742307
67	CD14pCD16n.cMC_PDL1_median__ISO	ISO	CD14pCD16n.cMC	PDL1	median	0.000434	0.0507726	Lasso	0.210819	0.708882
89	CD62LnCD45RAn.CD4Tem_pSTAT5_median__ISO	ISO	CD62LnCD45RAn.CD4Tem	pSTAT5	median	0.0812	-0.0165177	Lasso	0.0685852	0.0747884
92	ChATp.CD8T_HK2_median__ISO	ISO	ChATp.CD8T	HK2	median	0.145	-0.00980778	Lasso	0.0407241	0.0341526
23	CD45RAp.CD8Tnaive_pSTAT5_median__PIIL246	PIIL246	CD45RAp.CD8Tnaive	pSTAT	median	0.00516	3.50998	RF	1	2.28735
35	CD62LnCD45RAp.CD8Temra_pSTAT5_median__PIIL246	PIIL246	CD62LnCD45RAp.CD8Temra	pSTAT5	median	0.00599	2.83359	RF	0.807294	1.79427
52	CD14pCD16n.cMC_pSTAT3_median__PIIL246	PIIL246	CD14pCD16n.cMC	pSTAT3	median	0.0229	2.26884	RF	0.646398	1.0602
53	CD14pCD16p.intMC_CCR2_median__PIIL246	PIIL246	CD14pCD16p.intMC	CCR2	median	0.0266	2.24855	RF	0.640617	1.00905
54	CD56loCD16p.NK_CD44_median__PIIL246	PIIL246	CD56loCD16p.NK	CD44	median	0.0289	2.1994	RF	0.626614	0.964423
55	CD56loCD16p.NK_pSTAT5_median__PIIL246	PIIL246	CD56loCD16p.NK	pSTAT5	median	0.00612	1.46636	RF	0.417767	0.924623
56	CD8p.T_pSTAT5_median__PIIL246	PIIL246	CD8p.T	pSTAT5	median	0.0231	1.95103	RF	0.555851	0.909588
57	CD14nCD16p.ncMC_CCR2_median__PIIL246	PIIL246	CD14nCD16p.ncMC	CCR2	median	0.0259	1.97575	RF	0.562894	0.893144
70	MyeloidCells_CPT1a_median__PIIL246	PIIL246	MyeloidCells	CPT1a	median	0.109	2.3509	RF	0.669775	0.644708
73	ChATp.CD4T_ChAT_median__PIIL246	PIIL246	ChATp.CD4T	ChAT	median	0.122	1.95636	RF	0.55737	0.509236
74	FoxP3pCD25p.CD4Treg_HLA-DR_median__PIIL246	PIIL246	FoxP3pCD25p.CD4Treg	HLA-DR	median	0.128	1.80458	RF	0.514128	0.459009
77	Tbetp.Th1CD4T_Ki67_median__PIIL246	PIIL246	Tbetp.Th1CD4T	Ki67	median	0.31	2.49458	RF	0.71071	0.361494
81	CD62LnCD45RAn.CD8Tem_H3K27me3_median__PIIL246	PIIL246	CD62LnCD45RAn.CD8Tem	H3K27me3	median	0.46	2.41888	RF	0.689142	0.232408
83	CD62LnCD45RAn.CD4Tem_Ki67_median__PIIL246	PIIL246	CD62LnCD45RAn.CD4Tem	Ki67	median	0.42	1.5872	RF	0.452195	0.170365
84	CD45RAn.CD8Tmem_H3K27me3_median__PIIL246	PIIL246	CD45RAn.CD8Tmem	H3K27me3	median	0.542	1.88207	RF	0.536204	0.142631
85	CD3pCD56p.allNKT_pCREB_median__PIIL246	PIIL246	CD3pCD56p.allNKT	pCREB	median	0.458	1.45962	RF	0.41585	0.141029
87	CRTH2p.Th2CD4T_Ki67_median__PIIL246	PIIL246	CRTH2p.Th2CD4T	Ki67	median	0.705	2.87044	RF	0.817793	0.12415
91	CD56p.NK_CCR2_median__PIIL246	PIIL246	CD56p.NK	CCR2	median	0.881	2.34046	RF	0.666801	0.0366901
31	FoxP3pCD25p.CD4Treg_PDL1_median__LPS	LPS	FoxP3pCD25p.CD4Treg	PDL1	median	0.0116	2.92863	RF	1	1.93554
39	CD19p.B_pERK_median__LPS	LPS	CD19p.B	pERK	median	0.0192	2.71208	RF	0.926058	1.58976
48	FoxP3pCD25p.CD4Treg_CCR5_median__LPS	LPS	FoxP3pCD25p.CD4Treg	CCR5	median	0.0695	2.84493	RF	0.97142	1.12492
49	CD14pCD16n.cMC_pNFkB_median__LPS	LPS	CD14pCD16n.cMC	pNFkB	median	0.0255	2.06367	RF	0.704654	1.12284
59	CD66p.Granulocytes_CCR2_median__LPS	LPS	CD66p.Granulocytes	CCR2	median	0.0991	2.56065	RF	0.874352	0.877785
60	CD19p.B_pNFkB_median__LPS	LPS	CD19p.B	pNFkB	median	0.0475	1.93511	RF	0.660759	0.874386
61	CD14pCD16n.cMC_CCR5_median__LPS	LPS	CD14pCD16n.cMC	CCR5	median	0.0781	2.29524	RF	0.783725	0.867857
62	FoxP3pCD25p.CD4Treg_HSP90ab_median__LPS	LPS	FoxP3pCD25p.CD4Treg	HSP90ab	median	0.021	1.4765	RF	0.504161	0.845872
65	MyeloidCells_CCR5_median__LPS	LPS	MyeloidCells	CCR5	median	0.145	2.60637	RF	0.889964	0.746352
68	CD14pCD16n.cMC_ChAT_median__LPS	LPS	CD14pCD16n.cMC	ChAT	median	0.0809	1.8946	RF	0.646926	0.706477
69	CD66p.Granulocytes_pP38_median__LPS	LPS	CD66p.Granulocytes	pP38	median	0.0856	1.87319	RF	0.639613	0.682804
71	CD14nCD16p.ncMC_pCREB_median__LPS	LPS	CD14nCD16p.ncMC	pCREB	median	0.0695	1.61345	RF	0.550924	0.637978
72	CD56loCD16p.NK_pPLCg1_median__LPS	LPS	CD56loCD16p.NK	pPLCg1	median	0.107	1.74268	RF	0.59505	0.577565
75	HLADRp.DC_CCR5_median__LPS	LPS	HLADRp.DC	CCR5	median	0.266	2.27006	RF	0.775127	0.44579
76	CD56p.NK_H3K27me3_median__LPS	LPS	CD56p.NK	H3K27me3	median	0.176	1.6453	RF	0.561801	0.423872
78	FoxP3pCD25p.CD4Treg_CD44_median__LPS	LPS	FoxP3pCD25p.CD4Treg	CD44	median	0.273	1.83561	RF	0.626781	0.353403
79	CD14nCD16n_CCR5_median__LPS	LPS	CD14nCD16n	CCR5	median	0.299	1.83396	RF	0.626219	0.328345
80	CD56hiCD16n.NK_VDAC1_median__LPS	LPS	CD56hiCD16n.NK	VDAC1	median	0.322	1.66262	RF	0.567715	0.279398
82	CD14nCD16p.ncMC_H3K27me3_median__LPS	LPS	CD14nCD16p.ncMC	H3K27me3	median	0.561	2.13748	RF	0.729857	0.183221
86	CD19p.B_CCR5_median__LPS	LPS	CD19p.B	CCR5	median	0.616	1.77405	RF	0.605762	0.127464
88	CD66p.Granulocytes_Ki67_median__LPS	LPS	CD66p.Granulocytes	Ki67	median	0.614	1.67783	RF	0.572907	0.12136
90	CD56hiCD16n.NK_prpS6_median__LPS	LPS	CD56hiCD16n.NK	prpS6	median	0.782	1.85052	RF	0.631873	0.0674798
93	CD56hiCD16n.NK_H3K27me3_median__LPS	LPS	CD56hiCD16n.NK	H3K27me3	median	0.912	1.52463	RF	0.520596	0.0208265
