# Supplementary material for: Immunological maladaptation preceding spontaneous preterm birth in human pregnancies
Source: Nat Commun. 2026 Jul 27;17:7121. doi: 10.1038/s41467-026-75605-5 (PMC13408597; doi:10.1038/s41467-026-75605-5)
Supplement: Supplementary file 7 — Supplementary Data 5 [file 41467_2026_75605_MOESM7_ESM.xlsx]

## Sheet: Supplementary Data 5
Supplementary Data 5: Confounder analysis for sPTB prediction model
Parameter	Estimate	Std. Error	z-value	Pr(>|z|)	Model
Predictive accuracy	4.19668	1.14967	3.65033	0.000261901	ISO_Lasso
Age	0.0211927	0.0751609	0.281964	0.777971	ISO_Lasso
BMI	0.0916187	0.0526971	1.73859	0.0821067	ISO_Lasso
Gravidity	0.459937	0.355665	1.29317	0.195951	ISO_Lasso
Parity	-0.741483	0.52252	-1.41905	0.155884	ISO_Lasso
History of prior PTB	-0.227712	0.794406	-0.286644	0.774385	ISO_Lasso
Infant sex	0.624323	0.443834	1.40666	0.159529	ISO_Lasso
Predictive accuracy	3.83897	1.0769	3.56484	0.000364078	ISO_RF
Age	0.0189163	0.0750676	0.25199	0.801049	ISO_RF
BMI	0.09605	0.0536699	1.78964	0.0735113	ISO_RF
Gravidity	0.437503	0.356585	1.22692	0.219851	ISO_RF
Parity	-0.840027	0.532135	-1.5786	0.114429	ISO_RF
History of prior PTB	-0.0541005	0.769064	-0.0703459	0.943918	ISO_RF
Infant sex	0.603102	0.445182	1.35473	0.175503	ISO_RF
Predictive accuracy	0.625832	1.29244	0.484227	0.628225	LPS_RF
Age	0.0408776	0.070533	0.579553	0.562216	LPS_RF
BMI	0.0616785	0.048286	1.27736	0.201476	LPS_RF
Gravidity	0.374391	0.340639	1.09908	0.271733	LPS_RF
Parity	-0.708226	0.509665	-1.38959	0.164653	LPS_RF
History of prior PTB	0.0254379	0.742954	0.0342388	0.972687	LPS_RF
Infant sex	0.660383	0.421426	1.56702	0.11711	LPS_RF
Predictive accuracy	1.18732	1.16078	1.02286	0.306373	PIIL246_RF
Age	0.0437031	0.0708238	0.617068	0.53719	PIIL246_RF
BMI	0.0619789	0.0484003	1.28055	0.200352	PIIL246_RF
Gravidity	0.36036	0.339678	1.06089	0.288741	PIIL246_RF
Parity	-0.710614	0.510116	-1.39304	0.163607	PIIL246_RF
History of prior PTB	-0.00592728	0.740292	-0.00800668	0.993612	PIIL246_RF
Infant sex	0.618738	0.422192	1.46553	0.142775	PIIL246_RF
Predictive accuracy	2.64335	0.971407	2.72115	0.00650547	proteomics_RF
Age	0.0712246	0.0732549	0.972284	0.330909	proteomics_RF
BMI	0.0607619	0.0486347	1.24935	0.211536	proteomics_RF
Gravidity	0.390421	0.345787	1.12908	0.258864	proteomics_RF
Parity	-0.682184	0.5337	-1.27822	0.201173	proteomics_RF
History of prior PTB	-0.675894	0.803889	-0.840781	0.400471	proteomics_RF
Infant sex	0.331282	0.451761	0.733312	0.463368	proteomics_RF
Predictive accuracy	2.52898	1.23913	2.04094	0.0412567	SG_Lasso
Age	0.0488333	0.0722311	0.67607	0.498996	SG_Lasso
BMI	0.0723124	0.0494046	1.46368	0.143282	SG_Lasso
Gravidity	0.389929	0.341827	1.14072	0.253987	SG_Lasso
Parity	-0.686383	0.513027	-1.33791	0.180927	SG_Lasso
History of prior PTB	-0.440959	0.786504	-0.560656	0.575032	SG_Lasso
Infant sex	0.5735	0.428576	1.33815	0.180847	SG_Lasso
