# Supplementary material for: Immunological maladaptation preceding spontaneous preterm birth in human pregnancies
Source: Nat Commun. 2026 Jul 27;17:7121. doi: 10.1038/s41467-026-75605-5 (PMC13408597; doi:10.1038/s41467-026-75605-5)
Supplement: Supplementary file 11 — Source Data [file 41467_2026_75605_MOESM11_ESM.zip]

Archive with 313 entries (310 files):
- Source data_NCOMMS-25-78183A/
- Source data_NCOMMS-25-78183A/FigureS5-8_feature_plot_timepoint_data/
- __MACOSX/Source data_NCOMMS-25-78183A/._FigureS5-8_feature_plot_timepoint_data
- Source data_NCOMMS-25-78183A/FigureS5-8_feature_plot_trajectory_data/
- __MACOSX/Source data_NCOMMS-25-78183A/._FigureS5-8_feature_plot_trajectory_data
- Source data_NCOMMS-25-78183A/Source_data_NCOMMS-25-78183A.xlsx
- __MACOSX/Source data_NCOMMS-25-78183A/._Source_data_NCOMMS-25-78183A.xlsx
- Source data_NCOMMS-25-78183A/Source_data_NCOMMS-25-78183A-Supplement.xlsx
- __MACOSX/Source data_NCOMMS-25-78183A/._Source_data_NCOMMS-25-78183A-Supplement.xlsx
- Source data_NCOMMS-25-78183A/FigureS5-8_feature_plot_timepoint_data/Rank = 26 | CD27_proteomics_proteomics__proteomics_T1.tsv
- __MACOSX/Source data_NCOMMS-25-78183A/FigureS5-8_feature_plot_timepoint_data/._Rank = 26 | CD27_proteomics_proteomics__proteomics_T1.tsv
- Source data_NCOMMS-25-78183A/FigureS5-8_feature_plot_timepoint_data/Rank = 8 | MyeloidCells_PDL1_median__ISO_T1.tsv
- __MACOSX/Source data_NCOMMS-25-78183A/FigureS5-8_feature_plot_timepoint_data/._Rank = 8 | MyeloidCells_PDL1_median__ISO_T1.tsv
- Source data_NCOMMS-25-78183A/FigureS5-8_feature_plot_timepoint_data/Rank = 23 | CD14nCD16p.ncMC_freq_freq__freq_T1.tsv
- __MACOSX/Source data_NCOMMS-25-78183A/FigureS5-8_feature_plot_timepoint_data/._Rank = 23 | CD14nCD16p.ncMC_freq_freq__freq_T1.tsv
- Source data_NCOMMS-25-78183A/FigureS5-8_feature_plot_timepoint_data/Rank = 1 | CD14nCD16p.ncMC_GLUT1_median__ISO_T1.tsv
- __MACOSX/Source data_NCOMMS-25-78183A/FigureS5-8_feature_plot_timepoint_data/._Rank = 1 | CD14nCD16p.ncMC_GLUT1_median__ISO_T1.tsv
- Source data_NCOMMS-25-78183A/FigureS5-8_feature_plot_timepoint_data/Rank = 75 | CD14pCD16p.intMC_freq_freq__freq_T2.tsv
- __MACOSX/Source data_NCOMMS-25-78183A/FigureS5-8_feature_plot_timepoint_data/._Rank = 75 | CD14pCD16p.intMC_freq_freq__freq_T2.tsv
- Source data_NCOMMS-25-78183A/FigureS5-8_feature_plot_timepoint_data/Rank = 69 | CD3pCD56p.allNKT_freq_freq__freq_T2.tsv
- __MACOSX/Source data_NCOMMS-25-78183A/FigureS5-8_feature_plot_timepoint_data/._Rank = 69 | CD3pCD56p.allNKT_freq_freq__freq_T2.tsv
- Source data_NCOMMS-25-78183A/FigureS5-8_feature_plot_timepoint_data/Rank = 31 | CD14pCD16p.intMC_VDAC1_median__ISO_T2.tsv
- __MACOSX/Source data_NCOMMS-25-78183A/FigureS5-8_feature_plot_timepoint_data/._Rank = 31 | CD14pCD16p.intMC_VDAC1_median__ISO_T2.tsv
- Source data_NCOMMS-25-78183A/FigureS5-8_feature_plot_timepoint_data/Rank = 41 | CD62LpCD45RAn.CD8Tcm_CCR2_median__ISO_T2.tsv
- __MACOSX/Source data_NCOMMS-25-78183A/FigureS5-8_feature_plot_timepoint_data/._Rank = 41 | CD62LpCD45RAn.CD8Tcm_CCR2_median__ISO_T2.tsv
- Source data_NCOMMS-25-78183A/FigureS5-8_feature_plot_timepoint_data/Rank = 6 | VDR_proteomics_proteomics__proteomics_T1.tsv
- __MACOSX/Source data_NCOMMS-25-78183A/FigureS5-8_feature_plot_timepoint_data/._Rank = 6 | VDR_proteomics_proteomics__proteomics_T1.tsv
- Source data_NCOMMS-25-78183A/FigureS5-8_feature_plot_timepoint_data/Rank = 29 | CD45RAp.CD4Tnaive_TGFb_US__ICS_T3.tsv
- __MACOSX/Source data_NCOMMS-25-78183A/FigureS5-8_feature_plot_timepoint_data/._Rank = 29 | CD45RAp.CD4Tnaive_TGFb_US__ICS_T3.tsv
- Source data_NCOMMS-25-78183A/FigureS5-8_feature_plot_timepoint_data/Rank = 42 | CD4p.T_freq_freq__freq_T2.tsv
- __MACOSX/Source data_NCOMMS-25-78183A/FigureS5-8_feature_plot_timepoint_data/._Rank = 42 | CD4p.T_freq_freq__freq_T2.tsv
- Source data_NCOMMS-25-78183A/FigureS5-8_feature_plot_timepoint_data/Rank = 73 | TCRgdp.T_freq_freq__freq_T1.tsv
- __MACOSX/Source data_NCOMMS-25-78183A/FigureS5-8_feature_plot_timepoint_data/._Rank = 73 | TCRgdp.T_freq_freq__freq_T1.tsv
- Source data_NCOMMS-25-78183A/FigureS5-8_feature_plot_timepoint_data/Rank = 48 | CD4nCD8n.NKT_freq_freq__freq_T3.tsv
- __MACOSX/Source data_NCOMMS-25-78183A/FigureS5-8_feature_plot_timepoint_data/._Rank = 48 | CD4nCD8n.NKT_freq_freq__freq_T3.tsv
- Source data_NCOMMS-25-78183A/FigureS5-8_feature_plot_timepoint_data/Rank = 70 | Gro-g_proteomics_proteomics__proteomics_T1.tsv
- __MACOSX/Source data_NCOMMS-25-78183A/FigureS5-8_feature_plot_timepoint_data/._Rank = 70 | Gro-g_proteomics_proteomics__proteomics_T1.tsv
- Source data_NCOMMS-25-78183A/FigureS5-8_feature_plot_timepoint_data/Rank = 51 | CD4p.T_IL4_US__ICS_T3.tsv
- __MACOSX/Source data_NCOMMS-25-78183A/FigureS5-8_feature_plot_timepoint_data/._Rank = 51 | CD4p.T_IL4_US__ICS_T3.tsv
- Source data_NCOMMS-25-78183A/FigureS5-8_feature_plot_timepoint_data/Rank = 37 | CD62LpCD45RAp.CD4Tnaive_TGFb_US__ICS_T3.tsv
- __MACOSX/Source data_NCOMMS-25-78183A/FigureS5-8_feature_plot_timepoint_data/._Rank = 37 | CD62LpCD45RAp.CD4Tnaive_TGFb_US__ICS_T3.tsv
- Source data_NCOMMS-25-78183A/FigureS5-8_feature_plot_timepoint_data/Rank = 20 | b-NGF_proteomics_proteomics__proteomics_T1.tsv
- __MACOSX/Source data_NCOMMS-25-78183A/FigureS5-8_feature_plot_timepoint_data/._Rank = 20 | b-NGF_proteomics_proteomics__proteomics_T1.tsv
- Source data_NCOMMS-25-78183A/FigureS5-8_feature_plot_timepoint_data/Rank = 22 | CD4nCD8n.NKT_CCR2_median__ISO_T2.tsv
- __MACOSX/Source data_NCOMMS-25-78183A/FigureS5-8_feature_plot_timepoint_data/._Rank = 22 | CD4nCD8n.NKT_CCR2_median__ISO_T2.tsv
- Source data_NCOMMS-25-78183A/FigureS5-8_feature_plot_timepoint_data/Rank = 5 | SAA2_proteomics_proteomics__proteomics_T2.tsv
- __MACOSX/Source data_NCOMMS-25-78183A/FigureS5-8_feature_plot_timepoint_data/._Rank = 5 | SAA2_proteomics_proteomics__proteomics_T2.tsv
- Source data_NCOMMS-25-78183A/FigureS5-8_feature_plot_timepoint_data/Rank = 13 | TACI_proteomics_proteomics__proteomics_T3.tsv
- __MACOSX/Source data_NCOMMS-25-78183A/FigureS5-8_feature_plot_timepoint_data/._Rank = 13 | TACI_proteomics_proteomics__proteomics_T3.tsv
- Source data_NCOMMS-25-78183A/FigureS5-8_feature_plot_timepoint_data/Rank = 44 | ChATp.CD8T_freq_freq__freq_T2.tsv
- __MACOSX/Source data_NCOMMS-25-78183A/FigureS5-8_feature_plot_timepoint_data/._Rank = 44 | ChATp.CD8T_freq_freq__freq_T2.tsv
- Source data_NCOMMS-25-78183A/FigureS5-8_feature_plot_timepoint_data/Rank = 38 | CD8p.T_freq_freq__freq_T3.tsv
- __MACOSX/Source data_NCOMMS-25-78183A/FigureS5-8_feature_plot_timepoint_data/._Rank = 38 | CD8p.T_freq_freq__freq_T3.tsv
- Source data_NCOMMS-25-78183A/FigureS5-8_feature_plot_timepoint_data/Rank = 61 | CD62LnCD45RAn.CD8Tem_freq_freq__freq_T1.tsv
- __MACOSX/Source data_NCOMMS-25-78183A/FigureS5-8_feature_plot_timepoint_data/._Rank = 61 | CD62LnCD45RAn.CD8Tem_freq_freq__freq_T1.tsv
- Source data_NCOMMS-25-78183A/FigureS5-8_feature_plot_timepoint_data/Rank = 2 | LRP8_proteomics_proteomics__proteomics_T2.tsv
- __MACOSX/Source data_NCOMMS-25-78183A/FigureS5-8_feature_plot_timepoint_data/._Rank = 2 | LRP8_proteomics_proteomics__proteomics_T2.tsv
- Source data_NCOMMS-25-78183A/FigureS5-8_feature_plot_timepoint_data/Rank = 54 | sRANKL_proteomics_proteomics__proteomics_T2.tsv
- __MACOSX/Source data_NCOMMS-25-78183A/FigureS5-8_feature_plot_timepoint_data/._Rank = 54 | sRANKL_proteomics_proteomics__proteomics_T2.tsv
- Source data_NCOMMS-25-78183A/FigureS5-8_feature_plot_timepoint_data/Rank = 15 | ChATp.CD4T_freq_freq__freq_T3.tsv
- __MACOSX/Source data_NCOMMS-25-78183A/FigureS5-8_feature_plot_timepoint_data/._Rank = 15 | ChATp.CD4T_freq_freq__freq_T3.tsv
- Source data_NCOMMS-25-78183A/FigureS5-8_feature_plot_timepoint_data/Rank = 9 | GRPE1_proteomics_proteomics__proteomics_T1.tsv
- __MACOSX/Source data_NCOMMS-25-78183A/FigureS5-8_feature_plot_timepoint_data/._Rank = 9 | GRPE1_proteomics_proteomics__proteomics_T1.tsv
- Source data_NCOMMS-25-78183A/FigureS5-8_feature_plot_timepoint_data/Rank = 50 | CRTH2p.Th2CD4T_freq_freq__freq_T3.tsv
- __MACOSX/Source data_NCOMMS-25-78183A/FigureS5-8_feature_plot_timepoint_data/._Rank = 50 | CRTH2p.Th2CD4T_freq_freq__freq_T3.tsv
- Source data_NCOMMS-25-78183A/FigureS5-8_feature_plot_timepoint_data/Rank = 55 | CBR1_proteomics_proteomics__proteomics_T2.tsv
- __MACOSX/Source data_NCOMMS-25-78183A/FigureS5-8_feature_plot_timepoint_data/._Rank = 55 | CBR1_proteomics_proteomics__proteomics_T2.tsv
- Source data_NCOMMS-25-78183A/FigureS5-8_feature_plot_timepoint_data/Rank = 19 | CD66p.Granulocytes_IFNg_PI__ICS_T3.tsv
- __MACOSX/Source data_NCOMMS-25-78183A/FigureS5-8_feature_plot_timepoint_data/._Rank = 19 | CD66p.Granulocytes_IFNg_PI__ICS_T3.tsv
- Source data_NCOMMS-25-78183A/FigureS5-8_feature_plot_timepoint_data/Rank = 3 | PACAP-27_proteomics_proteomics__proteomics_T2.tsv
- __MACOSX/Source data_NCOMMS-25-78183A/FigureS5-8_feature_plot_timepoint_data/._Rank = 3 | PACAP-27_proteomics_proteomics__proteomics_T2.tsv
- Source data_NCOMMS-25-78183A/FigureS5-8_feature_plot_timepoint_data/Rank = 4 | NKp46_proteomics_proteomics__proteomics_T1.tsv
- __MACOSX/Source data_NCOMMS-25-78183A/FigureS5-8_feature_plot_timepoint_data/._Rank = 4 | NKp46_proteomics_proteomics__proteomics_T1.tsv
- Source data_NCOMMS-25-78183A/FigureS5-8_feature_plot_timepoint_data/Rank = 56 | CD45RAp.CD4Tnaive_IL17A_US__ICS_T3.tsv
- __MACOSX/Source data_NCOMMS-25-78183A/FigureS5-8_feature_plot_timepoint_data/._Rank = 56 | CD45RAp.CD4Tnaive_IL17A_US__ICS_T3.tsv
- Source data_NCOMMS-25-78183A/FigureS5-8_feature_plot_timepoint_data/Rank = 47 | CD56loCD16p.NK_freq_freq__freq_T3.tsv
- __MACOSX/Source data_NCOMMS-25-78183A/FigureS5-8_feature_plot_timepoint_data/._Rank = 47 | CD56loCD16p.NK_freq_freq__freq_T3.tsv
- Source data_NCOMMS-25-78183A/FigureS5-8_feature_plot_timepoint_data/Rank = 11 | CD62LnCD45RAp.CD8Temra_MIP1b_PI__ICS_T2.tsv
- __MACOSX/Source data_NCOMMS-25-78183A/FigureS5-8_feature_plot_timepoint_data/._Rank = 11 | CD62LnCD45RAp.CD8Temra_MIP1b_PI__ICS_T2.tsv
- Source data_NCOMMS-25-78183A/FigureS5-8_feature_plot_timepoint_data/Rank = 71 | ChATp.CD4T_freq_freq__freq_T1.tsv
- __MACOSX/Source data_NCOMMS-25-78183A/FigureS5-8_feature_plot_timepoint_data/._Rank = 71 | ChATp.CD4T_freq_freq__freq_T1.tsv
- Source data_NCOMMS-25-78183A/FigureS5-8_feature_plot_timepoint_data/Rank = 43 | ALT_proteomics_proteomics__proteomics_T2.tsv
- __MACOSX/Source data_NCOMMS-25-78183A/FigureS5-8_feature_plot_timepoint_data/._Rank = 43 | ALT_proteomics_proteomics__proteomics_T2.tsv
- Source data_NCOMMS-25-78183A/FigureS5-8_feature_plot_timepoint_data/Rank = 14 | CD62LnCD45RAp.CD4Temra_IFNg_US__ICS_T3.tsv
- __MACOSX/Source data_NCOMMS-25-78183A/FigureS5-8_feature_plot_timepoint_data/._Rank = 14 | CD62LnCD45RAp.CD4Temra_IFNg_US__ICS_T3.tsv
- Source data_NCOMMS-25-78183A/FigureS5-8_feature_plot_timepoint_data/Rank = 24 | CD56loCD16p.NK_freq_freq__freq_T2.tsv
- __MACOSX/Source data_NCOMMS-25-78183A/FigureS5-8_feature_plot_timepoint_data/._Rank = 24 | CD56loCD16p.NK_freq_freq__freq_T2.tsv
- Source data_NCOMMS-25-78183A/FigureS5-8_feature_plot_timepoint_data/Rank = 64 | MyeloidCells_freq_freq__freq_T2.tsv
- __MACOSX/Source data_NCOMMS-25-78183A/FigureS5-8_feature_plot_timepoint_data/._Rank = 64 | MyeloidCells_freq_freq__freq_T2.tsv
- Source data_NCOMMS-25-78183A/FigureS5-8_feature_plot_timepoint_data/Rank = 59 | CD66p.Granulocytes_freq_freq__freq_T3.tsv
- __MACOSX/Source data_NCOMMS-25-78183A/FigureS5-8_feature_plot_timepoint_data/._Rank = 59 | CD66p.Granulocytes_freq_freq__freq_T3.tsv
- Source data_NCOMMS-25-78183A/FigureS5-8_feature_plot_timepoint_data/Rank = 39 | ChATp.CD4T_IL2_US__ICS_T3.tsv
- __MACOSX/Source data_NCOMMS-25-78183A/FigureS5-8_feature_plot_timepoint_data/._Rank = 39 | ChATp.CD4T_IL2_US__ICS_T3.tsv
- Source data_NCOMMS-25-78183A/FigureS5-8_feature_plot_timepoint_data/Rank = 46 | CD62LpCD45RAp.CD4Tnaive_TGFb_PI__ICS_T3.tsv
- __MACOSX/Source data_NCOMMS-25-78183A/FigureS5-8_feature_plot_timepoint_data/._Rank = 46 | CD62LpCD45RAp.CD4Tnaive_TGFb_PI__ICS_T3.tsv
- Source data_NCOMMS-25-78183A/FigureS5-8_feature_plot_timepoint_data/Rank = 62 | CD62LnCD45RAp.CD4Temra_freq_freq__freq_T3.tsv
- __MACOSX/Source data_NCOMMS-25-78183A/FigureS5-8_feature_plot_timepoint_data/._Rank = 62 | CD62LnCD45RAp.CD4Temra_freq_freq__freq_T3.tsv
- Source data_NCOMMS-25-78183A/FigureS5-8_feature_plot_timepoint_data/Rank = 45 | CD45RAp.CD4Tnaive_IL4_US__ICS_T3.tsv
- __MACOSX/Source data_NCOMMS-25-78183A/FigureS5-8_feature_plot_timepoint_data/._Rank = 45 | CD45RAp.CD4Tnaive_IL4_US__ICS_T3.tsv
- Source data_NCOMMS-25-78183A/FigureS5-8_feature_plot_timepoint_data/Rank = 53 | CD62LpCD45RAp.CD8Tnaive_freq_freq__freq_T1.tsv
- __MACOSX/Source data_NCOMMS-25-78183A/FigureS5-8_feature_plot_timepoint_data/._Rank = 53 | CD62LpCD45RAp.CD8Tnaive_freq_freq__freq_T1.tsv
- Source data_NCOMMS-25-78183A/FigureS5-8_feature_plot_timepoint_data/Rank = 35 | CD66p.Granulocytes_PDL1_median__ISO_T1.tsv
- __MACOSX/Source data_NCOMMS-25-78183A/FigureS5-8_feature_plot_timepoint_data/._Rank = 35 | CD66p.Granulocytes_PDL1_median__ISO_T1.tsv
- Source data_NCOMMS-25-78183A/FigureS5-8_feature_plot_timepoint_data/Rank = 66 | CD4pCD8p.T_freq_freq__freq_T1.tsv
- __MACOSX/Source data_NCOMMS-25-78183A/FigureS5-8_feature_plot_timepoint_data/._Rank = 66 | CD4pCD8p.T_freq_freq__freq_T1.tsv
- Source data_NCOMMS-25-78183A/FigureS5-8_feature_plot_timepoint_data/Rank = 10 | FoxP3pCD25p.CD4Treg_TGFb_PI__ICS_T1.tsv
- __MACOSX/Source data_NCOMMS-25-78183A/FigureS5-8_feature_plot_timepoint_data/._Rank = 10 | FoxP3pCD25p.CD4Treg_TGFb_PI__ICS_T1.tsv
- Source data_NCOMMS-25-78183A/FigureS5-8_feature_plot_timepoint_data/Rank = 60 | CD45RAn.CD4Tmem_freq_freq__freq_T2.tsv
- __MACOSX/Source data_NCOMMS-25-78183A/FigureS5-8_feature_plot_timepoint_data/._Rank = 60 | CD45RAn.CD4Tmem_freq_freq__freq_T2.tsv
- Source data_NCOMMS-25-78183A/FigureS5-8_feature_plot_timepoint_data/Rank = 34 | Tissue transglutaminase_proteomics_proteomics__proteomics_T2.tsv
- __MACOSX/Source data_NCOMMS-25-78183A/FigureS5-8_feature_plot_timepoint_data/._Rank = 34 | Tissue transglutaminase_proteomics_proteomics__proteomics_T2.tsv
- Source data_NCOMMS-25-78183A/FigureS5-8_feature_plot_timepoint_data/Rank = 49 | CD56hiCD16n.NK_freq_freq__freq_T1.tsv
- __MACOSX/Source data_NCOMMS-25-78183A/FigureS5-8_feature_plot_timepoint_data/._Rank = 49 | CD56hiCD16n.NK_freq_freq__freq_T1.tsv
- Source data_NCOMMS-25-78183A/FigureS5-8_feature_plot_timepoint_data/Rank = 7 | CD66p.Granulocytes_TNFa_PI__ICS_T3.tsv
- __MACOSX/Source data_NCOMMS-25-78183A/FigureS5-8_feature_plot_timepoint_data/._Rank = 7 | CD66p.Granulocytes_TNFa_PI__ICS_T3.tsv
- Source data_NCOMMS-25-78183A/FigureS5-8_feature_plot_timepoint_data/Rank = 16 | CD62LpCD45RAp.CD8Tnaive_freq_freq__freq_T2.tsv
- __MACOSX/Source data_NCOMMS-25-78183A/FigureS5-8_feature_plot_timepoint_data/._Rank = 16 | CD62LpCD45RAp.CD8Tnaive_freq_freq__freq_T2.tsv
- Source data_NCOMMS-25-78183A/FigureS5-8_feature_plot_timepoint_data/Rank = 18 | NTF-2_proteomics_proteomics__proteomics_T2.tsv
- __MACOSX/Source data_NCOMMS-25-78183A/FigureS5-8_feature_plot_timepoint_data/._Rank = 18 | NTF-2_proteomics_proteomics__proteomics_T2.tsv
- Source data_NCOMMS-25-78183A/FigureS5-8_feature_plot_timepoint_data/Rank = 57 | LIGHT_proteomics_proteomics__proteomics_T1.tsv
- __MACOSX/Source data_NCOMMS-25-78183A/FigureS5-8_feature_plot_timepoint_data/._Rank = 57 | LIGHT_proteomics_proteomics__proteomics_T1.tsv
- Source data_NCOMMS-25-78183A/FigureS5-8_feature_plot_timepoint_data/Rank = 30 | CD62LnCD45RAp.CD8Temra_IL2_US__ICS_T2.tsv
- __MACOSX/Source data_NCOMMS-25-78183A/FigureS5-8_feature_plot_timepoint_data/._Rank = 30 | CD62LnCD45RAp.CD8Temra_IL2_US__ICS_T2.tsv
- Source data_NCOMMS-25-78183A/FigureS5-8_feature_plot_timepoint_data/Rank = 27 | CD45RAn.CD8Tmem_IL2_US__ICS_T3.tsv
- __MACOSX/Source data_NCOMMS-25-78183A/FigureS5-8_feature_plot_timepoint_data/._Rank = 27 | CD45RAn.CD8Tmem_IL2_US__ICS_T3.tsv
- Source data_NCOMMS-25-78183A/FigureS5-8_feature_plot_timepoint_data/Rank = 72 | CD62LnCD45RAp.CD8Temra_freq_freq__freq_T3.tsv
- __MACOSX/Source data_NCOMMS-25-78183A/FigureS5-8_feature_plot_timepoint_data/._Rank = 72 | CD62LnCD45RAp.CD8Temra_freq_freq__freq_T3.tsv
- Source data_NCOMMS-25-78183A/FigureS5-8_feature_plot_timepoint_data/Rank = 28 | CD66p.Granulocytes_IL12_US__ICS_T3.tsv
- __MACOSX/Source data_NCOMMS-25-78183A/FigureS5-8_feature_plot_timepoint_data/._Rank = 28 | CD66p.Granulocytes_IL12_US__ICS_T3.tsv
- Source data_NCOMMS-25-78183A/FigureS5-8_feature_plot_timepoint_data/Rank = 32 | CD7p.NK_IFNg_PI__ICS_T3.tsv
- __MACOSX/Source data_NCOMMS-25-78183A/FigureS5-8_feature_plot_timepoint_data/._Rank = 32 | CD7p.NK_IFNg_PI__ICS_T3.tsv
- Source data_NCOMMS-25-78183A/FigureS5-8_feature_plot_timepoint_data/Rank = 12 | CD66p.Granulocytes_freq_freq__freq_T2.tsv
- __MACOSX/Source data_NCOMMS-25-78183A/FigureS5-8_feature_plot_timepoint_data/._Rank = 12 | CD66p.Granulocytes_freq_freq__freq_T2.tsv
- Source data_NCOMMS-25-78183A/FigureS5-8_feature_plot_timepoint_data/Rank = 67 | TWF1_proteomics_proteomics__proteomics_T1.tsv
- __MACOSX/Source data_NCOMMS-25-78183A/FigureS5-8_feature_plot_timepoint_data/._Rank = 67 | TWF1_proteomics_proteomics__proteomics_T1.tsv
- Source data_NCOMMS-25-78183A/FigureS5-8_feature_plot_timepoint_data/Rank = 36 | CD62LpCD45RAn.CD8Tcm_freq_freq__freq_T3.tsv
- __MACOSX/Source data_NCOMMS-25-78183A/FigureS5-8_feature_plot_timepoint_data/._Rank = 36 | CD62LpCD45RAn.CD8Tcm_freq_freq__freq_T3.tsv
- Source data_NCOMMS-25-78183A/FigureS5-8_feature_plot_timepoint_data/Rank = 65 | CD19p.B_freq_freq__freq_T1.tsv
- __MACOSX/Source data_NCOMMS-25-78183A/FigureS5-8_feature_plot_timepoint_data/._Rank = 65 | CD19p.B_freq_freq__freq_T1.tsv
- Source data_NCOMMS-25-78183A/FigureS5-8_feature_plot_timepoint_data/Rank = 21 | CD14pCD16n.cMC_pPLCg1_median__ISO_T2.tsv
- __MACOSX/Source data_NCOMMS-25-78183A/FigureS5-8_feature_plot_timepoint_data/._Rank = 21 | CD14pCD16n.cMC_pPLCg1_median__ISO_T2.tsv
- Source data_NCOMMS-25-78183A/FigureS5-8_feature_plot_timepoint_data/Rank = 25 | CD45RAp.CD8Tnaive_freq_freq__freq_T3.tsv
- __MACOSX/Source data_NCOMMS-25-78183A/FigureS5-8_feature_plot_timepoint_data/._Rank = 25 | CD45RAp.CD8Tnaive_freq_freq__freq_T3.tsv
- Source data_NCOMMS-25-78183A/FigureS5-8_feature_plot_timepoint_data/Rank = 68 | HLADRp.DC_freq_freq__freq_T1.tsv
- __MACOSX/Source data_NCOMMS-25-78183A/FigureS5-8_feature_plot_timepoint_data/._Rank = 68 | HLADRp.DC_freq_freq__freq_T1.tsv
- Source data_NCOMMS-25-78183A/FigureS5-8_feature_plot_timepoint_data/Rank = 76 | GM-CSF_proteomics_proteomics__proteomics_T2.tsv
- __MACOSX/Source data_NCOMMS-25-78183A/FigureS5-8_feature_plot_timepoint_data/._Rank = 76 | GM-CSF_proteomics_proteomics__proteomics_T2.tsv
- Source data_NCOMMS-25-78183A/FigureS5-8_feature_plot_timepoint_data/Rank = 74 | CD62LpCD45RAn.CD4Tcm_freq_freq__freq_T1.tsv
- __MACOSX/Source data_NCOMMS-25-78183A/FigureS5-8_feature_plot_timepoint_data/._Rank = 74 | CD62LpCD45RAn.CD4Tcm_freq_freq__freq_T1.tsv
- Source data_NCOMMS-25-78183A/FigureS5-8_feature_plot_timepoint_data/Rank = 33 | CD62LpCD45RAp.CD8Tnaive_TNFa_US__ICS_T3.tsv
- __MACOSX/Source data_NCOMMS-25-78183A/FigureS5-8_feature_plot_timepoint_data/._Rank = 33 | CD62LpCD45RAp.CD8Tnaive_TNFa_US__ICS_T3.tsv
- Source data_NCOMMS-25-78183A/FigureS5-8_feature_plot_timepoint_data/Rank = 63 | CD56p.NK_freq_freq__freq_T2.tsv
- __MACOSX/Source data_NCOMMS-25-78183A/FigureS5-8_feature_plot_timepoint_data/._Rank = 63 | CD56p.NK_freq_freq__freq_T2.tsv
- Source data_NCOMMS-25-78183A/FigureS5-8_feature_plot_timepoint_data/Rank = 52 | CD19p.B_freq_freq__freq_T2.tsv
- __MACOSX/Source data_NCOMMS-25-78183A/FigureS5-8_feature_plot_timepoint_data/._Rank = 52 | CD19p.B_freq_freq__freq_T2.tsv
- Source data_NCOMMS-25-78183A/FigureS5-8_feature_plot_timepoint_data/Rank = 40 | FN1.4_proteomics_proteomics__proteomics_T1.tsv
- __MACOSX/Source data_NCOMMS-25-78183A/FigureS5-8_feature_plot_timepoint_data/._Rank = 40 | FN1.4_proteomics_proteomics__proteomics_T1.tsv
- Source data_NCOMMS-25-78183A/FigureS5-8_feature_plot_timepoint_data/Rank = 58 | CD14pCD16p.intMC_freq_freq__freq_T3.tsv
- __MACOSX/Source data_NCOMMS-25-78183A/FigureS5-8_feature_plot_timepoint_data/._Rank = 58 | CD14pCD16p.intMC_freq_freq__freq_T3.tsv
- Source data_NCOMMS-25-78183A/FigureS5-8_feature_plot_timepoint_data/Rank = 17 | Tbetp.Th1CD4T_CCR2_median__ISO_T1.tsv
- __MACOSX/Source data_NCOMMS-25-78183A/FigureS5-8_feature_plot_timepoint_data/._Rank = 17 | Tbetp.Th1CD4T_CCR2_median__ISO_T1.tsv
- Source data_NCOMMS-25-78183A/FigureS5-8_feature_plot_trajectory_data/Rank = 26 | CD27_proteomics_proteomics__proteomics_T1.tsv
- __MACOSX/Source data_NCOMMS-25-78183A/FigureS5-8_feature_plot_trajectory_data/._Rank = 26 | CD27_proteomics_proteomics__proteomics_T1.tsv
- Source data_NCOMMS-25-78183A/FigureS5-8_feature_plot_trajectory_data/Rank = 8 | MyeloidCells_PDL1_median__ISO_T1.tsv
- __MACOSX/Source data_NCOMMS-25-78183A/FigureS5-8_feature_plot_trajectory_data/._Rank = 8 | MyeloidCells_PDL1_median__ISO_T1.tsv
- Source data_NCOMMS-25-78183A/FigureS5-8_feature_plot_trajectory_data/Rank = 23 | CD14nCD16p.ncMC_freq_freq__freq_T1.tsv
- __MACOSX/Source data_NCOMMS-25-78183A/FigureS5-8_feature_plot_trajectory_data/._Rank = 23 | CD14nCD16p.ncMC_freq_freq__freq_T1.tsv
- Source data_NCOMMS-25-78183A/FigureS5-8_feature_plot_trajectory_data/Rank = 1 | CD14nCD16p.ncMC_GLUT1_median__ISO_T1.tsv
- __MACOSX/Source data_NCOMMS-25-78183A/FigureS5-8_feature_plot_trajectory_data/._Rank = 1 | CD14nCD16p.ncMC_GLUT1_median__ISO_T1.tsv
- Source data_NCOMMS-25-78183A/FigureS5-8_feature_plot_trajectory_data/Rank = 69 | CD3pCD56p.allNKT_freq_freq__freq_T2.tsv
- __MACOSX/Source data_NCOMMS-25-78183A/FigureS5-8_feature_plot_trajectory_data/._Rank = 69 | CD3pCD56p.allNKT_freq_freq__freq_T2.tsv
- Source data_NCOMMS-25-78183A/FigureS5-8_feature_plot_trajectory_data/Rank = 31 | CD14pCD16p.intMC_VDAC1_median__ISO_T2.tsv
- __MACOSX/Source data_NCOMMS-25-78183A/FigureS5-8_feature_plot_trajectory_data/._Rank = 31 | CD14pCD16p.intMC_VDAC1_median__ISO_T2.tsv
- Source data_NCOMMS-25-78183A/FigureS5-8_feature_plot_trajectory_data/Rank = 41 | CD62LpCD45RAn.CD8Tcm_CCR2_median__ISO_T2.tsv
- __MACOSX/Source data_NCOMMS-25-78183A/FigureS5-8_feature_plot_trajectory_data/._Rank = 41 | CD62LpCD45RAn.CD8Tcm_CCR2_median__ISO_T2.tsv
- Source data_NCOMMS-25-78183A/FigureS5-8_feature_plot_trajectory_data/Rank = 6 | VDR_proteomics_proteomics__proteomics_T1.tsv
- __MACOSX/Source data_NCOMMS-25-78183A/FigureS5-8_feature_plot_trajectory_data/._Rank = 6 | VDR_proteomics_proteomics__proteomics_T1.tsv
- Source data_NCOMMS-25-78183A/FigureS5-8_feature_plot_trajectory_data/Rank = 29 | CD45RAp.CD4Tnaive_TGFb_US__ICS_T3.tsv
- __MACOSX/Source data_NCOMMS-25-78183A/FigureS5-8_feature_plot_trajectory_data/._Rank = 29 | CD45RAp.CD4Tnaive_TGFb_US__ICS_T3.tsv
- Source data_NCOMMS-25-78183A/FigureS5-8_feature_plot_trajectory_data/Rank = 42 | CD4p.T_freq_freq__freq_T2.tsv
- __MACOSX/Source data_NCOMMS-25-78183A/FigureS5-8_feature_plot_trajectory_data/._Rank = 42 | CD4p.T_freq_freq__freq_T2.tsv
- Source data_NCOMMS-25-78183A/FigureS5-8_feature_plot_trajectory_data/Rank = 73 | TCRgdp.T_freq_freq__freq_T1.tsv
- __MACOSX/Source data_NCOMMS-25-78183A/FigureS5-8_feature_plot_trajectory_data/._Rank = 73 | TCRgdp.T_freq_freq__freq_T1.tsv
- Source data_NCOMMS-25-78183A/FigureS5-8_feature_plot_trajectory_data/Rank = 48 | CD4nCD8n.NKT_freq_freq__freq_T3.tsv
- __MACOSX/Source data_NCOMMS-25-78183A/FigureS5-8_feature_plot_trajectory_data/._Rank = 48 | CD4nCD8n.NKT_freq_freq__freq_T3.tsv
- Source data_NCOMMS-25-78183A/FigureS5-8_feature_plot_trajectory_data/Rank = 70 | Gro-g_proteomics_proteomics__proteomics_T1.tsv
- __MACOSX/Source data_NCOMMS-25-78183A/FigureS5-8_feature_plot_trajectory_data/._Rank = 70 | Gro-g_proteomics_proteomics__proteomics_T1.tsv
- Source data_NCOMMS-25-78183A/FigureS5-8_feature_plot_trajectory_data/Rank = 51 | CD4p.T_IL4_US__ICS_T3.tsv
- __MACOSX/Source data_NCOMMS-25-78183A/FigureS5-8_feature_plot_trajectory_data/._Rank = 51 | CD4p.T_IL4_US__ICS_T3.tsv
- Source data_NCOMMS-25-78183A/FigureS5-8_feature_plot_trajectory_data/Rank = 37 | CD62LpCD45RAp.CD4Tnaive_TGFb_US__ICS_T3.tsv
- __MACOSX/Source data_NCOMMS-25-78183A/FigureS5-8_feature_plot_trajectory_data/._Rank = 37 | CD62LpCD45RAp.CD4Tnaive_TGFb_US__ICS_T3.tsv
- Source data_NCOMMS-25-78183A/FigureS5-8_feature_plot_trajectory_data/Rank = 20 | b-NGF_proteomics_proteomics__proteomics_T1.tsv
- __MACOSX/Source data_NCOMMS-25-78183A/FigureS5-8_feature_plot_trajectory_data/._Rank = 20 | b-NGF_proteomics_proteomics__proteomics_T1.tsv
- Source data_NCOMMS-25-78183A/FigureS5-8_feature_plot_trajectory_data/Rank = 22 | CD4nCD8n.NKT_CCR2_median__ISO_T2.tsv
- __MACOSX/Source data_NCOMMS-25-78183A/FigureS5-8_feature_plot_trajectory_data/._Rank = 22 | CD4nCD8n.NKT_CCR2_median__ISO_T2.tsv
- Source data_NCOMMS-25-78183A/FigureS5-8_feature_plot_trajectory_data/Rank = 5 | SAA2_proteomics_proteomics__proteomics_T2.tsv
- __MACOSX/Source data_NCOMMS-25-78183A/FigureS5-8_feature_plot_trajectory_data/._Rank = 5 | SAA2_proteomics_proteomics__proteomics_T2.tsv
- Source data_NCOMMS-25-78183A/FigureS5-8_feature_plot_trajectory_data/Rank = 13 | TACI_proteomics_proteomics__proteomics_T3.tsv
- __MACOSX/Source data_NCOMMS-25-78183A/FigureS5-8_feature_plot_trajectory_data/._Rank = 13 | TACI_proteomics_proteomics__proteomics_T3.tsv
- Source data_NCOMMS-25-78183A/FigureS5-8_feature_plot_trajectory_data/Rank = 44 | ChATp.CD8T_freq_freq__freq_T2.tsv
- __MACOSX/Source data_NCOMMS-25-78183A/FigureS5-8_feature_plot_trajectory_data/._Rank = 44 | ChATp.CD8T_freq_freq__freq_T2.tsv
- Source data_NCOMMS-25-78183A/FigureS5-8_feature_plot_trajectory_data/Rank = 38 | CD8p.T_freq_freq__freq_T3.tsv
- __MACOSX/Source data_NCOMMS-25-78183A/FigureS5-8_feature_plot_trajectory_data/._Rank = 38 | CD8p.T_freq_freq__freq_T3.tsv
- Source data_NCOMMS-25-78183A/FigureS5-8_feature_plot_trajectory_data/Rank = 15 | ChATp.CD4T_freq_freq__freq_T1.tsv
- __MACOSX/Source data_NCOMMS-25-78183A/FigureS5-8_feature_plot_trajectory_data/._Rank = 15 | ChATp.CD4T_freq_freq__freq_T1.tsv
- Source data_NCOMMS-25-78183A/FigureS5-8_feature_plot_trajectory_data/Rank = 61 | CD62LnCD45RAn.CD8Tem_freq_freq__freq_T1.tsv
- __MACOSX/Source data_NCOMMS-25-78183A/FigureS5-8_feature_plot_trajectory_data/._Rank = 61 | CD62LnCD45RAn.CD8Tem_freq_freq__freq_T1.tsv
- Source data_NCOMMS-25-78183A/FigureS5-8_feature_plot_trajectory_data/Rank = 2 | LRP8_proteomics_proteomics__proteomics_T2.tsv
- __MACOSX/Source data_NCOMMS-25-78183A/FigureS5-8_feature_plot_trajectory_data/._Rank = 2 | LRP8_proteomics_proteomics__proteomics_T2.tsv
- Source data_NCOMMS-25-78183A/FigureS5-8_feature_plot_trajectory_data/Rank = 54 | sRANKL_proteomics_proteomics__proteomics_T2.tsv
- __MACOSX/Source data_NCOMMS-25-78183A/FigureS5-8_feature_plot_trajectory_data/._Rank = 54 | sRANKL_proteomics_proteomics__proteomics_T2.tsv
- Source data_NCOMMS-25-78183A/FigureS5-8_feature_plot_trajectory_data/Rank = 15 | ChATp.CD4T_freq_freq__freq_T3.tsv
- __MACOSX/Source data_NCOMMS-25-78183A/FigureS5-8_feature_plot_trajectory_data/._Rank = 15 | ChATp.CD4T_freq_freq__freq_T3.tsv
- Source data_NCOMMS-25-78183A/FigureS5-8_feature_plot_trajectory_data/Rank = 9 | GRPE1_proteomics_proteomics__proteomics_T1.tsv
- __MACOSX/Source data_NCOMMS-25-78183A/FigureS5-8_feature_plot_trajectory_data/._Rank = 9 | GRPE1_proteomics_proteomics__proteomics_T1.tsv
- Source data_NCOMMS-25-78183A/FigureS5-8_feature_plot_trajectory_data/Rank = 50 | CRTH2p.Th2CD4T_freq_freq__freq_T3.tsv
- __MACOSX/Source data_NCOMMS-25-78183A/FigureS5-8_feature_plot_trajectory_data/._Rank = 50 | CRTH2p.Th2CD4T_freq_freq__freq_T3.tsv
- Source data_NCOMMS-25-78183A/FigureS5-8_feature_plot_trajectory_data/Rank = 55 | CBR1_proteomics_proteomics__proteomics_T2.tsv
- __MACOSX/Source data_NCOMMS-25-78183A/FigureS5-8_feature_plot_trajectory_data/._Rank = 55 | CBR1_proteomics_proteomics__proteomics_T2.tsv
- Source data_NCOMMS-25-78183A/FigureS5-8_feature_plot_trajectory_data/Rank = 19 | CD66p.Granulocytes_IFNg_PI__ICS_T3.tsv
- __MACOSX/Source data_NCOMMS-25-78183A/FigureS5-8_feature_plot_trajectory_data/._Rank = 19 | CD66p.Granulocytes_IFNg_PI__ICS_T3.tsv
- Source data_NCOMMS-25-78183A/FigureS5-8_feature_plot_trajectory_data/Rank = 3 | PACAP-27_proteomics_proteomics__proteomics_T2.tsv
- __MACOSX/Source data_NCOMMS-25-78183A/FigureS5-8_feature_plot_trajectory_data/._Rank = 3 | PACAP-27_proteomics_proteomics__proteomics_T2.tsv
- Source data_NCOMMS-25-78183A/FigureS5-8_feature_plot_trajectory_data/Rank = 4 | NKp46_proteomics_proteomics__proteomics_T1.tsv
- __MACOSX/Source data_NCOMMS-25-78183A/FigureS5-8_feature_plot_trajectory_data/._Rank = 4 | NKp46_proteomics_proteomics__proteomics_T1.tsv
- Source data_NCOMMS-25-78183A/FigureS5-8_feature_plot_trajectory_data/Rank = 56 | CD45RAp.CD4Tnaive_IL17A_US__ICS_T3.tsv
- __MACOSX/Source data_NCOMMS-25-78183A/FigureS5-8_feature_plot_trajectory_data/._Rank = 56 | CD45RAp.CD4Tnaive_IL17A_US__ICS_T3.tsv
- Source data_NCOMMS-25-78183A/FigureS5-8_feature_plot_trajectory_data/Rank = 11 | CD62LnCD45RAp.CD8Temra_MIP1b_PI__ICS_T2.tsv
- __MACOSX/Source data_NCOMMS-25-78183A/FigureS5-8_feature_plot_trajectory_data/._Rank = 11 | CD62LnCD45RAp.CD8Temra_MIP1b_PI__ICS_T2.tsv
- Source data_NCOMMS-25-78183A/FigureS5-8_feature_plot_trajectory_data/Rank = 43 | ALT_proteomics_proteomics__proteomics_T2.tsv
- __MACOSX/Source data_NCOMMS-25-78183A/FigureS5-8_feature_plot_trajectory_data/._Rank = 43 | ALT_proteomics_proteomics__proteomics_T2.tsv
- Source data_NCOMMS-25-78183A/FigureS5-8_feature_plot_trajectory_data/Rank = 14 | CD62LnCD45RAp.CD4Temra_IFNg_US__ICS_T3.tsv
- __MACOSX/Source data_NCOMMS-25-78183A/FigureS5-8_feature_plot_trajectory_data/._Rank = 14 | CD62LnCD45RAp.CD4Temra_IFNg_US__ICS_T3.tsv
- Source data_NCOMMS-25-78183A/FigureS5-8_feature_plot_trajectory_data/Rank = 24 | CD56loCD16p.NK_freq_freq__freq_T2.tsv
- __MACOSX/Source data_NCOMMS-25-78183A/FigureS5-8_feature_plot_trajectory_data/._Rank = 24 | CD56loCD16p.NK_freq_freq__freq_T2.tsv
- Source data_NCOMMS-25-78183A/FigureS5-8_feature_plot_trajectory_data/Rank = 64 | MyeloidCells_freq_freq__freq_T2.tsv
- __MACOSX/Source data_NCOMMS-25-78183A/FigureS5-8_feature_plot_trajectory_data/._Rank = 64 | MyeloidCells_freq_freq__freq_T2.tsv
- Source data_NCOMMS-25-78183A/FigureS5-8_feature_plot_trajectory_data/Rank = 39 | ChATp.CD4T_IL2_US__ICS_T3.tsv
- __MACOSX/Source data_NCOMMS-25-78183A/FigureS5-8_feature_plot_trajectory_data/._Rank = 39 | ChATp.CD4T_IL2_US__ICS_T3.tsv
- Source data_NCOMMS-25-78183A/FigureS5-8_feature_plot_trajectory_data/Rank = 46 | CD62LpCD45RAp.CD4Tnaive_TGFb_PI__ICS_T3.tsv
- __MACOSX/Source data_NCOMMS-25-78183A/FigureS5-8_feature_plot_trajectory_data/._Rank = 46 | CD62LpCD45RAp.CD4Tnaive_TGFb_PI__ICS_T3.tsv
- Source data_NCOMMS-25-78183A/FigureS5-8_feature_plot_trajectory_data/Rank = 62 | CD62LnCD45RAp.CD4Temra_freq_freq__freq_T3.tsv
- __MACOSX/Source data_NCOMMS-25-78183A/FigureS5-8_feature_plot_trajectory_data/._Rank = 62 | CD62LnCD45RAp.CD4Temra_freq_freq__freq_T3.tsv
- Source data_NCOMMS-25-78183A/FigureS5-8_feature_plot_trajectory_data/Rank = 45 | CD45RAp.CD4Tnaive_IL4_US__ICS_T3.tsv
- __MACOSX/Source data_NCOMMS-25-78183A/FigureS5-8_feature_plot_trajectory_data/._Rank = 45 | CD45RAp.CD4Tnaive_IL4_US__ICS_T3.tsv
- Source data_NCOMMS-25-78183A/FigureS5-8_feature_plot_trajectory_data/Rank = 24 | CD56loCD16p.NK_freq_freq__freq_T3.tsv
- __MACOSX/Source data_NCOMMS-25-78183A/FigureS5-8_feature_plot_trajectory_data/._Rank = 24 | CD56loCD16p.NK_freq_freq__freq_T3.tsv
- Source data_NCOMMS-25-78183A/FigureS5-8_feature_plot_trajectory_data/Rank = 35 | CD66p.Granulocytes_PDL1_median__ISO_T1.tsv
- __MACOSX/Source data_NCOMMS-25-78183A/FigureS5-8_feature_plot_trajectory_data/._Rank = 35 | CD66p.Granulocytes_PDL1_median__ISO_T1.tsv
- Source data_NCOMMS-25-78183A/FigureS5-8_feature_plot_trajectory_data/Rank = 66 | CD4pCD8p.T_freq_freq__freq_T1.tsv
- __MACOSX/Source data_NCOMMS-25-78183A/FigureS5-8_feature_plot_trajectory_data/._Rank = 66 | CD4pCD8p.T_freq_freq__freq_T1.tsv
- Source data_NCOMMS-25-78183A/FigureS5-8_feature_plot_trajectory_data/Rank = 10 | FoxP3pCD25p.CD4Treg_TGFb_PI__ICS_T1.tsv
- __MACOSX/Source data_NCOMMS-25-78183A/FigureS5-8_feature_plot_trajectory_data/._Rank = 10 | FoxP3pCD25p.CD4Treg_TGFb_PI__ICS_T1.tsv
- Source data_NCOMMS-25-78183A/FigureS5-8_feature_plot_trajectory_data/Rank = 60 | CD45RAn.CD4Tmem_freq_freq__freq_T2.tsv
- __MACOSX/Source data_NCOMMS-25-78183A/FigureS5-8_feature_plot_trajectory_data/._Rank = 60 | CD45RAn.CD4Tmem_freq_freq__freq_T2.tsv
- Source data_NCOMMS-25-78183A/FigureS5-8_feature_plot_trajectory_data/Rank = 34 | Tissue transglutaminase_proteomics_proteomics__proteomics_T2.tsv
- __MACOSX/Source data_NCOMMS-25-78183A/FigureS5-8_feature_plot_trajectory_data/._Rank = 34 | Tissue transglutaminase_proteomics_proteomics__proteomics_T2.tsv
- Source data_NCOMMS-25-78183A/FigureS5-8_feature_plot_trajectory_data/Rank = 49 | CD56hiCD16n.NK_freq_freq__freq_T1.tsv
- __MACOSX/Source data_NCOMMS-25-78183A/FigureS5-8_feature_plot_trajectory_data/._Rank = 49 | CD56hiCD16n.NK_freq_freq__freq_T1.tsv
- Source data_NCOMMS-25-78183A/FigureS5-8_feature_plot_trajectory_data/Rank = 7 | CD66p.Granulocytes_TNFa_PI__ICS_T3.tsv
- __MACOSX/Source data_NCOMMS-25-78183A/FigureS5-8_feature_plot_trajectory_data/._Rank = 7 | CD66p.Granulocytes_TNFa_PI__ICS_T3.tsv
- Source data_NCOMMS-25-78183A/FigureS5-8_feature_plot_trajectory_data/Rank = 16 | CD62LpCD45RAp.CD8Tnaive_freq_freq__freq_T2.tsv
- __MACOSX/Source data_NCOMMS-25-78183A/FigureS5-8_feature_plot_trajectory_data/._Rank = 16 | CD62LpCD45RAp.CD8Tnaive_freq_freq__freq_T2.tsv
- Source data_NCOMMS-25-78183A/FigureS5-8_feature_plot_trajectory_data/Rank = 18 | NTF-2_proteomics_proteomics__proteomics_T2.tsv
- __MACOSX/Source data_NCOMMS-25-78183A/FigureS5-8_feature_plot_trajectory_data/._Rank = 18 | NTF-2_proteomics_proteomics__proteomics_T2.tsv
- Source data_NCOMMS-25-78183A/FigureS5-8_feature_plot_trajectory_data/Rank = 57 | LIGHT_proteomics_proteomics__proteomics_T1.tsv
- __MACOSX/Source data_NCOMMS-25-78183A/FigureS5-8_feature_plot_trajectory_data/._Rank = 57 | LIGHT_proteomics_proteomics__proteomics_T1.tsv
- Source data_NCOMMS-25-78183A/FigureS5-8_feature_plot_trajectory_data/Rank = 30 | CD62LnCD45RAp.CD8Temra_IL2_US__ICS_T2.tsv
- __MACOSX/Source data_NCOMMS-25-78183A/FigureS5-8_feature_plot_trajectory_data/._Rank = 30 | CD62LnCD45RAp.CD8Temra_IL2_US__ICS_T2.tsv
- Source data_NCOMMS-25-78183A/FigureS5-8_feature_plot_trajectory_data/Rank = 27 | CD45RAn.CD8Tmem_IL2_US__ICS_T3.tsv
- __MACOSX/Source data_NCOMMS-25-78183A/FigureS5-8_feature_plot_trajectory_data/._Rank = 27 | CD45RAn.CD8Tmem_IL2_US__ICS_T3.tsv
- Source data_NCOMMS-25-78183A/FigureS5-8_feature_plot_trajectory_data/Rank = 72 | CD62LnCD45RAp.CD8Temra_freq_freq__freq_T3.tsv
- __MACOSX/Source data_NCOMMS-25-78183A/FigureS5-8_feature_plot_trajectory_data/._Rank = 72 | CD62LnCD45RAp.CD8Temra_freq_freq__freq_T3.tsv
- Source data_NCOMMS-25-78183A/FigureS5-8_feature_plot_trajectory_data/Rank = 12 | CD66p.Granulocytes_freq_freq__freq_T3.tsv
- __MACOSX/Source data_NCOMMS-25-78183A/FigureS5-8_feature_plot_trajectory_data/._Rank = 12 | CD66p.Granulocytes_freq_freq__freq_T3.tsv
- Source data_NCOMMS-25-78183A/FigureS5-8_feature_plot_trajectory_data/Rank = 16 | CD62LpCD45RAp.CD8Tnaive_freq_freq__freq_T1.tsv
- __MACOSX/Source data_NCOMMS-25-78183A/FigureS5-8_feature_plot_trajectory_data/._Rank = 16 | CD62LpCD45RAp.CD8Tnaive_freq_freq__freq_T1.tsv
- Source data_NCOMMS-25-78183A/FigureS5-8_feature_plot_trajectory_data/Rank = 28 | CD66p.Granulocytes_IL12_US__ICS_T3.tsv
- __MACOSX/Source data_NCOMMS-25-78183A/FigureS5-8_feature_plot_trajectory_data/._Rank = 28 | CD66p.Granulocytes_IL12_US__ICS_T3.tsv
- Source data_NCOMMS-25-78183A/FigureS5-8_feature_plot_trajectory_data/Rank = 32 | CD7p.NK_IFNg_PI__ICS_T3.tsv
- __MACOSX/Source data_NCOMMS-25-78183A/FigureS5-8_feature_plot_trajectory_data/._Rank = 32 | CD7p.NK_IFNg_PI__ICS_T3.tsv
- Source data_NCOMMS-25-78183A/FigureS5-8_feature_plot_trajectory_data/Rank = 12 | CD66p.Granulocytes_freq_freq__freq_T2.tsv
- __MACOSX/Source data_NCOMMS-25-78183A/FigureS5-8_feature_plot_trajectory_data/._Rank = 12 | CD66p.Granulocytes_freq_freq__freq_T2.tsv
- Source data_NCOMMS-25-78183A/FigureS5-8_feature_plot_trajectory_data/Rank = 67 | TWF1_proteomics_proteomics__proteomics_T1.tsv
- __MACOSX/Source data_NCOMMS-25-78183A/FigureS5-8_feature_plot_trajectory_data/._Rank = 67 | TWF1_proteomics_proteomics__proteomics_T1.tsv
- Source data_NCOMMS-25-78183A/FigureS5-8_feature_plot_trajectory_data/Rank = 36 | CD62LpCD45RAn.CD8Tcm_freq_freq__freq_T3.tsv
- __MACOSX/Source data_NCOMMS-25-78183A/FigureS5-8_feature_plot_trajectory_data/._Rank = 36 | CD62LpCD45RAn.CD8Tcm_freq_freq__freq_T3.tsv
- Source data_NCOMMS-25-78183A/FigureS5-8_feature_plot_trajectory_data/Rank = 52 | CD19p.B_freq_freq__freq_T1.tsv
- __MACOSX/Source data_NCOMMS-25-78183A/FigureS5-8_feature_plot_trajectory_data/._Rank = 52 | CD19p.B_freq_freq__freq_T1.tsv
- Source data_NCOMMS-25-78183A/FigureS5-8_feature_plot_trajectory_data/Rank = 21 | CD14pCD16n.cMC_pPLCg1_median__ISO_T2.tsv
- __MACOSX/Source data_NCOMMS-25-78183A/FigureS5-8_feature_plot_trajectory_data/._Rank = 21 | CD14pCD16n.cMC_pPLCg1_median__ISO_T2.tsv
- Source data_NCOMMS-25-78183A/FigureS5-8_feature_plot_trajectory_data/Rank = 25 | CD45RAp.CD8Tnaive_freq_freq__freq_T3.tsv
- __MACOSX/Source data_NCOMMS-25-78183A/FigureS5-8_feature_plot_trajectory_data/._Rank = 25 | CD45RAp.CD8Tnaive_freq_freq__freq_T3.tsv
- Source data_NCOMMS-25-78183A/FigureS5-8_feature_plot_trajectory_data/Rank = 68 | HLADRp.DC_freq_freq__freq_T1.tsv
- __MACOSX/Source data_NCOMMS-25-78183A/FigureS5-8_feature_plot_trajectory_data/._Rank = 68 | HLADRp.DC_freq_freq__freq_T1.tsv
- Source data_NCOMMS-25-78183A/FigureS5-8_feature_plot_trajectory_data/Rank = 76 | GM-CSF_proteomics_proteomics__proteomics_T2.tsv
- __MACOSX/Source data_NCOMMS-25-78183A/FigureS5-8_feature_plot_trajectory_data/._Rank = 76 | GM-CSF_proteomics_proteomics__proteomics_T2.tsv
- Source data_NCOMMS-25-78183A/FigureS5-8_feature_plot_trajectory_data/Rank = 74 | CD62LpCD45RAn.CD4Tcm_freq_freq__freq_T1.tsv
- __MACOSX/Source data_NCOMMS-25-78183A/FigureS5-8_feature_plot_trajectory_data/._Rank = 74 | CD62LpCD45RAn.CD4Tcm_freq_freq__freq_T1.tsv
- Source data_NCOMMS-25-78183A/FigureS5-8_feature_plot_trajectory_data/Rank = 33 | CD62LpCD45RAp.CD8Tnaive_TNFa_US__ICS_T3.tsv
[truncated: 13 more entries]
