# Supplementary material for: Immunological maladaptation preceding spontaneous preterm birth in human pregnancies
Source: Nat Commun. 2026 Jul 27;17:7121. doi: 10.1038/s41467-026-75605-5 (PMC13408597; doi:10.1038/s41467-026-75605-5)
Supplement: Supplementary file 11 — Source Data [file 41467_2026_75605_MOESM11_ESM.zip › Source data_NCOMMS-25-78183A/Source_data_NCOMMS-25-78183A.xlsx]

## Sheet: Figure 1b
Figure 1b
	Preterm																								Term
Patient ID	575	430	459	563	72	323	106	282	188	655	294	293	340	209	241	529	100	182	593	24	590	290	381	469	234	325	589	621	248	169	567	255	349	416	482	647	288	412	561	526	161	183	372	534	239	600	298	358	369
1st trimester (GA at sampling)	13.3	12.7	13.3	13	14	12.5	13.7	14.1	14.4	12.8	14.3	15.2	14.1	13.6	13.5	12.5	12.7	12.7	14.4	13.1	12.4	14.4	12.6	12.3	14.7	13.3	13.9	13	12.4	13	14.5	13.4	14.6	12.6	12.9	13.6	13.6	14.2	13.3	12.7	14	13.9	14	13.4	13.7	13.3	14.2	13.9	12
2nd trimester (GA at sampling)	23.3	23	23.1	23	23.8	23.8	23.7	24.1	24.4	23	23.3	24.7	23.8	24.6	23.5	23.6		24.3	24.4	17.1	24.1	23.3	24.6	23.1	23.6	23.4	24	24	23.3	23.4	24.2	23.7	24.6	22.6	24.2	22.5	23.8	24	23.5	24.9		23.3	24	24.7	24.5	23.1	23.6	24.2	22.9
3rd trimester (GA at sampling)						34		34.3	34.4			34.7			33.8	34.3	34.1	34.3	35.6	36	35.5	34.3		34	35.6	34.4	36	34		34.7	35.2	34.7	34.6	34.6	34.3	35.7	34.7	34	34.2	34	35.8	34.6	34.2	34.7	34.7	34.3	34.5	34.2	35
GA at delivery	31.9	33.6	33.7	33.9	34.1	34.1	34.4	34.4	35.1	35.1	35.4	35.6	35.7	35.9	35.9	35.9	36	36	36.3	36.4	36.4	36.7	36.7	36.7	37	37	37	37.1	37.4	37.6	37.6	37.7	37.7	38.3	38.3	38.6	38.7	38.9	38.9	39	39.1	39.3	39.3	39.3	39.4	39.4	39.6	39.6	39.6
[truncated: 21 more columns]

## Sheet: Figure 1c
Figure 1c	Estimated fetal weight (g)
		TERM																																															PRETERM
1st trimester	110	97	115	127	108	78	143	105	123	116	117	105	84	79	108	108	129	105	82	118	102	84	124	99	113	117	83	119	82	106	103	66	97	93	86	97	91	117	109	100	114		85	89	88	98		92	82
2nd trimester	599	559		607	615	559	711	775	569	528	849		636	680	665	566	613	653	738	852	591	609	720	737	673	653	560	657	498	680	622	499	765	712	680	758	639	637	639	633	612	621	524	668	574	611		670	647
3rd trimester	1996	2491	3383	2178	2736	3239	2506	3266	2701	2247	2904	3471		2488	2734	2130	2327	2333	2462	2380	2183	2450	2657	2888	2851	3501	2331	2625	2339	2971	2571	2571	2603	2709	2169	2513	2298	3084	2278	2379	2477	2698	2347	2482	2381	2719		2571
[truncated: 22 more columns]

## Sheet: Figure 1d
Figure 1d	A. umbilicalis - Pulsatility Index
		TERM																																															PRETERM
1st trimester	1.54	1.86	1.59	1.56			2.1		1.57	1.54	1.71	1.58	3.05	1.77	1.43	1.53	1.82	1.94	2.18	1.65		1.84	1.46	1.42	2.09	1.86	1.69	1.49	2.29	2.13	1.87		1.69	1.77	1.44	1.76	1.73	1.65	1.92	1.81	1.99	1.49	1.79	1.48	1.55	1.9			1.71
2nd trimester	1.2	1.2		1.07	1.12	1.21	1.15	1.16	1.12	1.04	1.14		1.59	1.11	1.14	1.38	1.34	1.48	1.24	0.88	1.47	1.58	1.21	1.01	1.09	0.71		1.31	1.25	1.44	1.44	1.33	1.1	0.81	1.09	0.9	1.29	1.24	1.42	1.04	1.36	1.15	1.14	1.34	1.15	0.96		1	1.18
3rd trimester	1.1	1.13	0.56	0.87	1.1	0.87	0.91	0.68	1.01	1.16	1.14	0.84		0.96	0.86	1.07	1.03	1.25	1.13	0.88	1.19	0.75	0.89	0.81	0.99	0.77	0.79	0.78	0.65	0.87	1.26	1.06	0.87	0.82	1.14	0.95	1.06	0.86	1.13	1.1	1.14	1.04	0.84	0.89	0.9	0.92		1.16
[truncated: 22 more columns]

## Sheet: Figure 1f
Figure 1f	A. uterina right - Pulsatility Index
		TERM																																															PRETERM
1st trimester	0.78	0.66	2.49				0.88		0.7	1.36		1.5	3.04		2.63			1.46	2.51	0.41	2.27	1.94	2.08	1.06	1.51	1.35	1.33	1.45			1.11	1.23	1.68	1.75	1.43	0.68	0.97	0.76	1.17	2.23	1.68	1.15	1.73		1.63	1.38			1.4
2nd trimester	0.76	0.71		0.76	0.76	0.58	0.78	0.76	0.62	0.78	0.65		0.8	0.69	1.07	0.43	0.93	0.99	1.34	0.79	0.99	0.69	1.23	0.84	0.83	0.87		0.77	0.62	0.59	0.68	0.7	0.99	0.91	1.14	0.65	0.78	0.89	0.63	0.75	0.87	0.78	0.79	0.6	0.7	0.67		0.94	0.84
3rd trimester	0.69	0.63	0.6	0.66	0.82	0.65	0.67	0.49	0.6	0.72	0.59	0.62		0.57	0.47	0.68	0.63	0.79	0.81	0.79	0.68	0.74	1.22	1.04	0.48	0	0.77	0.72	0.4	0.53	1.09	0.51	1	0.83	0.94	0.86	0.66	0.55	0.54	0.56	0.66	1.04	0.81	0.56	0.87	0.52		1.77
[truncated: 22 more columns]

## Sheet: Figure 1g
Figure 1g	A. uterina left - Pulsatility Index
		TERM																																															PRETERM
1st trimester	1.37		1.68				1.27		1.13	1.19		1.01	0.86		0.93			1.65	2.03	1.05	1.55	1.13	1.45	0.71		1.03	1.19	1.02			0.93	1.83	1.27	1.49	1.42	0.68	1.1	1.04	1.44		1.79	0.99	1.94		1.83	1.37			1.1
2nd trimester	1.05	0.68		0.72	0.58	0.79	0.89	0.67	0.69	0.98	0.63		0.77	0.73	1.13	1.34	0.83	0.78	0.94	0.93	0.81	1.1	0.89	0.91	0.48	0.52			0.69	0.62	0.76	0.6	1.19	0.5	1.37	1.11	0.61	1.04	0.6	0.83	0.45	0.76	0.81	0.6	0.83	1.07		0.89	0.78
3rd trimester	0.89	0.42	0.53	0.44	0.66	0.54	0.64	0.6	0.62	0.85	0.7	0.56		0.76	0.71	0.8	0.81	0.77	0.57	0.15	0.74	0.72	0.49	0.6	0.73	0.66	0.67	0.57	0.77	0.66	0.75	0.43	0.89	0.85	0.92	1.25	0.45	0.98	0.41	0.73	0.57	0.72	0.8	0.5	0.79	0.64		0.58
[truncated: 22 more columns]

## Sheet: Figure 2a
Figure 2a
num_features
stim	category	N
proteomics	proteomics	1476
ISO	median	875
PIIL246	median	875
US	median	875
LPSCL097	median	240
ICP	PI	224
ICP	US	224
freq	freq	37
modularity
running_total	components	stimulation
91.1	13	freq
90	47	ICP
90.5	33	ISO
90.2	42	LPSCL097
90.4	46	PIIL246
90.3	36	proteomics
90.2	33	US

## Sheet: Figure 2b
Figure 2b
Please see separate source data files.

## Sheet: Figure 2c
Figure 2c
freq	ICP	ISO	LPSCL097	PIIL246	proteomics	US
0	0.183096	0.0287912	0.0802691	0.12833	0.0405955	0.132009
0.183096	0	0.0156979	0.0681139	0.121835	0.0405052	0.114577
0.0287912	0.0156979	0	0.0544269	0.0856518	0.0158498	0.05973
0.0802691	0.0681139	0.0544269	0	0.114809	0.0173273	0.098409
0.12833	0.121835	0.0856518	0.114809	0	0.0162304	0.124724
0.0405955	0.0405052	0.0158498	0.0173273	0.0162304	0	0.0148059
0.132009	0.114577	0.05973	0.098409	0.124724	0.0148059	0

## Sheet: Figure 2d
Figure 2d
freq	ICP	ISO	LPSCL097	PIIL246	proteomics	US
0	0.00361969	0.00225813	0.00104396	0.00144444	0.00113528	0.001598
0.00361969	0	0.00359008	0.00179146	0.00172845	0.00190398	0.00250757
0.00225813	0.00359008	0	0.00183776	0.00354434	0.000895087	0.000969883
0.00104396	0.00179146	0.00183776	0	0.00332847	0.00107296	0.00121915
0.00144444	0.00172845	0.00354434	0.00332847	0	0.00128421	0.00103347
0.00113528	0.00190398	0.000895087	0.00107296	0.00128421	0	0.000463282
0.001598	0.00250757	0.000969883	0.00121915	0.00103347	0.000463282	0

## Sheet: Figure 2e
Figure 2e
x	y	stimulation	model	U
0	0	SG	Lasso	SG_Lasso
0.00139176	4.32e-15	SG	Lasso	SG_Lasso
0.00802101	5.13e-10	SG	Lasso	SG_Lasso
0.0195875	2.13e-06	SG	Lasso	SG_Lasso
0.0216213	0.000325	SG	Lasso	SG_Lasso
0.0216347	0.00410304	SG	Lasso	SG_Lasso
0.0216347	0.0192079	SG	Lasso	SG_Lasso
0.0216347	0.0384127	SG	Lasso	SG_Lasso
0.0216347	0.0416454	SG	Lasso	SG_Lasso
0.0216347	0.0416667	SG	Lasso	SG_Lasso
0.0216347	0.0416667	SG	Lasso	SG_Lasso
0.0216347	0.0416667	SG	Lasso	SG_Lasso
0.0216347	0.0416667	SG	Lasso	SG_Lasso
0.0216347	0.0416667	SG	Lasso	SG_Lasso
0.0216347	0.0416667	SG	Lasso	SG_Lasso
0.0216347	0.0416667	SG	Lasso	SG_Lasso
0.0216347	0.0416667	SG	Lasso	SG_Lasso
0.0216347	0.0416667	SG	Lasso	SG_Lasso
0.0216347	0.0416667	SG	Lasso	SG_Lasso
0.0216347	0.0416667	SG	Lasso	SG_Lasso
0.0216347	0.0416667	SG	Lasso	SG_Lasso
0.0216347	0.0416667	SG	Lasso	SG_Lasso
0.0216347	0.0416667	SG	Lasso	SG_Lasso
0.0216347	0.0416667	SG	Lasso	SG_Lasso
0.0216347	0.0416667	SG	Lasso	SG_Lasso
0.0216347	0.0416667	SG	Lasso	SG_Lasso
0.0216347	0.0416667	SG	Lasso	SG_Lasso
0.0216347	0.0416667	SG	Lasso	SG_Lasso
0.0216347	0.0416667	SG	Lasso	SG_Lasso
0.0216347	0.0416667	SG	Lasso	SG_Lasso
0.0216347	0.0416667	SG	Lasso	SG_Lasso
0.0216347	0.0416667	SG	Lasso	SG_Lasso
0.0216347	0.0416667	SG	Lasso	SG_Lasso
0.0216347	0.0416667	SG	Lasso	SG_Lasso
0.0216347	0.0416667	SG	Lasso	SG_Lasso
0.0216347	0.0416667	SG	Lasso	SG_Lasso
0.0216347	0.0416667	SG	Lasso	SG_Lasso
0.0216347	0.0416667	SG	Lasso	SG_Lasso
0.0216347	0.0416667	SG	Lasso	SG_Lasso
0.0216347	0.0416667	SG	Lasso	SG_Lasso
0.0216347	0.0416667	SG	Lasso	SG_Lasso
0.0216347	0.0416667	SG	Lasso	SG_Lasso
0.0216347	0.0416667	SG	Lasso	SG_Lasso
0.0216347	0.0416667	SG	Lasso	SG_Lasso
0.0216347	0.0416667	SG	Lasso	SG_Lasso
0.0216347	0.0416667	SG	Lasso	SG_Lasso
0.0216347	0.0416739	SG	Lasso	SG_Lasso
0.0216347	0.0427884	SG	Lasso	SG_Lasso
0.0216347	0.0521765	SG	Lasso	SG_Lasso
0.0216347	0.0733957	SG	Lasso	SG_Lasso
0.0216347	0.0822744	SG	Lasso	SG_Lasso
0.0216347	0.0833263	SG	Lasso	SG_Lasso
0.0216347	0.0833333	SG	Lasso	SG_Lasso
0.0216347	0.0833333	SG	Lasso	SG_Lasso
0.0216347	0.0833333	SG	Lasso	SG_Lasso
0.0216347	0.0833333	SG	Lasso	SG_Lasso
0.0216347	0.0833333	SG	Lasso	SG_Lasso
0.0216347	0.0833333	SG	Lasso	SG_Lasso
0.0216347	0.0833333	SG	Lasso	SG_Lasso
0.0216347	0.0833333	SG	Lasso	SG_Lasso
0.0216347	0.0833333	SG	Lasso	SG_Lasso
0.0216347	0.0833333	SG	Lasso	SG_Lasso
0.0216347	0.0833333	SG	Lasso	SG_Lasso
0.0216347	0.0833333	SG	Lasso	SG_Lasso
0.0216347	0.0833333	SG	Lasso	SG_Lasso
0.0216347	0.0833333	SG	Lasso	SG_Lasso
0.0216347	0.0833333	SG	Lasso	SG_Lasso
0.0216347	0.0833377	SG	Lasso	SG_Lasso
0.0216347	0.0840091	SG	Lasso	SG_Lasso
0.0216347	0.090617	SG	Lasso	SG_Lasso
0.0216347	0.109865	SG	Lasso	SG_Lasso
0.0216347	0.123044	SG	Lasso	SG_Lasso
0.0216347	0.124987	SG	Lasso	SG_Lasso
0.0216347	0.125	SG	Lasso	SG_Lasso
0.0216347	0.125	SG	Lasso	SG_Lasso
0.0216347	0.125	SG	Lasso	SG_Lasso
0.0216347	0.125	SG	Lasso	SG_Lasso
0.0216347	0.125012	SG	Lasso	SG_Lasso
0.0216347	0.126874	SG	Lasso	SG_Lasso
0.0216347	0.139359	SG	Lasso	SG_Lasso
0.0216347	0.157115	SG	Lasso	SG_Lasso
0.0216347	0.165585	SG	Lasso	SG_Lasso
0.0216373	0.169138	SG	Lasso	SG_Lasso
0.0220356	0.184859	SG	Lasso	SG_Lasso
0.0255163	0.20314	SG	Lasso	SG_Lasso
0.0346181	0.207959	SG	Lasso	SG_Lasso
0.0421886	0.208331	SG	Lasso	SG_Lasso
0.0433683	0.208333	SG	Lasso	SG_Lasso
0.043376	0.208333	SG	Lasso	SG_Lasso
0.043376	0.208333	SG	Lasso	SG_Lasso
0.043376	0.208333	SG	Lasso	SG_Lasso
0.043376	0.208333	SG	Lasso	SG_Lasso
0.043376	0.208333	SG	Lasso	SG_Lasso
0.043376	0.208333	SG	Lasso	SG_Lasso
0.043376	0.208333	SG	Lasso	SG_Lasso
0.043376	0.208333	SG	Lasso	SG_Lasso
0.043376	0.208333	SG	Lasso	SG_Lasso
0.043376	0.208333	SG	Lasso	SG_Lasso
0.0433763	0.208333	SG	Lasso	SG_Lasso
0.0434248	0.208333	SG	Lasso	SG_Lasso
0.0446836	0.208333	SG	Lasso	SG_Lasso
0.0519872	0.208333	SG	Lasso	SG_Lasso
0.0631666	0.208333	SG	Lasso	SG_Lasso
0.0651045	0.208333	SG	Lasso	SG_Lasso
0.0651173	0.208337	SG	Lasso	SG_Lasso
0.0651173	0.20894	SG	Lasso	SG_Lasso
0.0651173	0.21446	SG	Lasso	SG_Lasso
0.0651173	0.23069	SG	Lasso	SG_Lasso
0.0651173	0.247285	SG	Lasso	SG_Lasso
0.0651173	0.249982	SG	Lasso	SG_Lasso
0.0651206	0.25	SG	Lasso	SG_Lasso
0.0656132	0.25	SG	Lasso	SG_Lasso
0.0698353	0.25	SG	Lasso	SG_Lasso
0.0807307	0.25	SG	Lasso	SG_Lasso
0.0901065	0.25003	SG	Lasso	SG_Lasso
0.100806	0.251401	SG	Lasso	SG_Lasso
0.107604	0.26218	SG	Lasso	SG_Lasso
0.108593	0.287128	SG	Lasso	SG_Lasso
0.1086	0.291637	SG	Lasso	SG_Lasso
0.1086	0.291667	SG	Lasso	SG_Lasso
0.1086	0.291667	SG	Lasso	SG_Lasso
0.1086	0.291669	SG	Lasso	SG_Lasso
0.1086	0.29205	SG	Lasso	SG_Lasso
0.1086	0.296437	SG	Lasso	SG_Lasso
0.1086	0.313485	SG	Lasso	SG_Lasso
0.1086	0.336302	SG	Lasso	SG_Lasso
0.1086	0.358545	SG	Lasso	SG_Lasso
0.1086	0.372865	SG	Lasso	SG_Lasso
0.1086	0.374986	SG	Lasso	SG_Lasso
0.1086	0.375	SG	Lasso	SG_Lasso
0.1086	0.375	SG	Lasso	SG_Lasso
0.1086	0.375	SG	Lasso	SG_Lasso
0.108628	0.375	SG	Lasso	SG_Lasso
0.109253	0.375	SG	Lasso	SG_Lasso
0.114262	0.375	SG	Lasso	SG_Lasso
0.127845	0.375	SG	Lasso	SG_Lasso
0.130325	0.375	SG	Lasso	SG_Lasso
0.130341	0.375	SG	Lasso	SG_Lasso
0.130341	0.375	SG	Lasso	SG_Lasso
0.130341	0.375	SG	Lasso	SG_Lasso
0.130341	0.375	SG	Lasso	SG_Lasso
0.130341	0.375	SG	Lasso	SG_Lasso
0.130341	0.375	SG	Lasso	SG_Lasso
0.130341	0.375	SG	Lasso	SG_Lasso
0.130341	0.375	SG	Lasso	SG_Lasso
0.130341	0.375	SG	Lasso	SG_Lasso
0.130341	0.375	SG	Lasso	SG_Lasso
0.130341	0.375	SG	Lasso	SG_Lasso
0.130341	0.375	SG	Lasso	SG_Lasso
0.130341	0.375	SG	Lasso	SG_Lasso
0.130341	0.375	SG	Lasso	SG_Lasso
0.130341	0.375	SG	Lasso	SG_Lasso
0.130341	0.375	SG	Lasso	SG_Lasso
0.130341	0.375	SG	Lasso	SG_Lasso
0.130341	0.375	SG	Lasso	SG_Lasso
0.130341	0.375	SG	Lasso	SG_Lasso
0.130341	0.375	SG	Lasso	SG_Lasso
0.130341	0.375	SG	Lasso	SG_Lasso
0.130341	0.375	SG	Lasso	SG_Lasso
0.130341	0.375024	SG	Lasso	SG_Lasso
0.130341	0.378625	SG	Lasso	SG_Lasso
0.130341	0.39944	SG	Lasso	SG_Lasso
0.130341	0.413125	SG	Lasso	SG_Lasso
0.130341	0.416388	SG	Lasso	SG_Lasso
0.130341	0.416665	SG	Lasso	SG_Lasso
0.130341	0.416667	SG	Lasso	SG_Lasso
0.130341	0.416667	SG	Lasso	SG_Lasso
0.130341	0.416667	SG	Lasso	SG_Lasso
0.130341	0.416667	SG	Lasso	SG_Lasso
0.130341	0.416667	SG	Lasso	SG_Lasso
0.130341	0.416667	SG	Lasso	SG_Lasso
0.130341	0.416667	SG	Lasso	SG_Lasso
0.130341	0.416667	SG	Lasso	SG_Lasso
0.130341	0.416667	SG	Lasso	SG_Lasso
0.130341	0.416667	SG	Lasso	SG_Lasso
0.130341	0.416667	SG	Lasso	SG_Lasso
0.130341	0.416667	SG	Lasso	SG_Lasso
0.130341	0.41669	SG	Lasso	SG_Lasso
0.130341	0.420202	SG	Lasso	SG_Lasso
0.130341	0.440691	SG	Lasso	SG_Lasso
0.130341	0.455282	SG	Lasso	SG_Lasso
0.130341	0.458172	SG	Lasso	SG_Lasso
0.130341	0.458332	SG	Lasso	SG_Lasso
0.130341	0.458333	SG	Lasso	SG_Lasso
0.130341	0.458333	SG	Lasso	SG_Lasso
0.130341	0.458333	SG	Lasso	SG_Lasso
0.130341	0.458333	SG	Lasso	SG_Lasso
0.130341	0.458333	SG	Lasso	SG_Lasso
0.130341	0.458333	SG	Lasso	SG_Lasso
0.130341	0.458333	SG	Lasso	SG_Lasso
0.130341	0.458333	SG	Lasso	SG_Lasso
0.130341	0.458333	SG	Lasso	SG_Lasso
0.130341	0.458333	SG	Lasso	SG_Lasso
0.130341	0.458333	SG	Lasso	SG_Lasso
0.130341	0.458338	SG	Lasso	SG_Lasso
0.130363	0.459069	SG	Lasso	SG_Lasso
0.131948	0.465685	SG	Lasso	SG_Lasso
0.141353	0.483608	SG	Lasso	SG_Lasso
0.150585	0.497815	SG	Lasso	SG_Lasso
0.152073	0.502037	SG	Lasso	SG_Lasso
0.152083	0.515515	SG	Lasso	SG_Lasso
0.152083	0.533615	SG	Lasso	SG_Lasso
0.152086	0.540824	SG	Lasso	SG_Lasso
0.152682	0.541661	SG	Lasso	SG_Lasso
0.157206	0.541667	SG	Lasso	SG_Lasso
0.166404	0.541667	SG	Lasso	SG_Lasso
0.172857	0.541667	SG	Lasso	SG_Lasso
0.173817	0.541667	SG	Lasso	SG_Lasso
0.173824	0.541667	SG	Lasso	SG_Lasso
0.173824	0.541667	SG	Lasso	SG_Lasso
0.173824	0.541667	SG	Lasso	SG_Lasso
0.173824	0.541667	SG	Lasso	SG_Lasso
0.173824	0.541667	SG	Lasso	SG_Lasso
0.173824	0.541667	SG	Lasso	SG_Lasso
0.173824	0.541667	SG	Lasso	SG_Lasso
0.173824	0.541667	SG	Lasso	SG_Lasso
0.173824	0.541667	SG	Lasso	SG_Lasso
0.173824	0.541667	SG	Lasso	SG_Lasso
0.173824	0.541667	SG	Lasso	SG_Lasso
0.173824	0.541667	SG	Lasso	SG_Lasso
0.173824	0.541667	SG	Lasso	SG_Lasso
0.173824	0.541667	SG	Lasso	SG_Lasso
0.173824	0.541667	SG	Lasso	SG_Lasso
0.173824	0.541667	SG	Lasso	SG_Lasso
0.173824	0.541667	SG	Lasso	SG_Lasso
0.173824	0.541667	SG	Lasso	SG_Lasso
0.173824	0.541667	SG	Lasso	SG_Lasso
0.173824	0.541667	SG	Lasso	SG_Lasso
0.173824	0.541667	SG	Lasso	SG_Lasso
0.173824	0.541667	SG	Lasso	SG_Lasso
0.173824	0.541667	SG	Lasso	SG_Lasso
0.173824	0.541667	SG	Lasso	SG_Lasso
0.173824	0.541667	SG	Lasso	SG_Lasso
0.173824	0.541667	SG	Lasso	SG_Lasso
0.173824	0.541667	SG	Lasso	SG_Lasso
0.173824	0.541667	SG	Lasso	SG_Lasso
0.173824	0.541667	SG	Lasso	SG_Lasso
0.173854	0.541667	SG	Lasso	SG_Lasso
0.174575	0.541667	SG	Lasso	SG_Lasso
0.179891	0.541667	SG	Lasso	SG_Lasso
0.193142	0.541667	SG	Lasso	SG_Lasso
0.195549	0.541667	SG	Lasso	SG_Lasso
0.195566	0.541667	SG	Lasso	SG_Lasso
0.195638	0.541667	SG	Lasso	SG_Lasso
0.196761	0.541667	SG	Lasso	SG_Lasso
0.203227	0.541667	SG	Lasso	SG_Lasso
0.218642	0.541667	SG	Lasso	SG_Lasso
0.233159	0.541667	SG	Lasso	SG_Lasso
0.238446	0.541667	SG	Lasso	SG_Lasso
0.239044	0.541667	SG	Lasso	SG_Lasso
0.239048	0.541667	SG	Lasso	SG_Lasso
0.239156	0.541667	SG	Lasso	SG_Lasso
0.241538	0.541667	SG	Lasso	SG_Lasso
0.253042	0.541667	SG	Lasso	SG_Lasso
0.259858	0.541667	SG	Lasso	SG_Lasso
0.260783	0.541667	SG	Lasso	SG_Lasso
0.260789	0.541667	SG	Lasso	SG_Lasso
0.260789	0.541667	SG	Lasso	SG_Lasso
0.260789	0.541667	SG	Lasso	SG_Lasso
0.260803	0.541667	SG	Lasso	SG_Lasso
0.262939	0.541667	SG	Lasso	SG_Lasso
0.275017	0.541667	SG	Lasso	SG_Lasso
0.281431	0.541667	SG	Lasso	SG_Lasso
0.282478	0.541667	SG	Lasso	SG_Lasso
0.28253	0.541667	SG	Lasso	SG_Lasso
0.28253	0.541667	SG	Lasso	SG_Lasso
0.28253	0.541667	SG	Lasso	SG_Lasso
0.28253	0.541667	SG	Lasso	SG_Lasso
0.28253	0.541667	SG	Lasso	SG_Lasso
0.282543	0.541667	SG	Lasso	SG_Lasso
0.284436	0.54169	SG	Lasso	SG_Lasso
0.295387	0.545246	SG	Lasso	SG_Lasso
0.302547	0.565901	SG	Lasso	SG_Lasso
0.304145	0.579852	SG	Lasso	SG_Lasso
0.304271	0.58307	SG	Lasso	SG_Lasso
0.304329	0.583332	SG	Lasso	SG_Lasso
0.308806	0.583333	SG	Lasso	SG_Lasso
0.333108	0.583333	SG	Lasso	SG_Lasso
0.345389	0.583333	SG	Lasso	SG_Lasso
0.347612	0.583333	SG	Lasso	SG_Lasso
0.347753	0.583333	SG	Lasso	SG_Lasso
0.347754	0.583333	SG	Lasso	SG_Lasso
0.347754	0.583333	SG	Lasso	SG_Lasso
0.347754	0.583333	SG	Lasso	SG_Lasso
0.347754	0.583333	SG	Lasso	SG_Lasso
0.347754	0.583333	SG	Lasso	SG_Lasso
0.347754	0.583333	SG	Lasso	SG_Lasso
0.347754	0.583333	SG	Lasso	SG_Lasso
0.347754	0.583333	SG	Lasso	SG_Lasso
0.347754	0.583333	SG	Lasso	SG_Lasso
0.347754	0.583333	SG	Lasso	SG_Lasso
0.347754	0.583333	SG	Lasso	SG_Lasso
0.347754	0.583333	SG	Lasso	SG_Lasso
0.347754	0.583333	SG	Lasso	SG_Lasso
0.347754	0.583333	SG	Lasso	SG_Lasso
0.347754	0.583333	SG	Lasso	SG_Lasso
0.347754	0.583333	SG	Lasso	SG_Lasso
0.347754	0.583333	SG	Lasso	SG_Lasso
0.347755	0.583344	SG	Lasso	SG_Lasso
0.347812	0.585004	SG	Lasso	SG_Lasso
0.349879	0.596532	SG	Lasso	SG_Lasso
0.360621	0.614583	SG	Lasso	SG_Lasso
0.368345	0.623766	SG	Lasso	SG_Lasso
0.370342	0.624992	SG	Lasso	SG_Lasso
0.376254	0.625	SG	Lasso	SG_Lasso
0.385602	0.625	SG	Lasso	SG_Lasso
0.390559	0.625	SG	Lasso	SG_Lasso
0.391232	0.625	SG	Lasso	SG_Lasso
0.391237	0.625	SG	Lasso	SG_Lasso
0.39124	0.625	SG	Lasso	SG_Lasso
0.391726	0.625	SG	Lasso	SG_Lasso
0.395743	0.625	SG	Lasso	SG_Lasso
0.405167	0.625	SG	Lasso	SG_Lasso
0.411953	0.625	SG	Lasso	SG_Lasso
0.412971	0.625	SG	Lasso	SG_Lasso
0.412978	0.625	SG	Lasso	SG_Lasso
0.412978	0.625	SG	Lasso	SG_Lasso
0.412978	0.625	SG	Lasso	SG_Lasso
0.412978	0.625	SG	Lasso	SG_Lasso
0.412978	0.625013	SG	Lasso	SG_Lasso
0.412978	0.627012	SG	Lasso	SG_Lasso
0.412978	0.640365	SG	Lasso	SG_Lasso
0.412978	0.658973	SG	Lasso	SG_Lasso
0.412978	0.665901	SG	Lasso	SG_Lasso
0.412978	0.666662	SG	Lasso	SG_Lasso
0.412978	0.666667	SG	Lasso	SG_Lasso
0.412978	0.666681	SG	Lasso	SG_Lasso
0.412981	0.668906	SG	Lasso	SG_Lasso
0.413445	0.683841	SG	Lasso	SG_Lasso
0.417221	0.704507	SG	Lasso	SG_Lasso
0.426185	0.708265	SG	Lasso	SG_Lasso
0.433566	0.708333	SG	Lasso	SG_Lasso
0.434712	0.708333	SG	Lasso	SG_Lasso
0.434719	0.708333	SG	Lasso	SG_Lasso
0.434719	0.708333	SG	Lasso	SG_Lasso
0.434719	0.708333	SG	Lasso	SG_Lasso
0.434726	0.708333	SG	Lasso	SG_Lasso
0.43565	0.708333	SG	Lasso	SG_Lasso
0.442428	0.708333	SG	Lasso	SG_Lasso
0.454328	0.708333	SG	Lasso	SG_Lasso
0.456443	0.708333	SG	Lasso	SG_Lasso
0.456461	0.708333	SG	Lasso	SG_Lasso
0.456461	0.708333	SG	Lasso	SG_Lasso
0.456461	0.708333	SG	Lasso	SG_Lasso
0.456461	0.708333	SG	Lasso	SG_Lasso
0.456461	0.708333	SG	Lasso	SG_Lasso
0.456461	0.708333	SG	Lasso	SG_Lasso
0.456461	0.708333	SG	Lasso	SG_Lasso
0.456516	0.708333	SG	Lasso	SG_Lasso
0.457896	0.708333	SG	Lasso	SG_Lasso
0.467514	0.708333	SG	Lasso	SG_Lasso
0.490066	0.708333	SG	Lasso	SG_Lasso
0.498964	0.708333	SG	Lasso	SG_Lasso
0.499937	0.708333	SG	Lasso	SG_Lasso
0.499943	0.708333	SG	Lasso	SG_Lasso
0.499943	0.708333	SG	Lasso	SG_Lasso
0.499943	0.708333	SG	Lasso	SG_Lasso
0.499943	0.708333	SG	Lasso	SG_Lasso
0.499943	0.708333	SG	Lasso	SG_Lasso
0.499943	0.708333	SG	Lasso	SG_Lasso
0.499943	0.708333	SG	Lasso	SG_Lasso
0.499943	0.708333	SG	Lasso	SG_Lasso
0.499944	0.708333	SG	Lasso	SG_Lasso
0.500114	0.708333	SG	Lasso	SG_Lasso
0.502607	0.708333	SG	Lasso	SG_Lasso
0.513443	0.708333	SG	Lasso	SG_Lasso
0.527767	0.708333	SG	Lasso	SG_Lasso
0.556552	0.708333	SG	Lasso	SG_Lasso
0.564573	0.708333	SG	Lasso	SG_Lasso
0.565163	0.708333	SG	Lasso	SG_Lasso
0.565167	0.708333	SG	Lasso	SG_Lasso
0.565167	0.708333	SG	Lasso	SG_Lasso
0.565185	0.708333	SG	Lasso	SG_Lasso
0.566124	0.708333	SG	Lasso	SG_Lasso
0.572953	0.708333	SG	Lasso	SG_Lasso
0.58462	0.708333	SG	Lasso	SG_Lasso
0.586864	0.708333	SG	Lasso	SG_Lasso
0.586939	0.708333	SG	Lasso	SG_Lasso
0.586939	0.708333	SG	Lasso	SG_Lasso
0.586939	0.708359	SG	Lasso	SG_Lasso
0.586939	0.712309	SG	Lasso	SG_Lasso
0.586939	0.734792	SG	Lasso	SG_Lasso
0.586939	0.747538	SG	Lasso	SG_Lasso
0.586939	0.749858	SG	Lasso	SG_Lasso
0.586939	0.749999	SG	Lasso	SG_Lasso
0.586939	0.75	SG	Lasso	SG_Lasso
0.586939	0.75	SG	Lasso	SG_Lasso
0.586939	0.75	SG	Lasso	SG_Lasso
0.586939	0.75	SG	Lasso	SG_Lasso
0.586939	0.75	SG	Lasso	SG_Lasso
0.586939	0.75	SG	Lasso	SG_Lasso
0.586939	0.75	SG	Lasso	SG_Lasso
0.586939	0.75	SG	Lasso	SG_Lasso
0.586939	0.75	SG	Lasso	SG_Lasso
0.586939	0.75	SG	Lasso	SG_Lasso
0.586939	0.75	SG	Lasso	SG_Lasso
0.586939	0.750007	SG	Lasso	SG_Lasso
0.586939	0.751122	SG	Lasso	SG_Lasso
0.586939	0.760538	SG	Lasso	SG_Lasso
0.586939	0.781884	SG	Lasso	SG_Lasso
0.586939	0.791734	SG	Lasso	SG_Lasso
0.586939	0.802893	SG	Lasso	SG_Lasso
0.586939	0.83241	SG	Lasso	SG_Lasso
0.586939	0.86291	SG	Lasso	SG_Lasso
0.586939	0.873772	SG	Lasso	SG_Lasso
0.586941	0.874992	SG	Lasso	SG_Lasso
0.587202	0.875	SG	Lasso	SG_Lasso
0.590472	0.875	SG	Lasso	SG_Lasso
0.602887	0.875	SG	Lasso	SG_Lasso
0.616338	0.875	SG	Lasso	SG_Lasso
0.627929	0.875	SG	Lasso	SG_Lasso
0.641614	0.875	SG	Lasso	SG_Lasso
0.649923	0.875	SG	Lasso	SG_Lasso
0.651983	0.875	SG	Lasso	SG_Lasso
0.652162	0.875	SG	Lasso	SG_Lasso
0.65217	0.875	SG	Lasso	SG_Lasso
0.653299	0.875	SG	Lasso	SG_Lasso
0.662381	0.875	SG	Lasso	SG_Lasso
0.6822	0.875	SG	Lasso	SG_Lasso
0.693974	0.875	SG	Lasso	SG_Lasso
0.695635	0.875	SG	Lasso	SG_Lasso
0.695646	0.875	SG	Lasso	SG_Lasso
0.695649	0.875	SG	Lasso	SG_Lasso
0.696163	0.875	SG	Lasso	SG_Lasso
0.700369	0.875017	SG	Lasso	SG_Lasso
0.709967	0.877624	SG	Lasso	SG_Lasso
0.71643	0.893877	SG	Lasso	SG_Lasso
0.717381	0.911022	SG	Lasso	SG_Lasso
0.717389	0.916178	SG	Lasso	SG_Lasso
0.717761	0.916664	SG	Lasso	SG_Lasso
0.721164	0.916667	SG	Lasso	SG_Lasso
0.730516	0.916667	SG	Lasso	SG_Lasso
0.738732	0.916808	SG	Lasso	SG_Lasso
0.745277	0.920228	SG	Lasso	SG_Lasso
0.754584	0.937644	SG	Lasso	SG_Lasso
0.760088	0.955424	SG	Lasso	SG_Lasso
0.760864	0.958314	SG	Lasso	SG_Lasso
0.760873	0.958333	SG	Lasso	SG_Lasso
0.76139	0.958333	SG	Lasso	SG_Lasso
0.76548	0.958333	SG	Lasso	SG_Lasso
0.774575	0.958344	SG	Lasso	SG_Lasso
0.781541	0.959945	SG	Lasso	SG_Lasso
0.78261	0.9712	SG	Lasso	SG_Lasso
0.783517	0.989783	SG	Lasso	SG_Lasso
0.790921	0.998828	SG	Lasso	SG_Lasso
0.808778	0.999992	SG	Lasso	SG_Lasso
0.823744	1	SG	Lasso	SG_Lasso
0.826078	1	SG	Lasso	SG_Lasso
0.826096	1	SG	Lasso	SG_Lasso
0.826493	1	SG	Lasso	SG_Lasso
0.830084	1	SG	Lasso	SG_Lasso
0.841129	1	SG	Lasso	SG_Lasso
0.85707	1	SG	Lasso	SG_Lasso
0.867946	1	SG	Lasso	SG_Lasso
0.86957	1	SG	Lasso	SG_Lasso
0.8703	1	SG	Lasso	SG_Lasso
0.875807	1	SG	Lasso	SG_Lasso
0.887323	1	SG	Lasso	SG_Lasso
0.896215	1	SG	Lasso	SG_Lasso
0.907112	1	SG	Lasso	SG_Lasso
0.912377	1	SG	Lasso	SG_Lasso
0.913054	1	SG	Lasso	SG_Lasso
0.913058	1	SG	Lasso	SG_Lasso
0.913059	1	SG	Lasso	SG_Lasso
0.913059	1	SG	Lasso	SG_Lasso
0.913059	1	SG	Lasso	SG_Lasso
0.913059	1	SG	Lasso	SG_Lasso
0.913059	1	SG	Lasso	SG_Lasso
0.913059	1	SG	Lasso	SG_Lasso
0.913059	1	SG	Lasso	SG_Lasso
0.913059	1	SG	Lasso	SG_Lasso
0.91306	1	SG	Lasso	SG_Lasso
0.913215	1	SG	Lasso	SG_Lasso
0.915076	1	SG	Lasso	SG_Lasso
0.922743	1	SG	Lasso	SG_Lasso
0.93304	1	SG	Lasso	SG_Lasso
0.934788	1	SG	Lasso	SG_Lasso
0.9348	1	SG	Lasso	SG_Lasso
0.9348	1	SG	Lasso	SG_Lasso
0.9348	1	SG	Lasso	SG_Lasso
0.9348	1	SG	Lasso	SG_Lasso
0.9348	1	SG	Lasso	SG_Lasso
0.9348	1	SG	Lasso	SG_Lasso
0.9348	1	SG	Lasso	SG_Lasso
0.9348	1	SG	Lasso	SG_Lasso
0.9348	1	SG	Lasso	SG_Lasso
0.9348	1	SG	Lasso	SG_Lasso
0.934811	1	SG	Lasso	SG_Lasso
0.935221	1	SG	Lasso	SG_Lasso
0.939622	1	SG	Lasso	SG_Lasso
0.953889	1	SG	Lasso	SG_Lasso
0.956571	1	SG	Lasso	SG_Lasso
0.956624	1	SG	Lasso	SG_Lasso
0.956624	1	SG	Lasso	SG_Lasso
0.956624	1	SG	Lasso	SG_Lasso
0.956624	1	SG	Lasso	SG_Lasso
0.956624	1	SG	Lasso	SG_Lasso
0.956624	1	SG	Lasso	SG_Lasso
0.956635	1	SG	Lasso	SG_Lasso
0.958288	1	SG	Lasso	SG_Lasso
0.968206	1	SG	Lasso	SG_Lasso
0.976394	1	SG	Lasso	SG_Lasso
0.978232	1	SG	Lasso	SG_Lasso
0.978364	1	SG	Lasso	SG_Lasso
0.978365	1	SG	Lasso	SG_Lasso
0.978365	1	SG	Lasso	SG_Lasso
0.978365	1	SG	Lasso	SG_Lasso
0.978365	1	SG	Lasso	SG_Lasso
0.978379	1	SG	Lasso	SG_Lasso
0.980412	1	SG	Lasso	SG_Lasso
0.991979	1	SG	Lasso	SG_Lasso
0.998608	1	SG	Lasso	SG_Lasso
1	1	SG	Lasso	SG_Lasso
1	1	SG	Lasso	SG_Lasso

[truncated: 14 more sheets: Figure 2f, Figure 2g, Figure 3d, Figure 3g, Figure 3i, Figure 3k, Figure 3m, Figure 4a, Figure 4b, Figure 4c, Figure 4d, Figure 5a, Figure 5b, Figure 5c and d]
