# Supplementary material for: Immunological maladaptation preceding spontaneous preterm birth in human pregnancies
Source: Nat Commun. 2026 Jul 27;17:7121. doi: 10.1038/s41467-026-75605-5 (PMC13408597; doi:10.1038/s41467-026-75605-5)
Supplement: Supplementary file 11 — Source Data [file 41467_2026_75605_MOESM11_ESM.zip › Source data_NCOMMS-25-78183A/Source_data_NCOMMS-25-78183A-Supplement.xlsx]

## Sheet: Supplementary Fig. 1a
Supplementary Fig. 1a	related to Figure 1: Ultrasound measurements - Femur length (mm)
		TERM																																															PRETERM
1st trimester	13.2	9.7	12.9	13.3	13.6	7.8	15.5	12.9	15	13.8	12.3	15.3	8.8	11	11.1	12.7	12.9	11	7.6	14.6	11.7	8.5	13.2	12.2	12.1	14.7	8.5	13.3	10	12	11.2	5.5	11	9.4	8.5	13.6	9.1	14.2	11.4	9.5	12.7	14.1	8.9	8	8.2	10.7		8.4	11.2
2nd trimester	41.9	39.3		40.3	42.1	39	42.3	42.9	42.9	39	46.9		43.4	45	42.6	40.1	41.4	43.5	43	47.2	45.7	41.9	44.3	46.2	43.8	40.3	40.8	44.5	40.1	44.5	41.4	38	45.3	43.6	42.6	43.9	40.2	41.6	43	42.3	41.3	41.5	37.9	42.8	41.6	43.9		44	42.7
3rd trimester	61.6	65	68.6	63.1	69	67.9	62.3	70.7	70	66.1	69.7	67.5		69.6	68	63.5	66	64.8	67.9	64.7	61.4	65.9	64	69.6	66.4	71.1	63.5	65.9	65.4	69	65.3	65.5	67.8	69.4	64.2	66.8	62.3	67.4	63.9	66.6	63.3	67.9	62.5	65	66.7	66.9		70
[truncated: 22 more columns]

## Sheet: Supplementary Fig. 1b
Supplementary Fig. 1b	related to Figure 1: Ultrasound measurements - Head circumference (mm)
		TERM																																															PRETERM
1st trimester	95.6	83	98.3	101.7	96	74.8	114.8	90	104.5	97	97.5	94.1	74	84.4	95	92.4	104.2	94.3	79.7	99.4	90.2	75.9	104.6	90.5	96.9	97.6	78.2	99.5	78.6	92.1	89.2	63.3	85.7	94.5	84	88.8	85	93.5	89.7	85.9	100.9		77.9	80.4	81.6	88.5		89.4	92.7
2nd trimester	215.2	208.1		218.5	206.6	211.8	224.6	220.3	207	190.1	228.5		213	215.5	219.5	208.5	214.9	221.8	223.7	228.5	214.4	218	226.8	215.2	219.8	223.6	214.9	211.8	198.9	220.6	220.7	207.2	226	218.8	225	238.3	214.2	216.4	221	210.7	218.2	217.8	203.3	219.8	215.2	221.1		224	216.8
3rd trimester	311.2	324.4	347.5	309.8	334.6	340.2	321.4	331.6	319.7	305.5	314.6	348.7		314.1	323	316.9	318	330	316.8	318	324.5	312.8	336.4	329.5	314.7	355.5	302.9	314.2	310.6	318.9	333.7	323.2	323.1	319.3	314.4	320	322.5	336.4	308.7	305.8	332.5	317.5	306.4	325.6	309.4	329.2		334.6
[truncated: 22 more columns]

## Sheet: Supplementary Fig. 1c
Supplementary Fig. 1c	related to Figure 1: Ultrasound measurements - Abdominal circumference (mm)
		TERM																																															PRETERM
1st trimester	82	73.1	78.3	87.6	78	57.3	93.5	79	83.1	81	86.9	75.5	68.2	73.7	78.2	84.3	80.6	79	60.1	86.2	74.1	66	87	78.2	81.9	85	66.3	83.9	62.6	77.8	78.5	48.4	71.7	71.9	60.9	76.1	68.3	87.6	83.8	78.8	84.9		69.3	67.1	66	71.6		69.1	75.4
2nd trimester	184	186		191	191.6	186	205	216.6	175.4	184.3	215		188.4	191.5	196	184.9	189	188.7	208.3	214.7	184	186	200.4	202.1	193.9	198.6	179.4	191.7	170.8	191.9	189.8	174	205.9	202.5	197.7	204.7	200	194.2	188.1	192.3	188.1	190.1	183.1	195.9	180	178.9		192	193
3rd trimester	280.2	305	340.6	291.2	310	340	314.1	343.5	306.2	292.3	330	348		297.7	315	283.7	219.7	290	299.4	300	290	303	314	319	334	343	308.1	321	296.5	331.2	303.6	308.8	306.7	318	286.9	301.6	297.9	334.1	298	301	303.2	319	308	310	300.1	320.1		292
[truncated: 22 more columns]

## Sheet: Supplementary Fig. 1d
Supplementary Fig. 1d	related to Figure 1: Sample cohorts of PBMC for CyTOF analyses
	Preterm																								Term
Patient ID	575	430	459	563	72	323	106	282	188	655	294	293	340	209	241	529	100	182	593	24	590	290	381	469	234	325	589	621	248	169	567	255	349	416	482	647	288	412	561	526	161	183	372	534	239	600	298	358	369
1st trimester (GA at sampling)	13.3	12.7	13.3	13	14	12.5	13.7	14.1	14.4	12.8	14.3	15.2	14.1	13.6	13.5	12.5	12.7	12.7	14.4	13.1	12.4	14.4	12.6	12.3	14.7		13.9	13	12.4	13	14.5	13.4	14.6		12.9	13.6	13.6	14.2	13.3	12.7	14	13.9	14	13.4	13.7	13.3	14.2	13.9	12
2nd trimester (GA at sampling)	23.3	23	23.1	23	23.8	23.8	23.7	24.1	24.4	23	23.3	24.7	23.8	24.6	23.5	23.6		24.3	24.4	17.1	24.1	23.3	24.6	23.1	23.6		24	24	23.3	23.4	24.2	23.7	24.6	22.6	24.2	22.5	23.8	24	23.5	24.9		23.3	24	24.7	24.5	23.1	23.6	24.2	22.9
3rd trimester (GA at sampling)						34		34.3	34.4			34.7			33.8	34.3	34.1	34.3	35.6	36	35.5	34.3		34	35.6	34.4	36	34			35.2	34.7	34.6		34.3	35.7	34.7	34	34.2	34	35.8	34.6	34.2	34.7	34.7	34.3	34.5	34.2	35
GA at delivery	31.9	33.6	33.7	33.9	34.1	34.1	34.4	34.4	35.1	35.1	35.4	35.6	35.7	35.9	35.9	35.9	36	36	36.3	36.4	36.4	36.7	36.7	36.7	37	37	37	37.1	37.4	37.6	37.6	37.7	37.7	38.3	38.3	38.6	38.7	38.9	38.9	39	39.1	39.3	39.3	39.3	39.4	39.4	39.6	39.6	39.6
[truncated: 21 more columns]

## Sheet: Supplementary Fig. 1e
Supplementary Fig. 1e	related to Figure 1: Sample cohorts of serum for aptamer-based proteomics
	Preterm																								Term
Patient ID	575	430	459	563	72	323	106	282	188	655	294	293	340	209	241	529	100	182	593	24	590	290	381	469	234	325	589	621	248	169	567	255	349	416	482	647	288	412	561	526	161	183	372	534	239	600	298	358	369
1st trimester (GA at sampling)	13.3	12.7	13.3	13	14	12.5	13.7	14.1	14.4	12.8	14.3		14.1	13.6			12.7	12.7	14.4	13.1	12.4	14.4	12.6	12.3	14.7			13	12.4	13	14.5		14.6			13.6	13.6	14.2		12.7		13.9	14	13.4	13.7			13.9
2nd trimester (GA at sampling)	23.3	23	23.1	23	23.8	23.8	23.7	24.1	24.4	23	23.3		23.8	24.6				24.3	24.4	17.1	24.1	23.3	24.6	23.1	23.6			24	23.3	23.4	24.2		24.6			22.5	23.8	24		24.9		23.3	24	24.7	24.5			24.2
3rd trimester (GA at sampling)						34		34.3	34.4								34.1	34.3	35.6	36	35.5	34.3		34				34		34	35.2		34.6			35.7	34.7	34		34		34.6			34.7			34.2
GA at delivery	31.9	33.6	33.7	33.9	34.1	34.1	34.4	34.4	35.1	35.1	35.4		35.7	35.9			36	36	36.3	36.4	36.4	36.7	36.7	36.7	37			37.1	37.4	37.6	37.6		37.7			38.6	38.7	38.9		39		39.3	39.3	39.3	39.4			39.6
[truncated: 21 more columns]

## Sheet: Supplementary Fig. 1f
Supplementary Fig. 1f	related to Figure 1: Sample cohorts of T cells for single-cell RNA sequencing
	Preterm																								Term
Patient ID	575	430	459	563	72	323	106	282	188	655	294	293	340	209	241	529	100	182	593	24	590	290	381	469	234	325	589	621	248	169	567	255	349	416	482	647	288	412	561	526	161	183	372	534	239	600	298	358	369
1st trimester (GA at sampling)
2nd trimester (GA at sampling)		23	23.1	23	23.8	23.8	23.7			23	23.3												24.6	23.1					23.3	23.4						22.5		24		24.9		23.3
3rd trimester (GA at sampling)
GA at delivery		33.6	33.7	33.9	34.1	34.1	34.4			35.1	35.4												36.7	36.7					37.4	37.6						38.6		38.9		39		39.3
[truncated: 21 more columns]

## Sheet: Supplementary Fig. 4c
Supplementary Fig. 4c
freq_LASSO
bin	pred	obs	n
1	0.000612195	0.0714286	14
2	0.0222722	0.285714	14
3	0.182969	0.142857	14
4	0.680045	0.642857	14
5	0.97453	0.571429	14
freq_RF
bin	pred	obs	n
1	0.1409	0.285714	14
2	0.254514	0.0714286	14
3	0.33899	0.214286	14
4	0.475413	0.5	14
5	0.65021	0.642857	14
ICP_RF
bin	pred	obs	n
1	0.11058	0.142857	14
2	0.209557	0.142857	14
3	0.299689	0.357143	14
4	0.446279	0.357143	14
5	0.709775	0.714286	14
SG_LASSO
bin	pred	obs	n
1	0.149397	0.142857	14
2	0.248101	0.357143	14
3	0.396981	0.214286	14
4	0.586309	0.357143	14
5	0.830765	0.642857	14

## Sheet: Supplementary Fig. 4d
Supplementary Fig. 4d
obs	response	model	stimulation	U	pred
24	36.4	Lasso	SG	SG_Lasso	37.9114
72	34.1	Lasso	SG	SG_Lasso	34.0937
100	36	Lasso	SG	SG_Lasso	39.5766
106	34.4	Lasso	SG	SG_Lasso	37.788
125	40	Lasso	SG	SG_Lasso	37.8111
132	40.4	Lasso	SG	SG_Lasso	37.6879
161	39.1	Lasso	SG	SG_Lasso	38.6554
169	37.6	Lasso	SG	SG_Lasso	37.543
182	36	Lasso	SG	SG_Lasso	36.7855
183	39.3	Lasso	SG	SG_Lasso	39.456
188	35.1	Lasso	SG	SG_Lasso	37.6788
189	40.3	Lasso	SG	SG_Lasso	39.7584
209	35.9	Lasso	SG	SG_Lasso	37.9902
212	40.6	Lasso	SG	SG_Lasso	38.4085
226	40.1	Lasso	SG	SG_Lasso	38.4143
234	37	Lasso	SG	SG_Lasso	37.9489
236	40.7	Lasso	SG	SG_Lasso	38.8864
239	39.4	Lasso	SG	SG_Lasso	38.3628
240	40.4	Lasso	SG	SG_Lasso	35.9152
241	35.9	Lasso	SG	SG_Lasso	38.1451
248	37.4	Lasso	SG	SG_Lasso	36.9955
255	37.7	Lasso	SG	SG_Lasso	37.5725
282	34.4	Lasso	SG	SG_Lasso	38.9743
288	38.7	Lasso	SG	SG_Lasso	37.9862
290	36.7	Lasso	SG	SG_Lasso	36.7318
293	35.6	Lasso	SG	SG_Lasso	37.4637
294	35.4	Lasso	SG	SG_Lasso	36.7112
298	39.6	Lasso	SG	SG_Lasso	37.7613
307	41	Lasso	SG	SG_Lasso	38.6623
323	34.1	Lasso	SG	SG_Lasso	34.365
325	37	Lasso	SG	SG_Lasso	38.7414
340	35.7	Lasso	SG	SG_Lasso	38.165
345	40.3	Lasso	SG	SG_Lasso	37.8254
349	37.7	Lasso	SG	SG_Lasso	37.5618
358	39.6	Lasso	SG	SG_Lasso	37.7796
369	39.6	Lasso	SG	SG_Lasso	38.2961
372	39.3	Lasso	SG	SG_Lasso	37.8683
381	36.7	Lasso	SG	SG_Lasso	38.1156
387	39.7	Lasso	SG	SG_Lasso	38.8959
392	39.7	Lasso	SG	SG_Lasso	38.7567
396	40.3	Lasso	SG	SG_Lasso	38.8643
404	40.9	Lasso	SG	SG_Lasso	38.2808
412	38.9	Lasso	SG	SG_Lasso	37.1958
416	38.3	Lasso	SG	SG_Lasso	38.2378
422	40	Lasso	SG	SG_Lasso	37.6457
430	33.6	Lasso	SG	SG_Lasso	37.0256
440	40.4	Lasso	SG	SG_Lasso	38.4419
459	33.7	Lasso	SG	SG_Lasso	37.1035
464	40.9	Lasso	SG	SG_Lasso	37.7783
469	36.7	Lasso	SG	SG_Lasso	37.6944
471	40.1	Lasso	SG	SG_Lasso	38.1729
482	38.3	Lasso	SG	SG_Lasso	38.3099
526	39	Lasso	SG	SG_Lasso	38.2638
529	35.9	Lasso	SG	SG_Lasso	39.3273
534	39.3	Lasso	SG	SG_Lasso	37.9515
537	41.1	Lasso	SG	SG_Lasso	37.057
544	40	Lasso	SG	SG_Lasso	38.6962
554	40.1	Lasso	SG	SG_Lasso	38.9606
561	38.9	Lasso	SG	SG_Lasso	37.9614
563	33.9	Lasso	SG	SG_Lasso	37.3903
567	37.6	Lasso	SG	SG_Lasso	38.0951
575	31.9	Lasso	SG	SG_Lasso	37.0661
589	37	Lasso	SG	SG_Lasso	38.5141
590	36.4	Lasso	SG	SG_Lasso	38.7694
593	36.3	Lasso	SG	SG_Lasso	37.9868
600	39.4	Lasso	SG	SG_Lasso	38.788
621	37.1	Lasso	SG	SG_Lasso	36.907
645	41.1	Lasso	SG	SG_Lasso	38.1877
647	38.6	Lasso	SG	SG_Lasso	36.622
655	35.1	Lasso	SG	SG_Lasso	37.1713

## Sheet: Supplementary Fig. 4e
Supplementary Fig. 4e
sampleID	patientID	GA_sampling	group	stimulation	timepoint
1__26.4	1	26.4	0	SciTrans	[26,32)
1__33.6	1	33.6	0	SciTrans	[32,37)
1__35.6	1	35.6	0	SciTrans	[32,37)
3__25.3	3	25.3	1	SciTrans	[22,26)
3__30.7	3	30.7	1	SciTrans	[26,32)
3__33.6	3	33.6	1	SciTrans	[32,37)
5__25.3	5	25.3	1	SciTrans	[22,26)
5__29.3	5	29.3	1	SciTrans	[26,32)
5__32.3	5	32.3	1	SciTrans	[32,37)
6__25	6	25	0	SciTrans	[22,26)
6__30.6	6	30.6	0	SciTrans	[26,32)
6__34.6	6	34.6	0	SciTrans	[32,37)
7__28.3	7	28.3	0	SciTrans	[26,32)
7__36.1	7	36.1	0	SciTrans	[32,37)
8__28.1	8	28.1	1	SciTrans	[26,32)
8__32.1	8	32.1	1	SciTrans	[32,37)
8__33.1	8	33.1	1	SciTrans	[32,37)
12__25.4	12	25.4	0	SciTrans	[22,26)
12__29.4	12	29.4	0	SciTrans	[26,32)
12__34.3	12	34.3	0	SciTrans	[32,37)
14__26.7	14	26.7	0	SciTrans	[26,32)
14__30.9	14	30.9	0	SciTrans	[26,32)
14__35.3	14	35.3	0	SciTrans	[32,37)
16__32.9	16	32.9	0	SciTrans	[32,37)
16__34.4	16	34.4	0	SciTrans	[32,37)
16__36.7	16	36.7	0	SciTrans	[32,37)
17__31.7	17	31.7	1	SciTrans	[26,32)
17__33.6	17	33.6	1	SciTrans	[32,37)
18__27.7	18	27.7	0	SciTrans	[26,32)
18__31.7	18	31.7	0	SciTrans	[26,32)
18__35.7	18	35.7	0	SciTrans	[32,37)
19__27.9	19	27.9	0	SciTrans	[26,32)
19__31.9	19	31.9	0	SciTrans	[26,32)
19__36.4	19	36.4	0	SciTrans	[32,37)
21__27.4	21	27.4	0	SciTrans	[26,32)
21__34.3	21	34.3	0	SciTrans	[32,37)
21__36.4	21	36.4	0	SciTrans	[32,37)
22__26.3	22	26.3	0	SciTrans	[26,32)
22__31.3	22	31.3	0	SciTrans	[26,32)
22__34.9	22	34.9	0	SciTrans	[32,37)
24__27.1	24	27.1	0	SciTrans	[26,32)
24__29.1	24	29.1	0	SciTrans	[26,32)
24__34.1	24	34.1	0	SciTrans	[32,37)
25__26.9	25	26.9	0	SciTrans	[26,32)
25__30.9	25	30.9	0	SciTrans	[26,32)
25__33	25	33	0	SciTrans	[32,37)
26__31.4	26	31.4	0	SciTrans	[26,32)
26__34.3	26	34.3	0	SciTrans	[32,37)
26__37.4	26	37.4	0	SciTrans	[37,42]
27__24.4	27	24.4	1	SciTrans	[22,26)
27__28.3	27	28.3	1	SciTrans	[26,32)
27__32.1	27	32.1	1	SciTrans	[32,37)
28__31.4	28	31.4	0	SciTrans	[26,32)
28__34.1	28	34.1	0	SciTrans	[32,37)
28__36.1	28	36.1	0	SciTrans	[32,37)
32__24.9	32	24.9	0	SciTrans	[22,26)
32__27.9	32	27.9	0	SciTrans	[26,32)
32__37.3	32	37.3	0	SciTrans	[37,42]
33__31.7	33	31.7	0	SciTrans	[26,32)
33__33.7	33	33.7	0	SciTrans	[32,37)
33__36.7	33	36.7	0	SciTrans	[32,37)
34__26.9	34	26.9	0	SciTrans	[26,32)
34__35.4	34	35.4	0	SciTrans	[32,37)
34__37.3	34	37.3	0	SciTrans	[37,42]
35__27.6	35	27.6	0	SciTrans	[26,32)
35__31.6	35	31.6	0	SciTrans	[26,32)
35__37.7	35	37.7	0	SciTrans	[37,42]
36__28.1	36	28.1	0	SciTrans	[26,32)
36__30.7	36	30.7	0	SciTrans	[26,32)
36__37	36	37	0	SciTrans	[37,42]
40__25.6	40	25.6	0	SciTrans	[22,26)
40__29.9	40	29.9	0	SciTrans	[26,32)
40__36.1	40	36.1	0	SciTrans	[32,37)
41__25.6	41	25.6	0	SciTrans	[22,26)
41__30.1	41	30.1	0	SciTrans	[26,32)
41__37.6	41	37.6	0	SciTrans	[37,42]
42__24.1	42	24.1	0	SciTrans	[22,26)
42__27.4	42	27.4	0	SciTrans	[26,32)
42__37	42	37	0	SciTrans	[37,42]
43__27.7	43	27.7	0	SciTrans	[26,32)
43__38.1	43	38.1	0	SciTrans	[37,42]
43__39.1	43	39.1	0	SciTrans	[37,42]
44__30	44	30	0	SciTrans	[26,32)
44__36.3	44	36.3	0	SciTrans	[32,37)
44__38.3	44	38.3	0	SciTrans	[37,42]
45__27.4	45	27.4	0	SciTrans	[26,32)
45__33.1	45	33.1	0	SciTrans	[32,37)
45__37.1	45	37.1	0	SciTrans	[37,42]
50__32	50	32	0	SciTrans	[32,37)
50__36.1	50	36.1	0	SciTrans	[32,37)
50__38	50	38	0	SciTrans	[37,42]
51__27.7	51	27.7	0	SciTrans	[26,32)
51__38.6	51	38.6	0	SciTrans	[37,42]
51__39.6	51	39.6	0	SciTrans	[37,42]
52__24.4	52	24.4	0	SciTrans	[22,26)
52__36.3	52	36.3	0	SciTrans	[32,37)
52__38.4	52	38.4	0	SciTrans	[37,42]
54__32.3	54	32.3	0	SciTrans	[32,37)
55__27	55	27	0	SciTrans	[26,32)
55__35	55	35	0	SciTrans	[32,37)
55__38	55	38	0	SciTrans	[37,42]
56__25.9	56	25.9	0	SciTrans	[22,26)
56__37.1	56	37.1	0	SciTrans	[37,42]
56__38	56	38	0	SciTrans	[37,42]
57__27.1	57	27.1	0	SciTrans	[26,32)
57__36.6	57	36.6	0	SciTrans	[32,37)
57__38.9	57	38.9	0	SciTrans	[37,42]
63__30.6	63	30.6	0	SciTrans	[26,32)
63__38.3	63	38.3	0	SciTrans	[37,42]
63__40.3	63	40.3	0	SciTrans	[37,42]
65__27.7	65	27.7	0	SciTrans	[26,32)
65__38.3	65	38.3	0	SciTrans	[37,42]
67__30.6	67	30.6	0	SciTrans	[26,32)
67__37	67	37	0	SciTrans	[37,42]
68__27.3	68	27.3	0	SciTrans	[26,32)
68__37.1	68	37.1	0	SciTrans	[37,42]
68__39.1	68	39.1	0	SciTrans	[37,42]
72__24.9	72	24.9	0	SciTrans	[22,26)
72__37.4	72	37.4	0	SciTrans	[37,42]
72__39.4	72	39.4	0	SciTrans	[37,42]
73__27.4	73	27.4	0	SciTrans	[26,32)
74__30.6	74	30.6	0	SciTrans	[26,32)
74__37.6	74	37.6	0	SciTrans	[37,42]
74__38.6	74	38.6	0	SciTrans	[37,42]
75__31.9	75	31.9	0	SciTrans	[26,32)
75__36.9	75	36.9	0	SciTrans	[32,37)
75__38.4	75	38.4	0	SciTrans	[37,42]
83__28.1	83	28.1	0	SciTrans	[26,32)
83__36.9	83	36.9	0	SciTrans	[32,37)
83__38.3	83	38.3	0	SciTrans	[37,42]
86__30	86	30	0	SciTrans	[26,32)
86__36.6	86	36.6	0	SciTrans	[32,37)
87__30.1	87	30.1	0	SciTrans	[26,32)
87__37.1	87	37.1	0	SciTrans	[37,42]
87__38.1	87	38.1	0	SciTrans	[37,42]
91__30.1	91	30.1	0	SciTrans	[26,32)
91__37.3	91	37.3	0	SciTrans	[37,42]
91__38.3	91	38.3	0	SciTrans	[37,42]
93__27.7	93	27.7	0	SciTrans	[26,32)
93__38.3	93	38.3	0	SciTrans	[37,42]
93__39.3	93	39.3	0	SciTrans	[37,42]
98__26.7	98	26.7	0	SciTrans	[26,32)
98__36.6	98	36.6	0	SciTrans	[32,37)
98__38.7	98	38.7	0	SciTrans	[37,42]
99__24.6	99	24.6	0	SciTrans	[22,26)
99__38.7	99	38.7	0	SciTrans	[37,42]
99__39.7	99	39.7	0	SciTrans	[37,42]
100__29.4	100	29.4	0	SciTrans	[26,32)
100__37.4	100	37.4	0	SciTrans	[37,42]
100__39.4	100	39.4	0	SciTrans	[37,42]
24.1	24	13.1	1	prince	[11,16)
24.2	24	17.1	1	prince	[16,22)
24.3	24	36	1	prince	[32,37)
72.1	72	14	1	prince	[11,16)
72.2	72	23.8	1	prince	[22,26)
100.1	100	12.7	1	prince	[11,16)
100.3	100	34.1	1	prince	[32,37)
106.1	106	13.7	1	prince	[11,16)
106.2	106	23.7	1	prince	[22,26)
125.1	125	13.3	0	prince	[11,16)
125.2	125	23.4	0	prince	[22,26)
125.3	125	33	0	prince	[32,37)
182.1	182	12.7	1	prince	[11,16)
182.2	182	24.3	1	prince	[22,26)
182.3	182	34.3	1	prince	[32,37)
183.1	183	13.9	0	prince	[11,16)
183.2	183	23.3	0	prince	[22,26)
183.3	183	34.6	0	prince	[32,37)
188.1	188	14.4	1	prince	[11,16)
188.2	188	24.4	1	prince	[22,26)
188.3	188	34.4	1	prince	[32,37)
189.1	189	12.3	0	prince	[11,16)
189.2	189	22.6	0	prince	[22,26)
189.3	189	35.6	0	prince	[32,37)
209.1	209	13.6	1	prince	[11,16)
209.2	209	24.6	1	prince	[22,26)
212.1	212	14.7	0	prince	[11,16)
212.2	212	24	0	prince	[22,26)
212.3	212	34.7	0	prince	[32,37)
226.1	226	13.7	0	prince	[11,16)
226.2	226	24.5	0	prince	[22,26)
234.1	234	14.7	0	prince	[11,16)
234.2	234	23.6	0	prince	[22,26)
236.1	236	14.6	0	prince	[11,16)
236.2	236	22.8	0	prince	[22,26)
236.3	236	34.8	0	prince	[32,37)
239.1	239	13.7	0	prince	[11,16)
239.2	239	24.5	0	prince	[22,26)
239.3	239	34.7	0	prince	[32,37)
240.1	240	13.4	0	prince	[11,16)
240.2	240	36.5	0	prince	[32,37)
248.1	248	12.4	0	prince	[11,16)
248.2	248	23.3	0	prince	[22,26)
282.1	282	14.1	1	prince	[11,16)
282.2	282	24.1	1	prince	[22,26)
282.3	282	34.3	1	prince	[32,37)
288.1	288	13.6	0	prince	[11,16)
288.2	288	23.8	0	prince	[22,26)
288.3	288	34.7	0	prince	[32,37)
290.1	290	14.4	1	prince	[11,16)
290.2	290	23.3	1	prince	[22,26)
290.3	290	34.3	1	prince	[32,37)
294.1	294	14.3	1	prince	[11,16)
294.2	294	23.3	1	prince	[22,26)
323.1	323	12.5	1	prince	[11,16)
323.2	323	23.8	1	prince	[22,26)
323.3	323	34	1	prince	[32,37)
340.1	340	14.1	1	prince	[11,16)
340.2	340	23.8	1	prince	[22,26)
345.1	345	13	0	prince	[11,16)
345.2	345	24.9	0	prince	[22,26)
345.3	345	34.9	0	prince	[32,37)
349.1	349	14.6	0	prince	[11,16)
349.2	349	24.6	0	prince	[22,26)
349.3	349	34.6	0	prince	[32,37)
358.1	358	13.9	0	prince	[11,16)
358.2	358	24.2	0	prince	[22,26)
358.3	358	34.2	0	prince	[32,37)
372.1	372	14	0	prince	[11,16)
372.2	372	24	0	prince	[22,26)
381.1	381	12.6	1	prince	[11,16)
381.2	381	24.6	1	prince	[22,26)
392.1	392	14.1	0	prince	[11,16)
392.2	392	24	0	prince	[22,26)
392.3	392	35	0	prince	[32,37)
396.1	396	14.2	0	prince	[11,16)
396.2	396	23.2	0	prince	[22,26)
396.3	396	36.2	0	prince	[32,37)
404.1	404	12.6	0	prince	[11,16)
404.2	404	23.5	0	prince	[22,26)
404.3	404	33.6	0	prince	[32,37)
412.1	412	14.2	0	prince	[11,16)
412.2	412	24	0	prince	[22,26)
412.3	412	34	0	prince	[32,37)
430.1	430	12.7	1	prince	[11,16)
430.2	430	23	1	prince	[22,26)
459.1	459	13.3	1	prince	[11,16)
459.2	459	23.1	1	prince	[22,26)
464.1	464	11.9	0	prince	[11,16)
464.2	464	22.9	0	prince	[22,26)
464.3	464	35	0	prince	[32,37)
469.1	469	12.3	1	prince	[11,16)
469.2	469	23.1	1	prince	[22,26)
469.3	469	34	1	prince	[32,37)
471.1	471	13.1	0	prince	[11,16)
471.2	471	24.1	0	prince	[22,26)
471.3	471	34.1	0	prince	[32,37)
526.1	526	12.7	0	prince	[11,16)
526.2	526	24.9	0	prince	[22,26)
526.3	526	34	0	prince	[32,37)
534.1	534	13.4	0	prince	[11,16)
534.3	534	34.7	0	prince	[32,37)
544.1	544	14.1	0	prince	[11,16)
544.2	544	23	0	prince	[22,26)
544.3	544	34	0	prince	[32,37)
554.1	554	13.8	0	prince	[11,16)
554.2	554	24	0	prince	[22,26)
554.3	554	34	0	prince	[32,37)
563.1	563	13	1	prince	[11,16)
563.2	563	23	1	prince	[22,26)
567.1	567	14.5	0	prince	[11,16)
567.2	567	24.2	0	prince	[22,26)
567.3	567	35.2	0	prince	[32,37)
575.1	575	13.3	1	prince	[11,16)
575.2	575	23.3	1	prince	[22,26)
590.1	590	12.4	1	prince	[11,16)
590.2	590	24.1	1	prince	[22,26)
590.3	590	35.5	1	prince	[32,37)
593.1	593	14.4	1	prince	[11,16)
593.2	593	24.4	1	prince	[22,26)
593.3	593	35.6	1	prince	[32,37)
621.1	621	13	0	prince	[11,16)
621.2	621	24	0	prince	[22,26)
621.3	621	34	0	prince	[32,37)
645.1	645	13	0	prince	[11,16)
645.2	645	23.8	0	prince	[22,26)
645.3	645	34.8	0	prince	[32,37)
647.1	647	13.6	0	prince	[11,16)
647.2	647	22.5	0	prince	[22,26)
647.3	647	35.7	0	prince	[32,37)
655.1	655	12.8	1	prince	[11,16)
655.2	655	23	1	prince	[22,26)
132.1	132	13.1	0	prince	[11,16)
132.2	132	23.3	0	prince	[22,26)
132.3	132	35.1	0	prince	[32,37)
161.1	161	14	0	prince	[11,16)
161.3	161	35.8	0	prince	[32,37)
169.1	169	14.2	0	prince	[11,16)
169.2	169	23.5	0	prince	[22,26)
169.3	169	34.7	0	prince	[32,37)
226.3	226	35.8	0	prince	[32,37)
234.3	234	35.6	0	prince	[32,37)
241.1	241	13.5	1	prince	[11,16)
241.2	241	23.5	1	prince	[22,26)
241.3	241	33.8	1	prince	[32,37)
255.1	255	13.4	0	prince	[11,16)
255.2	255	23.7	0	prince	[22,26)
255.3	255	34.7	0	prince	[32,37)
293.1	293	15.2	1	prince	[11,16)
293.2	293	24.7	1	prince	[22,26)
293.3	293	34.7	1	prince	[32,37)
298.1	298	14.2	0	prince	[11,16)
298.2	298	23.6	0	prince	[22,26)
298.3	298	34.5	0	prince	[32,37)
307.3	307	34.3	0	prince	[32,37)
325.3	325	34.4	0	prince	[32,37)
369.1	369	12	0	prince	[11,16)
369.2	369	22.9	0	prince	[22,26)
369.3	369	35	0	prince	[32,37)
372.3	372	34.2	0	prince	[32,37)
387.3	387	34.8	0	prince	[32,37)
416.2	416	22.6	0	prince	[22,26)
422.1	422	13.7	0	prince	[11,16)
422.2	422	23.9	0	prince	[22,26)
440.1	440	13.5	0	prince	[11,16)
440.2	440	23.4	0	prince	[22,26)
440.3	440	33.8	0	prince	[32,37)
482.1	482	12.9	0	prince	[11,16)
482.2	482	24.2	0	prince	[22,26)
482.3	482	34.3	0	prince	[32,37)
529.2	529	23.6	1	prince	[22,26)
529.3	529	34.3	1	prince	[32,37)
534.2	534	24.7	0	prince	[22,26)
537.1	537	13.4	0	prince	[11,16)
537.2	537	24.4	0	prince	[22,26)
537.3	537	34.4	0	prince	[32,37)
561.1	561	13.3	0	prince	[11,16)
561.2	561	23.5	0	prince	[22,26)
561.3	561	34.2	0	prince	[32,37)
589.1	589	13.9	0	prince	[11,16)
589.2	589	24	0	prince	[22,26)
589.3	589	36	0	prince	[32,37)
600.1	600	13.3	0	prince	[11,16)
600.2	600	23.1	0	prince	[22,26)
600.3	600	34.3	0	prince	[32,37)

## Sheet: Supplementary Fig. 4f
Supplementary Fig. 4f
x	y	stimulation
0	0	freq
0	0.170376	freq
0	0.306555	freq
0	0.333333	freq
0	0.333333	freq
0	0.333333	freq
0	0.333333	freq
0	0.333333	freq
0	0.333333	freq
0	0.333333	freq
0	0.333333	freq
0	0.333333	freq
0	0.333333	freq
0	0.333333	freq
0	0.333333	freq
0	0.333333	freq
0	0.333333	freq
0	0.333333	freq
0	0.333333	freq
0	0.333333	freq
0	0.333333	freq
0	0.333333	freq
0	0.333333	freq
0	0.333333	freq
0	0.333333	freq
0	0.333333	freq
0	0.333333	freq
0	0.333333	freq
0	0.333333	freq
0	0.333333	freq
0	0.333333	freq
0	0.333333	freq
0	0.333333	freq
0	0.333333	freq
0	0.333333	freq
0	0.333333	freq
0	0.333333	freq
0	0.333333	freq
0	0.333333	freq
0	0.333333	freq
0	0.333333	freq
0	0.333333	freq
0	0.333333	freq
0	0.333333	freq
0	0.333333	freq
0	0.333333	freq
0	0.333333	freq
0	0.333333	freq
0	0.333333	freq
0	0.333333	freq
0	0.333333	freq
0	0.333333	freq
0	0.333333	freq
0	0.333333	freq
0	0.333333	freq
0	0.333333	freq
0	0.333333	freq
0	0.333333	freq
0	0.333333	freq
0	0.333333	freq
0	0.333333	freq
0	0.333333	freq
0	0.333333	freq
0	0.333333	freq
0	0.333333	freq
0	0.333333	freq
0	0.333333	freq
0	0.333333	freq
0	0.333333	freq
0	0.333333	freq
0	0.333333	freq
0	0.333333	freq
0	0.333333	freq
0	0.333333	freq
0	0.333333	freq
0	0.333333	freq
0	0.333333	freq
0	0.333333	freq
0	0.333333	freq
0	0.333333	freq
0	0.333333	freq
0	0.333333	freq
0	0.333333	freq
0	0.333333	freq
0	0.333333	freq
0	0.333333	freq
0	0.333333	freq
0	0.333333	freq
0	0.333333	freq
0	0.333333	freq
0	0.333333	freq
0	0.333333	freq
0	0.333333	freq
0	0.333333	freq
0	0.333333	freq
0	0.333333	freq
0	0.333333	freq
0	0.333333	freq
0	0.333333	freq
0	0.333333	freq
0	0.333333	freq
0	0.333333	freq
0	0.333333	freq
0	0.333333	freq
0	0.333333	freq
0	0.333333	freq
0	0.333333	freq
0	0.333333	freq
0	0.333333	freq
0	0.333333	freq
0	0.333333	freq
0	0.333333	freq
0	0.333333	freq
0	0.333333	freq
0	0.333333	freq
0	0.333333	freq
0	0.333333	freq
0	0.333333	freq
0	0.333333	freq
0	0.333333	freq
0	0.333333	freq
0	0.333333	freq
0	0.333333	freq
0	0.333333	freq
0	0.333333	freq
0	0.333333	freq
0	0.333333	freq
0	0.333333	freq
0	0.333333	freq
0	0.333333	freq
0	0.333333	freq
0	0.333333	freq
0	0.333333	freq
0	0.333333	freq
0	0.333333	freq
0	0.333333	freq
0	0.333333	freq
0	0.333333	freq
0	0.333333	freq
0	0.333333	freq
0	0.333333	freq
0	0.333333	freq
0	0.333333	freq
0	0.333333	freq
0	0.333333	freq
0	0.333333	freq
0	0.333333	freq
0	0.333333	freq
0	0.333333	freq
0	0.333333	freq
0	0.333333	freq
0	0.333333	freq
0	0.333333	freq
0	0.333333	freq
0	0.333333	freq
0	0.333333	freq
0	0.333333	freq
0	0.333333	freq
0	0.393666	freq
5.29381e-08	0.577304	freq
0.0659068	0.666667	freq
0.236986	0.666667	freq
0.25	0.666667	freq
0.25	0.666667	freq
0.25	0.666667	freq
0.25	0.666667	freq
0.25	0.666667	freq
0.25	0.666667	freq
0.25	0.666667	freq
0.25	0.666667	freq
0.25	0.666667	freq
0.25	0.666667	freq
0.25	0.666667	freq
0.25	0.666667	freq
0.25	0.666667	freq
0.25	0.666667	freq
0.25	0.666667	freq
0.25	0.666667	freq
0.25	0.666667	freq
0.25	0.666667	freq
0.25	0.666667	freq
0.25	0.666667	freq
0.25	0.666667	freq
0.25	0.666667	freq
0.25	0.666667	freq
0.25	0.666667	freq
0.25	0.666667	freq
0.25	0.666667	freq
0.25	0.666667	freq
0.25	0.666667	freq
0.25	0.666667	freq
0.25	0.666667	freq
0.25	0.666667	freq
0.25	0.666667	freq
0.25	0.666667	freq
0.25	0.666667	freq
0.25	0.666667	freq
0.25	0.666667	freq
0.25	0.666667	freq
0.25	0.666667	freq
0.25	0.666667	freq
0.25	0.666667	freq
0.25	0.666667	freq
0.25	0.666667	freq
0.25	0.666667	freq
0.25	0.666667	freq
0.25	0.666667	freq
0.25	0.666667	freq
0.25	0.666667	freq
0.25	0.666667	freq
0.25	0.666667	freq
0.25	0.666667	freq
0.25	0.666667	freq
0.25	0.666667	freq
0.25	0.666667	freq
0.25	0.666667	freq
0.25	0.666667	freq
0.25	0.666667	freq
0.25	0.666667	freq
0.25	0.666667	freq
0.25	0.666667	freq
0.25	0.666667	freq
0.25	0.666667	freq
0.25	0.666667	freq
0.25	0.666667	freq
0.25	0.666667	freq
0.25	0.666667	freq
0.25	0.666667	freq
0.25	0.666667	freq
0.25	0.666667	freq
0.25	0.666667	freq
0.25	0.666667	freq
0.25	0.666667	freq
0.25	0.666667	freq
0.25	0.666667	freq
0.25	0.666667	freq
0.25	0.666667	freq
0.25	0.666667	freq
0.25	0.666667	freq
0.25	0.666667	freq
0.25	0.666667	freq
0.25	0.666667	freq
0.25	0.666667	freq
0.25	0.666667	freq
0.25	0.666667	freq
0.25	0.666667	freq
0.25	0.666667	freq
0.25	0.666667	freq
0.25	0.666667	freq
0.25	0.666667	freq
0.25	0.666667	freq
0.25	0.666667	freq
0.25	0.666667	freq
0.25	0.666667	freq
0.25	0.666667	freq
0.25	0.666667	freq
0.25	0.666667	freq
0.25	0.666667	freq
0.25	0.666667	freq
0.25	0.666667	freq
0.25	0.666667	freq
0.25	0.666667	freq
0.25	0.666667	freq
0.25	0.666667	freq
0.25	0.666667	freq
0.25	0.666667	freq
0.25	0.666667	freq
0.25	0.666667	freq
0.25	0.666667	freq
0.25	0.666667	freq
0.25	0.666667	freq
0.25	0.666667	freq
0.25	0.666667	freq
0.25	0.666667	freq
0.25	0.666667	freq
0.25	0.666667	freq
0.25	0.666667	freq
0.25	0.666667	freq
0.25	0.666667	freq
0.25	0.666667	freq
0.25	0.666667	freq
0.25	0.666667	freq
0.25	0.666667	freq
0.25	0.666667	freq
0.25	0.666667	freq
0.25	0.666667	freq
0.25	0.666667	freq
0.25	0.666667	freq
0.25	0.666667	freq
0.25	0.666667	freq
0.25	0.666667	freq
0.25	0.666667	freq
0.25	0.666667	freq
0.25	0.666667	freq
0.25	0.666667	freq
0.25	0.666667	freq
0.25	0.666667	freq
0.25	0.666667	freq
0.25	0.666667	freq
0.25	0.666667	freq
0.25	0.666667	freq
0.25	0.666667	freq
0.25	0.666667	freq
0.25	0.666667	freq
0.25	0.666667	freq
0.25	0.666667	freq
0.25	0.666667	freq
0.25	0.666667	freq
0.25	0.666667	freq
0.25	0.666667	freq
0.25	0.666667	freq
0.25	0.666667	freq
0.25	0.666667	freq
0.25	0.666667	freq
0.25	0.666667	freq
0.25	0.666667	freq
0.25	0.666667	freq
0.25	0.666667	freq
0.25	0.666667	freq
0.25	0.666667	freq
0.25	0.666667	freq
0.25	0.666667	freq
0.25	0.666667	freq
0.25	0.666667	freq
0.25	0.666667	freq
0.25	0.666667	freq
0.25	0.666667	freq
0.25	0.666667	freq
0.25	0.666667	freq
0.25	0.666667	freq
0.25	0.666667	freq
0.25	0.666667	freq
0.25	0.666667	freq
0.25	0.666667	freq
0.25	0.666667	freq
0.25	0.666667	freq
0.25	0.666667	freq
0.25	0.666667	freq
0.25	0.666667	freq
0.25	0.666667	freq
0.25	0.666667	freq
0.25	0.666667	freq
0.28633	0.666667	freq
0.448137	0.666667	freq
0.5	0.666667	freq
0.5	0.666667	freq
0.5	0.666667	freq
0.5	0.666667	freq
0.5	0.666667	freq
0.5	0.666667	freq
0.5	0.666667	freq
0.5	0.666667	freq
0.5	0.666667	freq
0.5	0.887355	freq
0.5	0.993112	freq
0.5	1	freq
0.5	1	freq
0.5	1	freq
0.5	1	freq
0.5	1	freq
0.5	1	freq
0.5	1	freq
0.5	1	freq
0.5	1	freq
0.5	1	freq
0.5	1	freq
0.5	1	freq
0.5	1	freq
0.5	1	freq
0.5	1	freq
0.5	1	freq
0.5	1	freq
0.5	1	freq
0.5	1	freq
0.5	1	freq
0.5	1	freq
0.5	1	freq
0.5	1	freq
0.5	1	freq
0.5	1	freq
0.5	1	freq
0.5	1	freq
0.5	1	freq
0.5	1	freq
0.5	1	freq
0.5	1	freq
0.5	1	freq
0.5	1	freq
0.5	1	freq
0.5	1	freq
0.5	1	freq
0.5	1	freq
0.5	1	freq
0.5	1	freq
0.5	1	freq
0.5	1	freq
0.5	1	freq
0.5	1	freq
0.5	1	freq
0.5	1	freq
0.5	1	freq
0.5	1	freq
0.5	1	freq
0.5	1	freq
0.5	1	freq
0.5	1	freq
0.5	1	freq
0.5	1	freq
0.5	1	freq
0.5	1	freq
0.5	1	freq
0.5	1	freq
0.5	1	freq
0.5	1	freq
0.5	1	freq
0.5	1	freq
0.5	1	freq
0.5	1	freq
0.5	1	freq
0.5	1	freq
0.5	1	freq
0.5	1	freq
0.5	1	freq
0.5	1	freq
0.5	1	freq
0.5	1	freq
0.5	1	freq
0.5	1	freq
0.5	1	freq
0.5	1	freq
0.5	1	freq
0.5	1	freq
0.5	1	freq
0.5	1	freq
0.5	1	freq
0.5	1	freq
0.5	1	freq
0.5	1	freq
0.5	1	freq
0.5	1	freq
0.5	1	freq
0.5	1	freq
0.5	1	freq
0.5	1	freq
0.5	1	freq
0.5	1	freq
0.5	1	freq
0.5	1	freq
0.5	1	freq
0.5	1	freq
0.5	1	freq
0.5	1	freq
0.5	1	freq
0.5	1	freq
0.5	1	freq
0.5	1	freq
0.5	1	freq
0.5	1	freq
0.5	1	freq
0.5	1	freq
0.5	1	freq
0.5	1	freq
0.5	1	freq
0.5	1	freq
0.5	1	freq
0.5	1	freq
0.5	1	freq
0.5	1	freq
0.5	1	freq
0.5	1	freq
0.5	1	freq
0.5	1	freq
0.5	1	freq
0.5	1	freq
0.5	1	freq
0.5	1	freq
0.5	1	freq
0.5	1	freq
0.5	1	freq
0.5	1	freq
0.5	1	freq
0.5	1	freq
0.5	1	freq
0.5	1	freq
0.5	1	freq
0.5	1	freq
0.5	1	freq
0.5	1	freq
0.5	1	freq
0.5	1	freq
0.5	1	freq
0.5	1	freq
0.5	1	freq
0.5	1	freq
0.559784	1	freq
0.715371	1	freq
0.75	1	freq
0.75	1	freq
0.75	1	freq
0.75	1	freq
0.75	1	freq
0.75	1	freq
0.75	1	freq
0.75	1	freq
0.75	1	freq
0.75	1	freq
0.75	1	freq
0.75	1	freq
0.75	1	freq
0.75	1	freq
0.770084	1	freq
0.872218	1	freq
1	1	freq
1	1	freq
0	0	proteomics
0	0.17102	proteomics
0	0.306683	proteomics
0	0.333333	proteomics
0	0.333333	proteomics
0	0.333333	proteomics
0	0.333333	proteomics
0	0.333333	proteomics
0	0.333333	proteomics
0	0.333333	proteomics
0	0.333333	proteomics
0	0.333333	proteomics
0	0.333333	proteomics
0	0.333333	proteomics
0	0.333333	proteomics
0	0.333333	proteomics
0	0.333333	proteomics
0	0.333333	proteomics
0	0.333333	proteomics
0	0.333333	proteomics
0	0.333333	proteomics
0	0.333333	proteomics
0	0.333333	proteomics
0	0.333333	proteomics
0	0.333333	proteomics
0	0.333333	proteomics
0	0.333333	proteomics
0	0.333333	proteomics
0	0.333333	proteomics
0	0.333333	proteomics
0	0.333333	proteomics
0	0.333333	proteomics
0	0.333333	proteomics
0	0.333333	proteomics
0	0.333333	proteomics
0	0.333333	proteomics
0	0.333333	proteomics
0	0.333333	proteomics
0	0.333333	proteomics
0	0.333333	proteomics
0	0.333333	proteomics
0	0.333333	proteomics
0	0.333333	proteomics
0	0.333333	proteomics
0	0.333333	proteomics
0	0.333333	proteomics
0	0.333333	proteomics
0	0.333333	proteomics
0	0.333333	proteomics
0	0.333333	proteomics
0	0.333333	proteomics
0	0.333333	proteomics
0	0.333333	proteomics
0	0.333333	proteomics
0	0.333333	proteomics
0	0.333333	proteomics
0	0.333333	proteomics
0	0.333333	proteomics
0	0.333333	proteomics
0	0.333333	proteomics
0	0.333333	proteomics
0	0.333333	proteomics
0	0.333333	proteomics
0	0.333333	proteomics
0	0.333333	proteomics
0	0.333333	proteomics
0	0.333333	proteomics
0	0.333333	proteomics
0	0.333333	proteomics
0	0.333333	proteomics
0	0.333333	proteomics
0	0.333333	proteomics
0	0.333333	proteomics
0	0.333333	proteomics
0	0.333333	proteomics
0	0.333333	proteomics
0	0.333333	proteomics
1.06136e-08	0.333333	proteomics
0.0148747	0.333333	proteomics
0.143785	0.333333	proteomics
0.25	0.333333	proteomics
0.25	0.333333	proteomics
0.25	0.333333	proteomics
0.25	0.333333	proteomics
0.25	0.333333	proteomics
0.25	0.333333	proteomics
0.25	0.333333	proteomics
0.25	0.333333	proteomics
0.25	0.333333	proteomics
0.25	0.333333	proteomics
0.25	0.333333	proteomics
0.25	0.333333	proteomics
0.25	0.333333	proteomics
0.25	0.333333	proteomics
0.25	0.333333	proteomics
0.25	0.333333	proteomics
0.25	0.333333	proteomics
0.25	0.333333	proteomics
0.25	0.333333	proteomics
0.25	0.333333	proteomics
0.25	0.333333	proteomics
0.25	0.333333	proteomics
0.25	0.333333	proteomics
0.25	0.333333	proteomics
0.25	0.333333	proteomics
0.25	0.333333	proteomics
0.25	0.333333	proteomics
0.25	0.333333	proteomics
0.25	0.333333	proteomics
0.25	0.333333	proteomics
0.25	0.333333	proteomics
0.25	0.333333	proteomics
0.25	0.333333	proteomics
0.25	0.333333	proteomics
0.25	0.333333	proteomics
0.25	0.333333	proteomics
0.25	0.333333	proteomics
0.25	0.333333	proteomics
0.25	0.333333	proteomics
0.25	0.333333	proteomics
0.25	0.333333	proteomics
0.25	0.333333	proteomics
0.25	0.333333	proteomics
0.25	0.333333	proteomics
0.25	0.333333	proteomics
0.25	0.333333	proteomics
0.25	0.333333	proteomics
0.25	0.333333	proteomics
0.25	0.333333	proteomics
0.25	0.333333	proteomics
0.25	0.333333	proteomics
0.25	0.333333	proteomics
0.25	0.333333	proteomics
0.25	0.333333	proteomics
0.25	0.333333	proteomics
0.25	0.333333	proteomics
0.25	0.333333	proteomics
0.25	0.333333	proteomics
0.25	0.333333	proteomics
0.25	0.333333	proteomics
0.25	0.333333	proteomics
0.25	0.333333	proteomics
0.25	0.333333	proteomics
0.25	0.333333	proteomics
0.25	0.333333	proteomics
0.25	0.333333	proteomics
0.25	0.333333	proteomics
0.25	0.333333	proteomics
0.25	0.333333	proteomics
0.25	0.333333	proteomics
0.25	0.333333	proteomics
0.25	0.333333	proteomics
0.25	0.333333	proteomics
0.25	0.333333	proteomics
0.25	0.333333	proteomics
0.25	0.333333	proteomics
0.25	0.333333	proteomics
0.25	0.333333	proteomics
0.25	0.333333	proteomics
0.25	0.333333	proteomics
0.25	0.333333	proteomics
0.25	0.333333	proteomics
0.25	0.333333	proteomics
0.25	0.333333	proteomics
0.25	0.333333	proteomics
0.25	0.333333	proteomics
0.25	0.333333	proteomics
0.25	0.333333	proteomics
0.25	0.333333	proteomics
0.25	0.333333	proteomics
0.25	0.333333	proteomics
0.25	0.333333	proteomics
0.25	0.333333	proteomics
0.25	0.333333	proteomics
0.25	0.333333	proteomics
0.25	0.333333	proteomics
0.25	0.333333	proteomics
0.25	0.333333	proteomics
0.25	0.333333	proteomics
0.25	0.333333	proteomics
0.25	0.333333	proteomics
0.25	0.333333	proteomics
0.25	0.333333	proteomics
0.25	0.333333	proteomics
0.25	0.333333	proteomics
0.25	0.333333	proteomics
0.25	0.333333	proteomics
0.25	0.333333	proteomics
0.25	0.333333	proteomics
0.25	0.333333	proteomics
0.25	0.333333	proteomics
0.25	0.333333	proteomics
0.25	0.333333	proteomics
0.25	0.333333	proteomics
0.25	0.333333	proteomics
0.25	0.333333	proteomics
0.25	0.333333	proteomics
0.25	0.333333	proteomics
0.25	0.333333	proteomics
0.25	0.333333	proteomics
0.25	0.333333	proteomics
0.25	0.333333	proteomics
0.25	0.333333	proteomics
0.25	0.333333	proteomics
0.25	0.333333	proteomics
0.25	0.333333	proteomics
0.25	0.333333	proteomics
0.25	0.333333	proteomics
0.25	0.333333	proteomics
0.25	0.333333	proteomics
0.25	0.333333	proteomics
0.25	0.333333	proteomics
0.25	0.333333	proteomics
0.25	0.333333	proteomics
0.25	0.333333	proteomics
0.25	0.333333	proteomics
0.25	0.333333	proteomics
0.25	0.333333	proteomics
0.25	0.333333	proteomics
0.25	0.333333	proteomics
0.25	0.333333	proteomics
0.25	0.353503	proteomics
0.25	0.54115	proteomics
0.25	0.666667	proteomics
0.25	0.666667	proteomics
0.25	0.666667	proteomics
0.25	0.666667	proteomics
0.25	0.670093	proteomics
0.25	0.730818	proteomics
0.25	1	proteomics
0.25	1	proteomics
0.25	1	proteomics
0.25	1	proteomics
0.25	1	proteomics
0.25	1	proteomics
0.25	1	proteomics
0.25	1	proteomics
0.25	1	proteomics
0.25	1	proteomics
0.25	1	proteomics
0.25	1	proteomics
0.25	1	proteomics
0.25	1	proteomics
0.25	1	proteomics
0.25	1	proteomics
0.25	1	proteomics
0.25	1	proteomics
0.25	1	proteomics
0.25	1	proteomics
0.25	1	proteomics
0.25	1	proteomics
0.25	1	proteomics
0.25	1	proteomics
0.25	1	proteomics
0.25	1	proteomics
0.25	1	proteomics
0.25	1	proteomics
0.25	1	proteomics
0.25	1	proteomics
0.25	1	proteomics
0.25	1	proteomics
0.25	1	proteomics
0.25	1	proteomics
0.25	1	proteomics
0.25	1	proteomics
0.25	1	proteomics
0.25	1	proteomics
0.25	1	proteomics
0.25	1	proteomics
0.25	1	proteomics
0.25	1	proteomics
0.25	1	proteomics
0.25	1	proteomics
0.25	1	proteomics
0.25	1	proteomics
0.25	1	proteomics
0.25	1	proteomics
0.25	1	proteomics
0.25	1	proteomics
0.25	1	proteomics
0.25	1	proteomics
0.25	1	proteomics
0.25	1	proteomics
0.25	1	proteomics
0.25	1	proteomics
0.25	1	proteomics
0.25	1	proteomics
0.25	1	proteomics
0.25	1	proteomics
0.25	1	proteomics
0.25	1	proteomics
0.25	1	proteomics
0.25	1	proteomics
0.25	1	proteomics
0.25	1	proteomics
0.25	1	proteomics
0.25	1	proteomics
0.25	1	proteomics
0.25	1	proteomics
0.25	1	proteomics
0.25	1	proteomics
0.25	1	proteomics
0.25	1	proteomics
0.25	1	proteomics
0.25	1	proteomics
0.25	1	proteomics
0.25	1	proteomics
0.25	1	proteomics
0.25	1	proteomics
0.25	1	proteomics
0.25	1	proteomics
0.25	1	proteomics
0.25	1	proteomics
0.25	1	proteomics
0.25	1	proteomics
0.25	1	proteomics
0.25	1	proteomics
0.25	1	proteomics
0.25	1	proteomics
0.25	1	proteomics
0.25	1	proteomics
0.25	1	proteomics
0.25	1	proteomics
0.25	1	proteomics
0.25	1	proteomics
0.25	1	proteomics
0.25	1	proteomics
0.25	1	proteomics
0.25	1	proteomics
0.25	1	proteomics
0.25	1	proteomics
0.25	1	proteomics
0.25	1	proteomics
0.25	1	proteomics
0.25	1	proteomics
0.25	1	proteomics
0.25	1	proteomics
0.25	1	proteomics
0.25	1	proteomics
0.25	1	proteomics
0.25	1	proteomics
0.25	1	proteomics
0.25	1	proteomics
0.25	1	proteomics
0.25	1	proteomics
0.25	1	proteomics
0.25	1	proteomics
0.25	1	proteomics
0.25	1	proteomics
0.25	1	proteomics
0.25	1	proteomics
0.25	1	proteomics
0.25	1	proteomics
0.25	1	proteomics
0.25	1	proteomics
0.25	1	proteomics
0.25	1	proteomics
0.25	1	proteomics
0.25	1	proteomics
0.25	1	proteomics
0.25	1	proteomics
0.25	1	proteomics
0.25	1	proteomics
0.25	1	proteomics
0.25	1	proteomics
0.25	1	proteomics
0.25	1	proteomics
0.25	1	proteomics
0.25	1	proteomics
0.25	1	proteomics
0.25	1	proteomics
0.25	1	proteomics
0.25	1	proteomics
0.25	1	proteomics
0.25	1	proteomics
0.25	1	proteomics
0.25	1	proteomics
0.25	1	proteomics
0.25	1	proteomics
0.25	1	proteomics
0.25	1	proteomics
0.25	1	proteomics
0.25	1	proteomics
0.25	1	proteomics
0.25	1	proteomics
0.326883	1	proteomics
0.451759	1	proteomics
0.5	1	proteomics
0.5	1	proteomics
0.5	1	proteomics
0.5	1	proteomics
0.5	1	proteomics
0.5	1	proteomics
0.5	1	proteomics
0.5	1	proteomics
0.5	1	proteomics
0.5	1	proteomics
0.5	1	proteomics
0.5	1	proteomics
0.5	1	proteomics
0.5	1	proteomics
0.5	1	proteomics
0.5	1	proteomics
0.5	1	proteomics
0.5	1	proteomics
0.5	1	proteomics
0.5	1	proteomics
0.5	1	proteomics
0.5	1	proteomics
0.5	1	proteomics
0.5	1	proteomics
0.5	1	proteomics
0.5	1	proteomics
0.5	1	proteomics
0.5	1	proteomics
0.5	1	proteomics
0.5	1	proteomics
0.5	1	proteomics
0.5	1	proteomics
0.5	1	proteomics
0.5	1	proteomics
0.5	1	proteomics
0.5	1	proteomics
0.5	1	proteomics
0.5	1	proteomics
0.5	1	proteomics
0.5	1	proteomics
0.5	1	proteomics
0.5	1	proteomics
0.5	1	proteomics
0.5	1	proteomics
0.5	1	proteomics
0.5	1	proteomics
0.5	1	proteomics
0.5	1	proteomics
0.5	1	proteomics
0.5	1	proteomics
0.5	1	proteomics
0.5	1	proteomics
0.5	1	proteomics
0.607785	1	proteomics
0.741801	1	proteomics
0.75	1	proteomics
0.75	1	proteomics
0.75	1	proteomics
0.75	1	proteomics
0.75	1	proteomics
0.75	1	proteomics
0.75	1	proteomics
0.75	1	proteomics
0.75	1	proteomics
0.75	1	proteomics
0.75	1	proteomics
0.75	1	proteomics
0.75	1	proteomics
0.75	1	proteomics
0.75	1	proteomics
0.75	1	proteomics
0.75	1	proteomics
0.75	1	proteomics
0.75	1	proteomics
0.75	1	proteomics
0.75	1	proteomics
0.75	1	proteomics
0.75	1	proteomics
0.75	1	proteomics
0.75	1	proteomics
0.75	1	proteomics
0.75	1	proteomics
0.75	1	proteomics
0.75	1	proteomics
0.75	1	proteomics
0.75	1	proteomics
0.75	1	proteomics
0.75	1	proteomics
0.75	1	proteomics
0.75	1	proteomics
0.75	1	proteomics
0.75	1	proteomics
0.75	1	proteomics
0.75	1	proteomics
0.75	1	proteomics
0.75	1	proteomics
0.75	1	proteomics
0.75	1	proteomics
0.75	1	proteomics
0.75	1	proteomics
0.75	1	proteomics
0.75	1	proteomics
0.75	1	proteomics
0.75	1	proteomics
0.75	1	proteomics
0.75	1	proteomics
0.75	1	proteomics
0.75	1	proteomics
0.75	1	proteomics
0.75	1	proteomics
0.75	1	proteomics
0.75	1	proteomics
0.75	1	proteomics
0.75	1	proteomics
0.75	1	proteomics
0.75	1	proteomics
0.75	1	proteomics
0.75	1	proteomics
0.75	1	proteomics
0.75	1	proteomics
0.75	1	proteomics
0.75	1	proteomics
0.75	1	proteomics
0.769988	1	proteomics
0.871735	1	proteomics
1	1	proteomics
1	1	proteomics
0	0	sg
0	0.169271	sg
0	0.300143	sg
0	0.300143	sg
0	0.300143	sg
0	0.300143	sg
0	0.300143	sg
0	0.300143	sg
0	0.300143	sg
0	0.300143	sg
0	0.329908	sg
0	0.474238	sg
0	0.650071	sg
0	0.650071	sg
0	0.650071	sg
0	0.650071	sg
0	0.650071	sg
0	0.650071	sg
0	0.650071	sg
0	0.650071	sg
0	0.650071	sg
0	0.650071	sg
0	0.650071	sg
0	0.650071	sg
0	0.650071	sg
0	0.650071	sg
0	0.650071	sg
0	0.650071	sg
0	0.650071	sg
0	0.650071	sg
0	0.650071	sg
0	0.650071	sg
0	0.650071	sg
0	0.650071	sg
0	0.650071	sg
0	0.650071	sg
0	0.650071	sg
0	0.650071	sg
0	0.650071	sg
0	0.650071	sg
0	0.650071	sg
0	0.650071	sg
0	0.650071	sg
0	0.650071	sg
0	0.650071	sg
0	0.650071	sg
0	0.650071	sg
0	0.650071	sg
0	0.650071	sg
0	0.650071	sg
0	0.650071	sg
0	0.650071	sg
0	0.650071	sg
0	0.650071	sg
0	0.650071	sg
0	0.650071	sg
0	0.650071	sg
0	0.650071	sg
0	0.650071	sg
0	0.650071	sg
0	0.650071	sg
0.0208574	0.650071	sg
0.128456	0.650071	sg
0.25922	0.650071	sg
0.25922	0.650071	sg
0.25922	0.650071	sg
0.25922	0.650071	sg
0.25922	0.650071	sg
0.25922	0.650071	sg
0.25922	0.650071	sg
0.25922	0.650071	sg
0.25922	0.650071	sg
0.25922	0.650071	sg
0.25922	0.650071	sg
0.25922	0.650071	sg
0.25922	0.650071	sg
0.25922	0.650071	sg
0.25922	0.650071	sg
0.25922	0.650071	sg
0.25922	0.650071	sg
0.25922	0.650071	sg
0.25922	0.650071	sg
0.25922	0.650071	sg
0.25922	0.650071	sg
0.25922	0.650071	sg
0.25922	0.650071	sg
0.25922	0.650071	sg
0.25922	0.678956	sg
0.25922	0.833613	sg
0.25922	1	sg
0.25922	1	sg
0.25922	1	sg
0.25922	1	sg
0.25922	1	sg
0.25922	1	sg
0.25922	1	sg
0.25922	1	sg
0.25922	1	sg
0.25922	1	sg
0.25922	1	sg
0.25922	1	sg
0.25922	1	sg
0.25922	1	sg
0.25922	1	sg
0.25922	1	sg
0.25922	1	sg
0.25922	1	sg
0.25922	1	sg
0.25922	1	sg
0.25922	1	sg
0.25922	1	sg
0.25922	1	sg
0.25922	1	sg
0.25922	1	sg
0.25922	1	sg
0.25922	1	sg
0.25922	1	sg
0.25922	1	sg
0.25922	1	sg
0.25922	1	sg
0.25922	1	sg
0.25922	1	sg
0.25922	1	sg
0.25922	1	sg
0.25922	1	sg
0.25922	1	sg
0.25922	1	sg
0.25922	1	sg
0.25922	1	sg
0.25922	1	sg
0.25922	1	sg
0.25922	1	sg
0.25922	1	sg
0.25922	1	sg
0.25922	1	sg
0.25922	1	sg
0.25922	1	sg
0.25922	1	sg
0.25922	1	sg
0.25922	1	sg
0.25922	1	sg
0.25922	1	sg
0.25922	1	sg
0.25922	1	sg
0.25922	1	sg
0.25922	1	sg
0.25922	1	sg
0.25922	1	sg
0.25922	1	sg
0.25922	1	sg
0.25922	1	sg
0.25922	1	sg
0.25922	1	sg
0.25922	1	sg
0.25922	1	sg
0.25922	1	sg
0.25922	1	sg
0.25922	1	sg
0.25922	1	sg
0.25922	1	sg
0.25922	1	sg
0.25922	1	sg
0.25922	1	sg
0.25922	1	sg
0.25922	1	sg
0.25922	1	sg
0.25922	1	sg
0.25922	1	sg
0.25922	1	sg
0.25922	1	sg
0.25922	1	sg
0.25922	1	sg
0.25922	1	sg
0.25922	1	sg
0.25922	1	sg
0.25922	1	sg
0.25922	1	sg
0.25922	1	sg
0.25922	1	sg
0.25922	1	sg
0.25922	1	sg
0.25922	1	sg
0.25922	1	sg
0.25922	1	sg
0.25922	1	sg
0.25922	1	sg
0.25922	1	sg
0.25922	1	sg
0.25922	1	sg
0.25922	1	sg
0.25922	1	sg
0.25922	1	sg
0.25922	1	sg
0.25922	1	sg
0.25922	1	sg
0.25922	1	sg
0.25922	1	sg
0.25922	1	sg
0.25922	1	sg
0.25922	1	sg
0.25922	1	sg
0.25922	1	sg
0.25922	1	sg
0.25922	1	sg
0.25922	1	sg
0.25922	1	sg
0.25922	1	sg
0.25922	1	sg
0.25922	1	sg
0.25922	1	sg
0.25922	1	sg
0.25922	1	sg
0.25922	1	sg
0.25922	1	sg
0.25922	1	sg
0.25922	1	sg
0.25922	1	sg
0.25922	1	sg
0.25922	1	sg
0.25922	1	sg
0.25922	1	sg
0.25922	1	sg
0.25922	1	sg
0.25922	1	sg
0.25922	1	sg
0.25922	1	sg
0.25922	1	sg
0.25922	1	sg
0.265383	1	sg
0.440783	1	sg
0.51844	1	sg
0.51844	1	sg
0.51844	1	sg
0.51844	1	sg
0.51844	1	sg
0.51844	1	sg
0.51844	1	sg
0.51844	1	sg
0.51844	1	sg
0.51844	1	sg
0.51844	1	sg
0.51844	1	sg
0.51844	1	sg
0.51844	1	sg
0.51844	1	sg
0.51844	1	sg
0.51844	1	sg
0.51844	1	sg
0.51844	1	sg
0.51844	1	sg
0.51844	1	sg
0.51844	1	sg
0.51844	1	sg
0.51844	1	sg
0.51844	1	sg
0.51844	1	sg
0.51844	1	sg
0.51844	1	sg
0.51844	1	sg
0.51844	1	sg
0.51844	1	sg
0.51844	1	sg
0.51844	1	sg
0.51844	1	sg
0.51844	1	sg
0.51844	1	sg
0.51844	1	sg
0.51844	1	sg
0.51844	1	sg
0.51844	1	sg
0.51844	1	sg
0.51844	1	sg
0.51844	1	sg
0.51844	1	sg
0.51844	1	sg
0.51844	1	sg
0.51844	1	sg
0.51844	1	sg
0.51844	1	sg
0.51844	1	sg
0.51844	1	sg
0.51844	1	sg
0.51844	1	sg
0.51844	1	sg
0.51844	1	sg
0.51844	1	sg
0.51844	1	sg
0.51844	1	sg
0.51844	1	sg
0.51844	1	sg
0.51844	1	sg
0.51844	1	sg
0.51844	1	sg
0.51844	1	sg
0.51844	1	sg
0.51844	1	sg
0.51844	1	sg
0.51844	1	sg
0.51844	1	sg
0.51844	1	sg
0.51844	1	sg
0.51844	1	sg
0.51844	1	sg
0.51844	1	sg
0.51844	1	sg
0.51844	1	sg
0.51844	1	sg
0.51844	1	sg
0.51844	1	sg
0.51844	1	sg
0.51844	1	sg
0.51844	1	sg
0.51844	1	sg
0.51844	1	sg
0.51844	1	sg
0.51844	1	sg
0.51844	1	sg
0.51844	1	sg
0.51844	1	sg
0.51844	1	sg
0.51844	1	sg
0.51844	1	sg
0.51844	1	sg
0.51844	1	sg
0.51844	1	sg
0.51844	1	sg
0.51844	1	sg
0.51844	1	sg
0.51844	1	sg
0.51844	1	sg
0.51844	1	sg
0.51844	1	sg
0.51844	1	sg
0.51844	1	sg
0.51844	1	sg
0.51844	1	sg
0.51844	1	sg
0.51844	1	sg
0.51844	1	sg
0.51844	1	sg
0.51844	1	sg
0.51844	1	sg
0.51844	1	sg
0.51844	1	sg
0.51844	1	sg
0.51844	1	sg
0.51844	1	sg
0.51844	1	sg
0.51844	1	sg
0.51844	1	sg
0.51844	1	sg
0.51844	1	sg
0.51844	1	sg
0.51844	1	sg
0.51844	1	sg
0.51844	1	sg
0.51844	1	sg
0.51844	1	sg
0.51844	1	sg
0.51844	1	sg
0.51844	1	sg
0.51844	1	sg
0.51844	1	sg
0.51844	1	sg
0.51844	1	sg
0.51844	1	sg
0.51844	1	sg
0.51844	1	sg
0.51844	1	sg
0.51844	1	sg
0.51844	1	sg
0.51844	1	sg
0.51844	1	sg
0.51844	1	sg
0.51844	1	sg
0.51844	1	sg
0.51844	1	sg
0.51844	1	sg
0.51844	1	sg
0.51844	1	sg
0.51844	1	sg
0.51844	1	sg
0.51844	1	sg
0.51844	1	sg
0.51844	1	sg
0.51844	1	sg
0.51844	1	sg
0.51844	1	sg
0.51844	1	sg
0.51844	1	sg
0.51844	1	sg
0.51844	1	sg
0.51844	1	sg
0.51844	1	sg
0.51844	1	sg
0.51844	1	sg
0.51844	1	sg
0.51844	1	sg
0.51844	1	sg
0.51844	1	sg
0.51844	1	sg
0.51844	1	sg
0.51844	1	sg
0.51844	1	sg
0.51844	1	sg
0.51844	1	sg
0.51844	1	sg
0.51844	1	sg
0.51844	1	sg
0.51844	1	sg
0.51844	1	sg
0.51844	1	sg
0.51844	1	sg
0.51844	1	sg
0.51844	1	sg
0.51844	1	sg
0.51844	1	sg
0.51844	1	sg
0.51844	1	sg
0.51844	1	sg
0.51844	1	sg
0.51844	1	sg
0.51844	1	sg
0.51844	1	sg
0.51844	1	sg
0.51844	1	sg
0.51844	1	sg
0.51844	1	sg
0.51844	1	sg
0.51844	1	sg
0.51844	1	sg
0.51844	1	sg
0.51844	1	sg
0.51844	1	sg
0.51844	1	sg
0.51844	1	sg
0.51844	1	sg
0.51844	1	sg
0.51844	1	sg
0.51844	1	sg
0.51844	1	sg
0.51844	1	sg
0.51844	1	sg
0.51844	1	sg
0.51844	1	sg
0.51844	1	sg
0.51844	1	sg
0.51844	1	sg
0.51844	1	sg
0.51844	1	sg
0.51844	1	sg
0.51844	1	sg
0.51844	1	sg
0.51844	1	sg
0.51844	1	sg
0.51844	1	sg
0.51844	1	sg
0.51844	1	sg
0.51844	1	sg
0.604682	1	sg
0.741857	1	sg
0.77766	1	sg
0.77766	1	sg
0.77766	1	sg
0.77766	1	sg
0.77766	1	sg
0.77766	1	sg
0.77766	1	sg
0.77766	1	sg
0.77766	1	sg
0.77766	1	sg
0.77766	1	sg
0.77766	1	sg
0.77766	1	sg
0.77766	1	sg
0.77766	1	sg
0.77766	1	sg
0.77766	1	sg
0.77766	1	sg
0.77766	1	sg
0.77766	1	sg
0.77766	1	sg
0.77766	1	sg
0.77766	1	sg
0.77766	1	sg
0.77766	1	sg
0.77766	1	sg
0.77766	1	sg
0.77766	1	sg
0.77766	1	sg
0.77766	1	sg
0.77766	1	sg
0.77766	1	sg
0.77766	1	sg
0.77766	1	sg
0.77766	1	sg
0.77766	1	sg
0.77766	1	sg
0.77766	1	sg
0.77766	1	sg
0.77766	1	sg
0.77766	1	sg
0.77766	1	sg
0.77766	1	sg
0.77766	1	sg
0.77766	1	sg
0.77766	1	sg
0.77766	1	sg
0.77766	1	sg
0.77766	1	sg
0.77766	1	sg
0.874608	1	sg
1	1	sg
1	1	sg

[truncated: 29 more sheets: Supplementary Fig. 4g, Supplementary Fig. 5, Supplementary Fig. 6, Supplementary Fig. 7, Supplementary Fig. 8, Supplementary Fig. 9a, Supplementary Fig. 9b, Supplementary Fig. 9c, Supplementary Fig. 11c, Supplementary Fig. 11d, Supplementary Fig. 11e, Supplementary Fig. 11f, Supplementary Fig. 12a, Supplementary Fig. 12b, Supplementary Fig. 12c, Supplementary Fig. 12d, Supplementary Fig. 12e, Supplementary Fig. 13ab, Supplementary Fig. 14a, Supplementary Fig. 14b …]
