# Supplementary material for: Immunological maladaptation preceding spontaneous preterm birth in human pregnancies
Source: Nat Commun. 2026 Jul 27;17:7121. doi: 10.1038/s41467-026-75605-5 (PMC13408597; doi:10.1038/s41467-026-75605-5)
Supplement: Supplementary file 11 — Source Data [file 41467_2026_75605_MOESM11_ESM.zip › Source data_NCOMMS-25-78183A/FigureS5-8_feature_plot_timepoint_data/Rank = 26 | CD27_proteomics_proteomics__proteomics_T1.tsv]

patientID	timepoint	group	value	stimulation	population	reagent	category
381	T1	1	1.7287407398045738	proteomics	CD27	proteomics	proteomics
345	T1	0	-0.24688008882467172	proteomics	CD27	proteomics	proteomics
404	T1	0	-0.525467433324659	proteomics	CD27	proteomics	proteomics
464	T1	0	0.40055596296069257	proteomics	CD27	proteomics	proteomics
621	T1	0	0.21330446943925183	proteomics	CD27	proteomics	proteomics
209	T1	1	1.3927256128277397	proteomics	CD27	proteomics	proteomics
459	T1	1	1.7287407398045738	proteomics	CD27	proteomics	proteomics
563	T1	1	1.086848553382576	proteomics	CD27	proteomics	proteomics
554	T1	0	-0.27810237845386054	proteomics	CD27	proteomics	proteomics
282	T1	1	-1.7933123449485824	proteomics	CD27	proteomics	proteomics
294	T1	1	1.5830344593093146	proteomics	CD27	proteomics	proteomics
248	T1	0	1.341309132857161	proteomics	CD27	proteomics	proteomics
239	T1	0	-0.4122522323848171	proteomics	CD27	proteomics	proteomics
526	T1	0	-0.08275946590570245	proteomics	CD27	proteomics	proteomics
471	T1	0	1.7287407398045738	proteomics	CD27	proteomics	proteomics
100	T1	1	1.201596291149695	proteomics	CD27	proteomics	proteomics
323	T1	1	1.5182161432490042	proteomics	CD27	proteomics	proteomics
288	T1	0	-0.5768689610495522	proteomics	CD27	proteomics	proteomics
169	T1	0	0.20252982976967887	proteomics	CD27	proteomics	proteomics
647	T1	0	1.2424178651928333	proteomics	CD27	proteomics	proteomics
430	T1	1	1.7287407398045738	proteomics	CD27	proteomics	proteomics
590	T1	1	0.9648866270867721	proteomics	CD27	proteomics	proteomics
396	T1	0	0.2842473671683514	proteomics	CD27	proteomics	proteomics
24	T1	1	0.6409084496544404	proteomics	CD27	proteomics	proteomics
469	T1	1	1.45224949439301	proteomics	CD27	proteomics	proteomics
412	T1	0	0.37898592056865577	proteomics	CD27	proteomics	proteomics
645	T1	0	-0.6635369026113745	proteomics	CD27	proteomics	proteomics
290	T1	1	0.5551306315886642	proteomics	CD27	proteomics	proteomics
125	T1	0	0.29337023568255816	proteomics	CD27	proteomics	proteomics
183	T1	0	0.8156770549226654	proteomics	CD27	proteomics	proteomics
358	T1	0	0.1343022696866748	proteomics	CD27	proteomics	proteomics
349	T1	0	1.1756002066466773	proteomics	CD27	proteomics	proteomics
593	T1	1	-0.32757647401933837	proteomics	CD27	proteomics	proteomics
544	T1	0	0.29036596931246716	proteomics	CD27	proteomics	proteomics
372	T1	0	1.2657018542010885	proteomics	CD27	proteomics	proteomics
655	T1	1	0.8438395481976183	proteomics	CD27	proteomics	proteomics
534	T1	0	0.21288244177861257	proteomics	CD27	proteomics	proteomics
226	T1	0	0.8451152979875307	proteomics	CD27	proteomics	proteomics
182	T1	1	1.3920034202766949	proteomics	CD27	proteomics	proteomics
212	T1	0	-0.19414205300033033	proteomics	CD27	proteomics	proteomics
392	T1	0	-0.20389421561447157	proteomics	CD27	proteomics	proteomics
567	T1	0	0.07272290012903668	proteomics	CD27	proteomics	proteomics
575	T1	1	0.587751667340894	proteomics	CD27	proteomics	proteomics
340	T1	1	-0.6267109592245115	proteomics	CD27	proteomics	proteomics
240	T1	0	1.3767288110857363	proteomics	CD27	proteomics	proteomics
234	T1	0	-0.2561642174621293	proteomics	CD27	proteomics	proteomics
188	T1	1	0.27146362894878373	proteomics	CD27	proteomics	proteomics
106	T1	1	1.4518537962227687	proteomics	CD27	proteomics	proteomics
236	T1	0	0.5770993312805055	proteomics	CD27	proteomics	proteomics
72	T1	1	0.8081481155216651	proteomics	CD27	proteomics	proteomics
189	T1	0	0.023391126823687616	proteomics	CD27	proteomics	proteomics
