# Supplementary material for: Immunological maladaptation preceding spontaneous preterm birth in human pregnancies
Source: Nat Commun. 2026 Jul 27;17:7121. doi: 10.1038/s41467-026-75605-5 (PMC13408597; doi:10.1038/s41467-026-75605-5)
Supplement: Supplementary file 11 — Source Data [file 41467_2026_75605_MOESM11_ESM.zip › Source data_NCOMMS-25-78183A/FigureS5-8_feature_plot_timepoint_data/Rank = 8 | MyeloidCells_PDL1_median__ISO_T1.tsv]

patientID	timepoint	group	value	stimulation	population	reagent	category
381	T1	1	0.8653780165360961	ISO	MyeloidCells	PDL1	median
655	T1	1	0.22016238700698568	ISO	MyeloidCells	PDL1	median
464	T1	0	-0.5510318475177846	ISO	MyeloidCells	PDL1	median
593	T1	1	1.1165587143156912	ISO	MyeloidCells	PDL1	median
621	T1	0	0.12354554188961965	ISO	MyeloidCells	PDL1	median
647	T1	0	-0.15596089720292242	ISO	MyeloidCells	PDL1	median
554	T1	0	-0.1541697843502321	ISO	MyeloidCells	PDL1	median
589	T1	0	-0.16191113568551413	ISO	MyeloidCells	PDL1	median
645	T1	0	0.5640826627749238	ISO	MyeloidCells	PDL1	median
534	T1	0	-0.16112268618152054	ISO	MyeloidCells	PDL1	median
575	T1	1	0.08104424870971896	ISO	MyeloidCells	PDL1	median
561	T1	0	0.4079763043467737	ISO	MyeloidCells	PDL1	median
600	T1	0	-1.942608510568289	ISO	MyeloidCells	PDL1	median
526	T1	0	-0.4707206170187388	ISO	MyeloidCells	PDL1	median
567	T1	0	-0.6967613426841286	ISO	MyeloidCells	PDL1	median
459	T1	1	-0.2332944133971373	ISO	MyeloidCells	PDL1	median
471	T1	0	-0.6068403151037314	ISO	MyeloidCells	PDL1	median
430	T1	1	-0.1178420781212732	ISO	MyeloidCells	PDL1	median
440	T1	0	-0.9104499811273403	ISO	MyeloidCells	PDL1	median
469	T1	1	0.5689466076612603	ISO	MyeloidCells	PDL1	median
412	T1	0	0.2839012303561908	ISO	MyeloidCells	PDL1	median
392	T1	0	-1.805547150428126	ISO	MyeloidCells	PDL1	median
422	T1	0	-1.0139311845081387	ISO	MyeloidCells	PDL1	median
358	T1	0	-0.730389110209171	ISO	MyeloidCells	PDL1	median
372	T1	0	-1.0377217927852114	ISO	MyeloidCells	PDL1	median
369	T1	0	0.6122711933982342	ISO	MyeloidCells	PDL1	median
323	T1	1	-0.46431375115631685	ISO	MyeloidCells	PDL1	median
298	T1	0	-0.40156971676350267	ISO	MyeloidCells	PDL1	median
340	T1	1	-0.6288505367907292	ISO	MyeloidCells	PDL1	median
349	T1	0	-0.47683178404142373	ISO	MyeloidCells	PDL1	median
345	T1	0	-1.9000966987308556	ISO	MyeloidCells	PDL1	median
290	T1	1	2.019932337052926	ISO	MyeloidCells	PDL1	median
294	T1	1	-0.5602606200703273	ISO	MyeloidCells	PDL1	median
236	T1	0	-0.21603038991362492	ISO	MyeloidCells	PDL1	median
282	T1	1	0.5435974734260363	ISO	MyeloidCells	PDL1	median
248	T1	0	-0.6729706306045156	ISO	MyeloidCells	PDL1	median
293	T1	1	0.47662047519550566	ISO	MyeloidCells	PDL1	median
240	T1	0	-0.42085128104345115	ISO	MyeloidCells	PDL1	median
255	T1	0	-1.7572746781496302	ISO	MyeloidCells	PDL1	median
241	T1	1	0.044998297179097924	ISO	MyeloidCells	PDL1	median
189	T1	0	-1.4121219894079242	ISO	MyeloidCells	PDL1	median
234	T1	0	1.2825792188767189	ISO	MyeloidCells	PDL1	median
209	T1	1	-0.7764974379018578	ISO	MyeloidCells	PDL1	median
226	T1	0	-0.608157015741155	ISO	MyeloidCells	PDL1	median
188	T1	1	0.8168117484644554	ISO	MyeloidCells	PDL1	median
132	T1	0	-0.9484361751618641	ISO	MyeloidCells	PDL1	median
183	T1	0	-0.6528393733211193	ISO	MyeloidCells	PDL1	median
182	T1	1	0.613831207192813	ISO	MyeloidCells	PDL1	median
169	T1	0	1.2017144786258231	ISO	MyeloidCells	PDL1	median
161	T1	0	0.23335697025640686	ISO	MyeloidCells	PDL1	median
125	T1	0	0.44753853236810914	ISO	MyeloidCells	PDL1	median
100	T1	1	2.019932337052926	ISO	MyeloidCells	PDL1	median
72	T1	1	1.2075339605070383	ISO	MyeloidCells	PDL1	median
24	T1	1	-0.10124242550387874	ISO	MyeloidCells	PDL1	median
