# Supplementary material for: Immunological maladaptation preceding spontaneous preterm birth in human pregnancies
Source: Nat Commun. 2026 Jul 27;17:7121. doi: 10.1038/s41467-026-75605-5 (PMC13408597; doi:10.1038/s41467-026-75605-5)
Supplement: Supplementary file 11 — Source Data [file 41467_2026_75605_MOESM11_ESM.zip › Source data_NCOMMS-25-78183A/FigureS5-8_feature_plot_timepoint_data/Rank = 23 | CD14nCD16p.ncMC_freq_freq__freq_T1.tsv]

patientID	timepoint	group	value	stimulation	population	reagent	category
655	T1	1	-0.07783286931973589	freq	CD14nCD16p.ncMC	freq	freq
647	T1	0	-1.1484986029033855	freq	CD14nCD16p.ncMC	freq	freq
645	T1	0	-0.9539456486884227	freq	CD14nCD16p.ncMC	freq	freq
621	T1	0	-0.5690218428579966	freq	CD14nCD16p.ncMC	freq	freq
600	T1	0	-0.48350790298967555	freq	CD14nCD16p.ncMC	freq	freq
575	T1	1	-0.6667387824962978	freq	CD14nCD16p.ncMC	freq	freq
589	T1	0	-0.6263670456803621	freq	CD14nCD16p.ncMC	freq	freq
593	T1	1	-0.41066320000718354	freq	CD14nCD16p.ncMC	freq	freq
561	T1	0	-0.8869546231937644	freq	CD14nCD16p.ncMC	freq	freq
544	T1	0	-1.0852852746056045	freq	CD14nCD16p.ncMC	freq	freq
534	T1	0	-1.0099244097892892	freq	CD14nCD16p.ncMC	freq	freq
590	T1	1	-0.5561491509443574	freq	CD14nCD16p.ncMC	freq	freq
567	T1	0	-0.328669279712557	freq	CD14nCD16p.ncMC	freq	freq
563	T1	1	0.5435644708421118	freq	CD14nCD16p.ncMC	freq	freq
554	T1	0	-1.1733886301363725	freq	CD14nCD16p.ncMC	freq	freq
464	T1	0	-0.3837700638809758	freq	CD14nCD16p.ncMC	freq	freq
482	T1	0	-0.719938355494078	freq	CD14nCD16p.ncMC	freq	freq
471	T1	0	0.21375484503388192	freq	CD14nCD16p.ncMC	freq	freq
526	T1	0	-0.7968098348857283	freq	CD14nCD16p.ncMC	freq	freq
537	T1	0	1.9239870343091343	freq	CD14nCD16p.ncMC	freq	freq
469	T1	1	-0.04679455402693739	freq	CD14nCD16p.ncMC	freq	freq
412	T1	0	-0.519041248098031	freq	CD14nCD16p.ncMC	freq	freq
430	T1	1	1.2619184331508717	freq	CD14nCD16p.ncMC	freq	freq
358	T1	0	0.16484096492906575	freq	CD14nCD16p.ncMC	freq	freq
392	T1	0	1.9651440256239798	freq	CD14nCD16p.ncMC	freq	freq
422	T1	0	0.5449713353289163	freq	CD14nCD16p.ncMC	freq	freq
404	T1	0	-1.1443438324419442	freq	CD14nCD16p.ncMC	freq	freq
459	T1	1	-0.7645064813065788	freq	CD14nCD16p.ncMC	freq	freq
369	T1	0	-0.13532033104604754	freq	CD14nCD16p.ncMC	freq	freq
396	T1	0	-0.27169324119672134	freq	CD14nCD16p.ncMC	freq	freq
440	T1	0	0.3435205452115553	freq	CD14nCD16p.ncMC	freq	freq
340	T1	1	0.18001727687536773	freq	CD14nCD16p.ncMC	freq	freq
381	T1	1	-0.9748202149779076	freq	CD14nCD16p.ncMC	freq	freq
372	T1	0	-0.3099336906744205	freq	CD14nCD16p.ncMC	freq	freq
345	T1	0	-0.0054133091894208	freq	CD14nCD16p.ncMC	freq	freq
349	T1	0	0.22424460828959958	freq	CD14nCD16p.ncMC	freq	freq
236	T1	0	-0.0700706408609362	freq	CD14nCD16p.ncMC	freq	freq
323	T1	1	0.8370891958474653	freq	CD14nCD16p.ncMC	freq	freq
294	T1	1	0.43195236991375585	freq	CD14nCD16p.ncMC	freq	freq
248	T1	0	1.0355702575070596	freq	CD14nCD16p.ncMC	freq	freq
293	T1	1	2.1894663248095005	freq	CD14nCD16p.ncMC	freq	freq
298	T1	0	0.409496344175816	freq	CD14nCD16p.ncMC	freq	freq
290	T1	1	0.43991006185162385	freq	CD14nCD16p.ncMC	freq	freq
240	T1	0	0.6868569256832846	freq	CD14nCD16p.ncMC	freq	freq
282	T1	1	0.7935598474853457	freq	CD14nCD16p.ncMC	freq	freq
288	T1	0	-0.9364102660261632	freq	CD14nCD16p.ncMC	freq	freq
255	T1	0	1.9733767553928008	freq	CD14nCD16p.ncMC	freq	freq
241	T1	1	1.3922598749507447	freq	CD14nCD16p.ncMC	freq	freq
189	T1	0	-0.46387659976678386	freq	CD14nCD16p.ncMC	freq	freq
234	T1	0	0.7768749444360591	freq	CD14nCD16p.ncMC	freq	freq
239	T1	0	-0.20018304785431446	freq	CD14nCD16p.ncMC	freq	freq
226	T1	0	1.3460391790900428	freq	CD14nCD16p.ncMC	freq	freq
212	T1	0	-0.5322887007364048	freq	CD14nCD16p.ncMC	freq	freq
209	T1	1	-1.0684604090331493	freq	CD14nCD16p.ncMC	freq	freq
188	T1	1	2.293218841686328	freq	CD14nCD16p.ncMC	freq	freq
132	T1	0	0.009131112021268014	freq	CD14nCD16p.ncMC	freq	freq
183	T1	0	0.02294941906645709	freq	CD14nCD16p.ncMC	freq	freq
182	T1	1	-0.0776139321250417	freq	CD14nCD16p.ncMC	freq	freq
169	T1	0	-1.0723448996066087	freq	CD14nCD16p.ncMC	freq	freq
161	T1	0	0.2279743077168709	freq	CD14nCD16p.ncMC	freq	freq
125	T1	0	-0.6766103632785105	freq	CD14nCD16p.ncMC	freq	freq
106	T1	1	-0.8218833109838282	freq	CD14nCD16p.ncMC	freq	freq
100	T1	1	-0.34767096883066095	freq	CD14nCD16p.ncMC	freq	freq
72	T1	1	2.293218841686328	freq	CD14nCD16p.ncMC	freq	freq
24	T1	1	2.293218841686328	freq	CD14nCD16p.ncMC	freq	freq
