# Supplementary material for: Immunological maladaptation preceding spontaneous preterm birth in human pregnancies
Source: Nat Commun. 2026 Jul 27;17:7121. doi: 10.1038/s41467-026-75605-5 (PMC13408597; doi:10.1038/s41467-026-75605-5)
Supplement: Supplementary file 11 — Source Data [file 41467_2026_75605_MOESM11_ESM.zip › Source data_NCOMMS-25-78183A/FigureS5-8_feature_plot_timepoint_data/Rank = 1 | CD14nCD16p.ncMC_GLUT1_median__ISO_T1.tsv]

patientID	timepoint	group	value	stimulation	population	reagent	category
381	T1	1	-0.4332164728563895	ISO	CD14nCD16p.ncMC	GLUT1	median
655	T1	1	0.05632071763188023	ISO	CD14nCD16p.ncMC	GLUT1	median
464	T1	0	1.6322952991399466	ISO	CD14nCD16p.ncMC	GLUT1	median
593	T1	1	0.7968722852264539	ISO	CD14nCD16p.ncMC	GLUT1	median
621	T1	0	-0.14574814771830072	ISO	CD14nCD16p.ncMC	GLUT1	median
647	T1	0	0.6793158337024567	ISO	CD14nCD16p.ncMC	GLUT1	median
554	T1	0	-0.20634042803464395	ISO	CD14nCD16p.ncMC	GLUT1	median
589	T1	0	-0.4742472761732414	ISO	CD14nCD16p.ncMC	GLUT1	median
645	T1	0	-0.5989009183281865	ISO	CD14nCD16p.ncMC	GLUT1	median
534	T1	0	-0.4985211722996216	ISO	CD14nCD16p.ncMC	GLUT1	median
575	T1	1	1.3502288338161543	ISO	CD14nCD16p.ncMC	GLUT1	median
561	T1	0	-1.2596478346034914	ISO	CD14nCD16p.ncMC	GLUT1	median
600	T1	0	-1.3015240553052334	ISO	CD14nCD16p.ncMC	GLUT1	median
526	T1	0	-1.1710712553370244	ISO	CD14nCD16p.ncMC	GLUT1	median
567	T1	0	-0.5018328118948366	ISO	CD14nCD16p.ncMC	GLUT1	median
459	T1	1	0.6644152519355753	ISO	CD14nCD16p.ncMC	GLUT1	median
471	T1	0	-0.3906599239908092	ISO	CD14nCD16p.ncMC	GLUT1	median
430	T1	1	-0.429944514889141	ISO	CD14nCD16p.ncMC	GLUT1	median
440	T1	0	-0.9911820917098543	ISO	CD14nCD16p.ncMC	GLUT1	median
469	T1	1	1.0446748389924114	ISO	CD14nCD16p.ncMC	GLUT1	median
412	T1	0	-1.6803998032927139	ISO	CD14nCD16p.ncMC	GLUT1	median
392	T1	0	-1.6619335954256698	ISO	CD14nCD16p.ncMC	GLUT1	median
422	T1	0	-0.22292700730659198	ISO	CD14nCD16p.ncMC	GLUT1	median
358	T1	0	-0.6801822400417186	ISO	CD14nCD16p.ncMC	GLUT1	median
372	T1	0	-0.2415161338836334	ISO	CD14nCD16p.ncMC	GLUT1	median
369	T1	0	0.031881872785911515	ISO	CD14nCD16p.ncMC	GLUT1	median
323	T1	1	0.03048520793999042	ISO	CD14nCD16p.ncMC	GLUT1	median
298	T1	0	-1.4086786013181154	ISO	CD14nCD16p.ncMC	GLUT1	median
340	T1	1	-0.08535128486775233	ISO	CD14nCD16p.ncMC	GLUT1	median
349	T1	0	-0.7817061898557309	ISO	CD14nCD16p.ncMC	GLUT1	median
345	T1	0	-0.9841537467966219	ISO	CD14nCD16p.ncMC	GLUT1	median
290	T1	1	1.7453665224055168	ISO	CD14nCD16p.ncMC	GLUT1	median
294	T1	1	0.18337663375906196	ISO	CD14nCD16p.ncMC	GLUT1	median
236	T1	0	1.045176629937859	ISO	CD14nCD16p.ncMC	GLUT1	median
282	T1	1	0.07839006549016837	ISO	CD14nCD16p.ncMC	GLUT1	median
248	T1	0	0.03715083828621579	ISO	CD14nCD16p.ncMC	GLUT1	median
293	T1	1	-0.37519055215144376	ISO	CD14nCD16p.ncMC	GLUT1	median
240	T1	0	-1.0841723839892048	ISO	CD14nCD16p.ncMC	GLUT1	median
255	T1	0	-0.99536237157491525	ISO	CD14nCD16p.ncMC	GLUT1	median
241	T1	1	0.044132777572813406	ISO	CD14nCD16p.ncMC	GLUT1	median
189	T1	0	-0.6027979271687225	ISO	CD14nCD16p.ncMC	GLUT1	median
234	T1	0	0.4068105131248631	ISO	CD14nCD16p.ncMC	GLUT1	median
209	T1	1	1.773086457813941	ISO	CD14nCD16p.ncMC	GLUT1	median
226	T1	0	-0.7105990809939084	ISO	CD14nCD16p.ncMC	GLUT1	median
188	T1	1	0.2208947398846768	ISO	CD14nCD16p.ncMC	GLUT1	median
132	T1	0	0.23486965785867217	ISO	CD14nCD16p.ncMC	GLUT1	median
183	T1	0	-0.5119152572184424	ISO	CD14nCD16p.ncMC	GLUT1	median
182	T1	1	0.6884209307657947	ISO	CD14nCD16p.ncMC	GLUT1	median
169	T1	0	-1.998973446631785	ISO	CD14nCD16p.ncMC	GLUT1	median
161	T1	0	1.0761837777582735	ISO	CD14nCD16p.ncMC	GLUT1	median
125	T1	0	-0.5340455626407838	ISO	CD14nCD16p.ncMC	GLUT1	median
100	T1	1	-0.1858278163338746	ISO	CD14nCD16p.ncMC	GLUT1	median
72	T1	1	-0.09425666913480252	ISO	CD14nCD16p.ncMC	GLUT1	median
24	T1	1	1.6161876492179723	ISO	CD14nCD16p.ncMC	GLUT1	median
