# Supplementary material for: Immunological maladaptation preceding spontaneous preterm birth in human pregnancies
Source: Nat Commun. 2026 Jul 27;17:7121. doi: 10.1038/s41467-026-75605-5 (PMC13408597; doi:10.1038/s41467-026-75605-5)
Supplement: Supplementary file 11 — Source Data [file 41467_2026_75605_MOESM11_ESM.zip › Source data_NCOMMS-25-78183A/FigureS5-8_feature_plot_timepoint_data/Rank = 75 | CD14pCD16p.intMC_freq_freq__freq_T2.tsv]

patientID	timepoint	group	value	stimulation	population	reagent	category
655	T2	1	-0.6021904109467271	freq	CD14pCD16p.intMC	freq	freq
647	T2	0	-0.6665683201630417	freq	CD14pCD16p.intMC	freq	freq
621	T2	0	-0.6220713457699669	freq	CD14pCD16p.intMC	freq	freq
600	T2	0	0.2751907170477124	freq	CD14pCD16p.intMC	freq	freq
593	T2	1	-0.6880348603309329	freq	CD14pCD16p.intMC	freq	freq
561	T2	0	0.29523682020968717	freq	CD14pCD16p.intMC	freq	freq
529	T2	1	-0.7616257271343584	freq	CD14pCD16p.intMC	freq	freq
589	T2	0	0.16294433965164543	freq	CD14pCD16p.intMC	freq	freq
590	T2	1	-0.8650963488062093	freq	CD14pCD16p.intMC	freq	freq
575	T2	1	2.2218743305890505	freq	CD14pCD16p.intMC	freq	freq
563	T2	1	-0.05927816690710703	freq	CD14pCD16p.intMC	freq	freq
544	T2	0	-0.8650963488062093	freq	CD14pCD16p.intMC	freq	freq
440	T2	0	0.9864291037955637	freq	CD14pCD16p.intMC	freq	freq
537	T2	0	1.6276480615626165	freq	CD14pCD16p.intMC	freq	freq
534	T2	0	-0.552477479435807	freq	CD14pCD16p.intMC	freq	freq
416	T2	0	1.1806331769835825	freq	CD14pCD16p.intMC	freq	freq
526	T2	0	-0.8537688135487776	freq	CD14pCD16p.intMC	freq	freq
469	T2	1	-0.5493951936889901	freq	CD14pCD16p.intMC	freq	freq
471	T2	0	0.18726432181636316	freq	CD14pCD16p.intMC	freq	freq
464	T2	0	-0.7778920335496499	freq	CD14pCD16p.intMC	freq	freq
459	T2	1	0.017051097864768414	freq	CD14pCD16p.intMC	freq	freq
430	T2	1	-0.7444844718993111	freq	CD14pCD16p.intMC	freq	freq
482	T2	0	-0.3865013146873668	freq	CD14pCD16p.intMC	freq	freq
422	T2	0	1.7681347612644258	freq	CD14pCD16p.intMC	freq	freq
290	T2	1	-0.7085121165973088	freq	CD14pCD16p.intMC	freq	freq
369	T2	0	-0.4922419485474443	freq	CD14pCD16p.intMC	freq	freq
404	T2	0	-0.7951560955351847	freq	CD14pCD16p.intMC	freq	freq
396	T2	0	7.559696060026656e-4	freq	CD14pCD16p.intMC	freq	freq
345	T2	0	-0.5561404800663645	freq	CD14pCD16p.intMC	freq	freq
372	T2	0	-0.6968199532227792	freq	CD14pCD16p.intMC	freq	freq
381	T2	1	-0.2360296453562598	freq	CD14pCD16p.intMC	freq	freq
294	T2	1	-0.046532388809204184	freq	CD14pCD16p.intMC	freq	freq
323	T2	1	0.08552269034803506	freq	CD14pCD16p.intMC	freq	freq
358	T2	0	-0.8333323565924061	freq	CD14pCD16p.intMC	freq	freq
340	T2	1	0.4166972502477084	freq	CD14pCD16p.intMC	freq	freq
349	T2	0	-0.7684630548991872	freq	CD14pCD16p.intMC	freq	freq
298	T2	0	-0.6883936424774715	freq	CD14pCD16p.intMC	freq	freq
282	T2	1	1.7830261589984244	freq	CD14pCD16p.intMC	freq	freq
240	T2	0	-0.699120227048811	freq	CD14pCD16p.intMC	freq	freq
288	T2	0	-0.4692320429503888	freq	CD14pCD16p.intMC	freq	freq
293	T2	1	-0.4902149906764666	freq	CD14pCD16p.intMC	freq	freq
248	T2	0	2.6884317421918515	freq	CD14pCD16p.intMC	freq	freq
239	T2	0	0.8431509892478567	freq	CD14pCD16p.intMC	freq	freq
241	T2	1	-0.7095720388365793	freq	CD14pCD16p.intMC	freq	freq
255	T2	0	0.9220018570860747	freq	CD14pCD16p.intMC	freq	freq
234	T2	0	-0.08122973038847352	freq	CD14pCD16p.intMC	freq	freq
226	T2	0	0.0383873362401338	freq	CD14pCD16p.intMC	freq	freq
212	T2	0	0.4393358478931221	freq	CD14pCD16p.intMC	freq	freq
209	T2	1	-0.6446510083748688	freq	CD14pCD16p.intMC	freq	freq
188	T2	1	1.2888241039386097	freq	CD14pCD16p.intMC	freq	freq
182	T2	1	2.6884317421918515	freq	CD14pCD16p.intMC	freq	freq
169	T2	0	-0.8154002154365847	freq	CD14pCD16p.intMC	freq	freq
132	T2	0	0.029163356723237773	freq	CD14pCD16p.intMC	freq	freq
125	T2	0	0.402884612940891	freq	CD14pCD16p.intMC	freq	freq
106	T2	1	-0.7043529993421381	freq	CD14pCD16p.intMC	freq	freq
72	T2	1	2.6884317421918515	freq	CD14pCD16p.intMC	freq	freq
