# Supplementary material for: Immunological maladaptation preceding spontaneous preterm birth in human pregnancies
Source: Nat Commun. 2026 Jul 27;17:7121. doi: 10.1038/s41467-026-75605-5 (PMC13408597; doi:10.1038/s41467-026-75605-5)
Supplement: Supplementary file 11 — Source Data [file 41467_2026_75605_MOESM11_ESM.zip › Source data_NCOMMS-25-78183A/FigureS5-8_feature_plot_timepoint_data/Rank = 69 | CD3pCD56p.allNKT_freq_freq__freq_T2.tsv]

patientID	timepoint	group	value	stimulation	population	reagent	category
655	T2	1	0.9602994641000239	freq	CD3pCD56p.allNKT	freq	freq
647	T2	0	-0.03772590083671744	freq	CD3pCD56p.allNKT	freq	freq
621	T2	0	-0.08102540939682558	freq	CD3pCD56p.allNKT	freq	freq
600	T2	0	-1.0300289019857451	freq	CD3pCD56p.allNKT	freq	freq
593	T2	1	2.72820220650461	freq	CD3pCD56p.allNKT	freq	freq
561	T2	0	-0.8588111264694532	freq	CD3pCD56p.allNKT	freq	freq
529	T2	1	-0.5933241370558336	freq	CD3pCD56p.allNKT	freq	freq
589	T2	0	0.06489664744918458	freq	CD3pCD56p.allNKT	freq	freq
590	T2	1	-0.21618079649446825	freq	CD3pCD56p.allNKT	freq	freq
575	T2	1	-0.7220881597642731	freq	CD3pCD56p.allNKT	freq	freq
563	T2	1	-0.9238606675223906	freq	CD3pCD56p.allNKT	freq	freq
544	T2	0	-0.002204018322148347	freq	CD3pCD56p.allNKT	freq	freq
440	T2	0	-0.5030629839533511	freq	CD3pCD56p.allNKT	freq	freq
537	T2	0	0.9411946651286399	freq	CD3pCD56p.allNKT	freq	freq
534	T2	0	-1.0615867587321224	freq	CD3pCD56p.allNKT	freq	freq
416	T2	0	0.5603482901501157	freq	CD3pCD56p.allNKT	freq	freq
526	T2	0	-0.6581002936514249	freq	CD3pCD56p.allNKT	freq	freq
469	T2	1	-0.4768080807468289	freq	CD3pCD56p.allNKT	freq	freq
471	T2	0	-0.5921784222026168	freq	CD3pCD56p.allNKT	freq	freq
464	T2	0	0.5536425778287558	freq	CD3pCD56p.allNKT	freq	freq
459	T2	1	-0.45648082982456256	freq	CD3pCD56p.allNKT	freq	freq
430	T2	1	-1.0269010831091623	freq	CD3pCD56p.allNKT	freq	freq
482	T2	0	1.5305266522235301	freq	CD3pCD56p.allNKT	freq	freq
422	T2	0	1.2249833522740794	freq	CD3pCD56p.allNKT	freq	freq
290	T2	1	-0.26915185850476964	freq	CD3pCD56p.allNKT	freq	freq
369	T2	0	-0.3883647433351666	freq	CD3pCD56p.allNKT	freq	freq
404	T2	0	0.18238880117476997	freq	CD3pCD56p.allNKT	freq	freq
396	T2	0	-0.6080109152846687	freq	CD3pCD56p.allNKT	freq	freq
345	T2	0	-1.0615867587321224	freq	CD3pCD56p.allNKT	freq	freq
372	T2	0	1.5674187557160788	freq	CD3pCD56p.allNKT	freq	freq
381	T2	1	-0.9338485351115071	freq	CD3pCD56p.allNKT	freq	freq
294	T2	1	0.7904987499768491	freq	CD3pCD56p.allNKT	freq	freq
323	T2	1	0.5852681756514586	freq	CD3pCD56p.allNKT	freq	freq
358	T2	0	-0.8729713315121299	freq	CD3pCD56p.allNKT	freq	freq
340	T2	1	-0.07670029567629047	freq	CD3pCD56p.allNKT	freq	freq
349	T2	0	0.8499501051233536	freq	CD3pCD56p.allNKT	freq	freq
298	T2	0	0.9154895743714564	freq	CD3pCD56p.allNKT	freq	freq
282	T2	1	-0.5889939694000945	freq	CD3pCD56p.allNKT	freq	freq
240	T2	0	-0.3301066388838368	freq	CD3pCD56p.allNKT	freq	freq
288	T2	0	0.9244305694388537	freq	CD3pCD56p.allNKT	freq	freq
293	T2	1	0.2231079777136254	freq	CD3pCD56p.allNKT	freq	freq
248	T2	0	-0.5997571369990053	freq	CD3pCD56p.allNKT	freq	freq
239	T2	0	-0.8811515713299648	freq	CD3pCD56p.allNKT	freq	freq
241	T2	1	-0.6084914260331762	freq	CD3pCD56p.allNKT	freq	freq
255	T2	0	-0.749397356713982	freq	CD3pCD56p.allNKT	freq	freq
234	T2	0	-0.37864999587449644	freq	CD3pCD56p.allNKT	freq	freq
226	T2	0	0.6420680134197788	freq	CD3pCD56p.allNKT	freq	freq
212	T2	0	1.7990540560355917	freq	CD3pCD56p.allNKT	freq	freq
209	T2	1	-1.0615867587321224	freq	CD3pCD56p.allNKT	freq	freq
188	T2	1	-0.778628774266729	freq	CD3pCD56p.allNKT	freq	freq
182	T2	1	0.3100073291651014	freq	CD3pCD56p.allNKT	freq	freq
169	T2	0	-0.48344631665430093	freq	CD3pCD56p.allNKT	freq	freq
132	T2	0	-0.8229785315874012	freq	CD3pCD56p.allNKT	freq	freq
125	T2	0	2.72820220650461	freq	CD3pCD56p.allNKT	freq	freq
106	T2	1	-0.8679870815777418	freq	CD3pCD56p.allNKT	freq	freq
72	T2	1	1.7624175635918966	freq	CD3pCD56p.allNKT	freq	freq
