# Supplementary material for: Immunological maladaptation preceding spontaneous preterm birth in human pregnancies
Source: Nat Commun. 2026 Jul 27;17:7121. doi: 10.1038/s41467-026-75605-5 (PMC13408597; doi:10.1038/s41467-026-75605-5)
Supplement: Supplementary file 11 — Source Data [file 41467_2026_75605_MOESM11_ESM.zip › Source data_NCOMMS-25-78183A/FigureS5-8_feature_plot_timepoint_data/Rank = 31 | CD14pCD16p.intMC_VDAC1_median__ISO_T2.tsv]

patientID	timepoint	group	value	stimulation	population	reagent	category
655	T2	1	1.7970750000675337	ISO	CD14pCD16p.intMC	VDAC1	median
647	T2	0	-0.009687991318319617	ISO	CD14pCD16p.intMC	VDAC1	median
621	T2	0	-0.36804933121989386	ISO	CD14pCD16p.intMC	VDAC1	median
593	T2	1	0.21611551110576455	ISO	CD14pCD16p.intMC	VDAC1	median
600	T2	0	0.6472283309745853	ISO	CD14pCD16p.intMC	VDAC1	median
575	T2	1	-0.7083307370248806	ISO	CD14pCD16p.intMC	VDAC1	median
589	T2	0	0.07680520184592558	ISO	CD14pCD16p.intMC	VDAC1	median
561	T2	0	-1.3838164500305339	ISO	CD14pCD16p.intMC	VDAC1	median
349	T2	0	-0.3591965310752609	ISO	CD14pCD16p.intMC	VDAC1	median
529	T2	1	0.8383697980950117	ISO	CD14pCD16p.intMC	VDAC1	median
537	T2	0	0.9549278279430727	ISO	CD14pCD16p.intMC	VDAC1	median
482	T2	0	-0.7148631730002926	ISO	CD14pCD16p.intMC	VDAC1	median
416	T2	0	-0.9555538080816984	ISO	CD14pCD16p.intMC	VDAC1	median
526	T2	0	2.115345671313284	ISO	CD14pCD16p.intMC	VDAC1	median
440	T2	0	-0.7027199989067464	ISO	CD14pCD16p.intMC	VDAC1	median
534	T2	0	-0.2002323283653783	ISO	CD14pCD16p.intMC	VDAC1	median
471	T2	0	-0.2670334326566153	ISO	CD14pCD16p.intMC	VDAC1	median
422	T2	0	-0.7136627931878692	ISO	CD14pCD16p.intMC	VDAC1	median
464	T2	0	-0.764597657190938	ISO	CD14pCD16p.intMC	VDAC1	median
469	T2	1	-0.014677004061204235	ISO	CD14pCD16p.intMC	VDAC1	median
459	T2	1	0.3387130677952066	ISO	CD14pCD16p.intMC	VDAC1	median
345	T2	0	0.15580860071132896	ISO	CD14pCD16p.intMC	VDAC1	median
430	T2	1	2.6114640295728413	ISO	CD14pCD16p.intMC	VDAC1	median
396	T2	0	0.0784264155937935	ISO	CD14pCD16p.intMC	VDAC1	median
372	T2	0	-0.4820123040014051	ISO	CD14pCD16p.intMC	VDAC1	median
369	T2	0	-0.9951939853625031	ISO	CD14pCD16p.intMC	VDAC1	median
282	T2	1	0.11678479118231457	ISO	CD14pCD16p.intMC	VDAC1	median
298	T2	0	0.3018217634729881	ISO	CD14pCD16p.intMC	VDAC1	median
381	T2	1	0.9866965677330242	ISO	CD14pCD16p.intMC	VDAC1	median
340	T2	1	-0.3299123444520677	ISO	CD14pCD16p.intMC	VDAC1	median
294	T2	1	-0.6202976897850976	ISO	CD14pCD16p.intMC	VDAC1	median
293	T2	1	-0.7515025368290087	ISO	CD14pCD16p.intMC	VDAC1	median
323	T2	1	0.5344418736420863	ISO	CD14pCD16p.intMC	VDAC1	median
240	T2	0	0.6557953030741538	ISO	CD14pCD16p.intMC	VDAC1	median
255	T2	0	-1.3368820666988206	ISO	CD14pCD16p.intMC	VDAC1	median
241	T2	1	1.1009404308369692	ISO	CD14pCD16p.intMC	VDAC1	median
239	T2	0	-1.2950016796502473	ISO	CD14pCD16p.intMC	VDAC1	median
248	T2	0	0.011565226605233273	ISO	CD14pCD16p.intMC	VDAC1	median
226	T2	0	-0.2972334307496308	ISO	CD14pCD16p.intMC	VDAC1	median
234	T2	0	-1.001663653940893	ISO	CD14pCD16p.intMC	VDAC1	median
188	T2	1	0.726640752120814	ISO	CD14pCD16p.intMC	VDAC1	median
182	T2	1	0.7151456094114512	ISO	CD14pCD16p.intMC	VDAC1	median
132	T2	0	-1.1988136607771875	ISO	CD14pCD16p.intMC	VDAC1	median
125	T2	0	-1.3838164500305339	ISO	CD14pCD16p.intMC	VDAC1	median
72	T2	1	-0.4682676437227086	ISO	CD14pCD16p.intMC	VDAC1	median
