# Supplementary material for: Immunological maladaptation preceding spontaneous preterm birth in human pregnancies
Source: Nat Commun. 2026 Jul 27;17:7121. doi: 10.1038/s41467-026-75605-5 (PMC13408597; doi:10.1038/s41467-026-75605-5)
Supplement: Supplementary file 11 — Source Data [file 41467_2026_75605_MOESM11_ESM.zip › Source data_NCOMMS-25-78183A/FigureS5-8_feature_plot_timepoint_data/Rank = 41 | CD62LpCD45RAn.CD8Tcm_CCR2_median__ISO_T2.tsv]

patientID	timepoint	group	value	stimulation	population	reagent	category
655	T2	1	1.595833067972466	ISO	CD62LpCD45RAn.CD8Tcm	CCR2	median
647	T2	0	-0.32396436663993783	ISO	CD62LpCD45RAn.CD8Tcm	CCR2	median
621	T2	0	0.17814378909070572	ISO	CD62LpCD45RAn.CD8Tcm	CCR2	median
593	T2	1	1.1814859509764963	ISO	CD62LpCD45RAn.CD8Tcm	CCR2	median
600	T2	0	0.20561829279179106	ISO	CD62LpCD45RAn.CD8Tcm	CCR2	median
575	T2	1	0.32167217757540556	ISO	CD62LpCD45RAn.CD8Tcm	CCR2	median
589	T2	0	-0.5341766095896441	ISO	CD62LpCD45RAn.CD8Tcm	CCR2	median
561	T2	0	-0.5356455452873116	ISO	CD62LpCD45RAn.CD8Tcm	CCR2	median
349	T2	0	0.6782681424428564	ISO	CD62LpCD45RAn.CD8Tcm	CCR2	median
529	T2	1	0.20561829279179106	ISO	CD62LpCD45RAn.CD8Tcm	CCR2	median
537	T2	0	0.20561829279179106	ISO	CD62LpCD45RAn.CD8Tcm	CCR2	median
482	T2	0	1.448062621004225	ISO	CD62LpCD45RAn.CD8Tcm	CCR2	median
416	T2	0	-1.0551639740191632	ISO	CD62LpCD45RAn.CD8Tcm	CCR2	median
526	T2	0	1.595833067972466	ISO	CD62LpCD45RAn.CD8Tcm	CCR2	median
440	T2	0	0.9696471700997399	ISO	CD62LpCD45RAn.CD8Tcm	CCR2	median
534	T2	0	-2.104786638823491	ISO	CD62LpCD45RAn.CD8Tcm	CCR2	median
471	T2	0	0.44800904866285096	ISO	CD62LpCD45RAn.CD8Tcm	CCR2	median
422	T2	0	0.18865327745628557	ISO	CD62LpCD45RAn.CD8Tcm	CCR2	median
464	T2	0	0.20561829279179106	ISO	CD62LpCD45RAn.CD8Tcm	CCR2	median
469	T2	1	0.7522393406980072	ISO	CD62LpCD45RAn.CD8Tcm	CCR2	median
459	T2	1	1.0205596183600383	ISO	CD62LpCD45RAn.CD8Tcm	CCR2	median
345	T2	0	0.20561829279179106	ISO	CD62LpCD45RAn.CD8Tcm	CCR2	median
430	T2	1	1.595833067972466	ISO	CD62LpCD45RAn.CD8Tcm	CCR2	median
396	T2	0	0.2175201796699146	ISO	CD62LpCD45RAn.CD8Tcm	CCR2	median
372	T2	0	-2.104786638823491	ISO	CD62LpCD45RAn.CD8Tcm	CCR2	median
369	T2	0	0.20561829279179106	ISO	CD62LpCD45RAn.CD8Tcm	CCR2	median
282	T2	1	-0.6009934630976514	ISO	CD62LpCD45RAn.CD8Tcm	CCR2	median
298	T2	0	-0.8979475946091997	ISO	CD62LpCD45RAn.CD8Tcm	CCR2	median
381	T2	1	1.0450326969803505	ISO	CD62LpCD45RAn.CD8Tcm	CCR2	median
340	T2	1	-0.5345897903737685	ISO	CD62LpCD45RAn.CD8Tcm	CCR2	median
294	T2	1	0.7137046409450815	ISO	CD62LpCD45RAn.CD8Tcm	CCR2	median
293	T2	1	0.6431471757145137	ISO	CD62LpCD45RAn.CD8Tcm	CCR2	median
323	T2	1	-0.5160100204554667	ISO	CD62LpCD45RAn.CD8Tcm	CCR2	median
240	T2	0	-2.104786638823491	ISO	CD62LpCD45RAn.CD8Tcm	CCR2	median
255	T2	0	-2.104786638823491	ISO	CD62LpCD45RAn.CD8Tcm	CCR2	median
241	T2	1	1.595833067972466	ISO	CD62LpCD45RAn.CD8Tcm	CCR2	median
239	T2	0	-1.9306212825188107	ISO	CD62LpCD45RAn.CD8Tcm	CCR2	median
248	T2	0	-0.29958413640813447	ISO	CD62LpCD45RAn.CD8Tcm	CCR2	median
226	T2	0	-1.264884371451352	ISO	CD62LpCD45RAn.CD8Tcm	CCR2	median
234	T2	0	-0.016690044006131215	ISO	CD62LpCD45RAn.CD8Tcm	CCR2	median
188	T2	1	0.4761415103039059	ISO	CD62LpCD45RAn.CD8Tcm	CCR2	median
182	T2	1	0.38856567737357656	ISO	CD62LpCD45RAn.CD8Tcm	CCR2	median
132	T2	0	0.20561829279179106	ISO	CD62LpCD45RAn.CD8Tcm	CCR2	median
125	T2	0	0.0725532412410142	ISO	CD62LpCD45RAn.CD8Tcm	CCR2	median
72	T2	1	0.6681620154078584	ISO	CD62LpCD45RAn.CD8Tcm	CCR2	median
