# Supplementary material for: Immunological maladaptation preceding spontaneous preterm birth in human pregnancies
Source: Nat Commun. 2026 Jul 27;17:7121. doi: 10.1038/s41467-026-75605-5 (PMC13408597; doi:10.1038/s41467-026-75605-5)
Supplement: Supplementary file 11 — Source Data [file 41467_2026_75605_MOESM11_ESM.zip › Source data_NCOMMS-25-78183A/FigureS5-8_feature_plot_timepoint_data/Rank = 6 | VDR_proteomics_proteomics__proteomics_T1.tsv]

patientID	timepoint	group	value	stimulation	population	reagent	category
381	T1	1	-1.7453196193787015	proteomics	VDR	proteomics	proteomics
345	T1	0	0.6375676143313714	proteomics	VDR	proteomics	proteomics
404	T1	0	0.22900545303671	proteomics	VDR	proteomics	proteomics
464	T1	0	-1.913837441039515	proteomics	VDR	proteomics	proteomics
621	T1	0	0.2984331578950076	proteomics	VDR	proteomics	proteomics
209	T1	1	-1.9922253880030396	proteomics	VDR	proteomics	proteomics
459	T1	1	-0.9297298002052341	proteomics	VDR	proteomics	proteomics
563	T1	1	-1.484951812150385	proteomics	VDR	proteomics	proteomics
554	T1	0	-0.20368275961681365	proteomics	VDR	proteomics	proteomics
282	T1	1	-0.259478168160067	proteomics	VDR	proteomics	proteomics
294	T1	1	-0.7168027372954474	proteomics	VDR	proteomics	proteomics
248	T1	0	1.188304790970341	proteomics	VDR	proteomics	proteomics
239	T1	0	0.42260503121376636	proteomics	VDR	proteomics	proteomics
526	T1	0	0.40253198897443515	proteomics	VDR	proteomics	proteomics
471	T1	0	0.38567258656805586	proteomics	VDR	proteomics	proteomics
100	T1	1	-1.6903905662785075	proteomics	VDR	proteomics	proteomics
323	T1	1	-1.426633675580322	proteomics	VDR	proteomics	proteomics
288	T1	0	0.5999656644690377	proteomics	VDR	proteomics	proteomics
169	T1	0	-0.15894766746070355	proteomics	VDR	proteomics	proteomics
647	T1	0	0.5237916989347879	proteomics	VDR	proteomics	proteomics
430	T1	1	-0.5553549679678926	proteomics	VDR	proteomics	proteomics
590	T1	1	1.0601882407153072	proteomics	VDR	proteomics	proteomics
396	T1	0	0.01980286805792169	proteomics	VDR	proteomics	proteomics
24	T1	1	-1.9922253880030396	proteomics	VDR	proteomics	proteomics
469	T1	1	1.0256446555732184	proteomics	VDR	proteomics	proteomics
412	T1	0	0.10693843079869934	proteomics	VDR	proteomics	proteomics
645	T1	0	-0.3079831537602073	proteomics	VDR	proteomics	proteomics
290	T1	1	-1.8551083789623297	proteomics	VDR	proteomics	proteomics
125	T1	0	-0.4089883060616905	proteomics	VDR	proteomics	proteomics
183	T1	0	-1.638725512319922	proteomics	VDR	proteomics	proteomics
358	T1	0	1.1265497423225443	proteomics	VDR	proteomics	proteomics
349	T1	0	0.423899001793313	proteomics	VDR	proteomics	proteomics
593	T1	1	-1.9922253880030396	proteomics	VDR	proteomics	proteomics
544	T1	0	-0.671676301968259	proteomics	VDR	proteomics	proteomics
372	T1	0	-0.9175295563402058	proteomics	VDR	proteomics	proteomics
655	T1	1	-0.05314736057474672	proteomics	VDR	proteomics	proteomics
534	T1	0	0.8627985980436041	proteomics	VDR	proteomics	proteomics
226	T1	0	-1.5616111454237334	proteomics	VDR	proteomics	proteomics
182	T1	1	-1.9922253880030396	proteomics	VDR	proteomics	proteomics
212	T1	0	1.1007827564704034	proteomics	VDR	proteomics	proteomics
392	T1	0	-0.4809250418419087	proteomics	VDR	proteomics	proteomics
567	T1	0	0.19744402941672173	proteomics	VDR	proteomics	proteomics
575	T1	1	-0.13191027038039257	proteomics	VDR	proteomics	proteomics
340	T1	1	-0.4795378799583573	proteomics	VDR	proteomics	proteomics
240	T1	0	-1.9922253880030396	proteomics	VDR	proteomics	proteomics
234	T1	0	0.43036692217383943	proteomics	VDR	proteomics	proteomics
188	T1	1	-1.852795564439769	proteomics	VDR	proteomics	proteomics
106	T1	1	-0.18265163656923192	proteomics	VDR	proteomics	proteomics
236	T1	0	0.007784243417861966	proteomics	VDR	proteomics	proteomics
72	T1	1	-1.5917975420614512	proteomics	VDR	proteomics	proteomics
189	T1	0	0.019135458301633247	proteomics	VDR	proteomics	proteomics
