# Supplementary material for: Immunological maladaptation preceding spontaneous preterm birth in human pregnancies
Source: Nat Commun. 2026 Jul 27;17:7121. doi: 10.1038/s41467-026-75605-5 (PMC13408597; doi:10.1038/s41467-026-75605-5)
Supplement: Supplementary file 11 — Source Data [file 41467_2026_75605_MOESM11_ESM.zip › Source data_NCOMMS-25-78183A/FigureS5-8_feature_plot_timepoint_data/Rank = 29 | CD45RAp.CD4Tnaive_TGFb_US__ICS_T3.tsv]

patientID	timepoint	group	value	stimulation	population	reagent	category
100	T3	1	1.1113481418568507	ICS	CD45RAp.CD4Tnaive	TGFb	US
125	T3	0	2.5764340030883717	ICS	CD45RAp.CD4Tnaive	TGFb	US
132	T3	0	2.5764340030883717	ICS	CD45RAp.CD4Tnaive	TGFb	US
161	T3	0	-0.8120460786493517	ICS	CD45RAp.CD4Tnaive	TGFb	US
169	T3	0	-0.9848534380508501	ICS	CD45RAp.CD4Tnaive	TGFb	US
182	T3	1	-0.1257007836615061	ICS	CD45RAp.CD4Tnaive	TGFb	US
183	T3	0	-0.3327038062400382	ICS	CD45RAp.CD4Tnaive	TGFb	US
188	T3	1	-0.4293797977967927	ICS	CD45RAp.CD4Tnaive	TGFb	US
189	T3	0	-1.237112359340071	ICS	CD45RAp.CD4Tnaive	TGFb	US
212	T3	0	1.4236465531075018	ICS	CD45RAp.CD4Tnaive	TGFb	US
226	T3	0	0.35054028932568915	ICS	CD45RAp.CD4Tnaive	TGFb	US
234	T3	0	0.7584719092759326	ICS	CD45RAp.CD4Tnaive	TGFb	US
236	T3	0	-1.1071683410006015	ICS	CD45RAp.CD4Tnaive	TGFb	US
239	T3	0	0.7020775684466461	ICS	CD45RAp.CD4Tnaive	TGFb	US
241	T3	1	-0.43894317615906814	ICS	CD45RAp.CD4Tnaive	TGFb	US
255	T3	0	2.2745938615261667	ICS	CD45RAp.CD4Tnaive	TGFb	US
282	T3	1	-0.01956445274937387	ICS	CD45RAp.CD4Tnaive	TGFb	US
288	T3	0	-0.0326328821156709	ICS	CD45RAp.CD4Tnaive	TGFb	US
290	T3	1	-0.7827946269142844	ICS	CD45RAp.CD4Tnaive	TGFb	US
293	T3	1	-0.06360761279850762	ICS	CD45RAp.CD4Tnaive	TGFb	US
298	T3	0	-0.752041135181989	ICS	CD45RAp.CD4Tnaive	TGFb	US
307	T3	0	0.9562234599548965	ICS	CD45RAp.CD4Tnaive	TGFb	US
323	T3	1	-0.48190045540725723	ICS	CD45RAp.CD4Tnaive	TGFb	US
325	T3	0	0.6795328296371078	ICS	CD45RAp.CD4Tnaive	TGFb	US
345	T3	0	0.12802407245030017	ICS	CD45RAp.CD4Tnaive	TGFb	US
349	T3	0	-0.3470176895252159	ICS	CD45RAp.CD4Tnaive	TGFb	US
358	T3	0	-0.8229104229559232	ICS	CD45RAp.CD4Tnaive	TGFb	US
369	T3	0	1.3415981399484733	ICS	CD45RAp.CD4Tnaive	TGFb	US
372	T3	0	1.3166555669732445	ICS	CD45RAp.CD4Tnaive	TGFb	US
387	T3	0	1.1545342405239543	ICS	CD45RAp.CD4Tnaive	TGFb	US
392	T3	0	2.4352139145424467	ICS	CD45RAp.CD4Tnaive	TGFb	US
396	T3	0	-0.026478840697485535	ICS	CD45RAp.CD4Tnaive	TGFb	US
404	T3	0	0.8143443263403755	ICS	CD45RAp.CD4Tnaive	TGFb	US
412	T3	0	-0.9791728990911049	ICS	CD45RAp.CD4Tnaive	TGFb	US
440	T3	0	0.7357128305938098	ICS	CD45RAp.CD4Tnaive	TGFb	US
464	T3	0	-0.66122473921011	ICS	CD45RAp.CD4Tnaive	TGFb	US
469	T3	1	-0.725737378384492	ICS	CD45RAp.CD4Tnaive	TGFb	US
471	T3	0	-0.9182934974926653	ICS	CD45RAp.CD4Tnaive	TGFb	US
482	T3	0	-0.8356039811264276	ICS	CD45RAp.CD4Tnaive	TGFb	US
526	T3	0	0.4373721057886195	ICS	CD45RAp.CD4Tnaive	TGFb	US
529	T3	1	-0.38285933642475745	ICS	CD45RAp.CD4Tnaive	TGFb	US
534	T3	0	-0.38534702895149575	ICS	CD45RAp.CD4Tnaive	TGFb	US
537	T3	0	0.08782327295432424	ICS	CD45RAp.CD4Tnaive	TGFb	US
544	T3	0	0.2696821161684332	ICS	CD45RAp.CD4Tnaive	TGFb	US
554	T3	0	0.5140393659017249	ICS	CD45RAp.CD4Tnaive	TGFb	US
561	T3	0	0.33308685711406905	ICS	CD45RAp.CD4Tnaive	TGFb	US
567	T3	0	2.5764340030883717	ICS	CD45RAp.CD4Tnaive	TGFb	US
589	T3	0	0.6837315999644873	ICS	CD45RAp.CD4Tnaive	TGFb	US
590	T3	1	-0.7139824355113762	ICS	CD45RAp.CD4Tnaive	TGFb	US
593	T3	1	-1.010780492415813	ICS	CD45RAp.CD4Tnaive	TGFb	US
600	T3	0	0.3668264784620608	ICS	CD45RAp.CD4Tnaive	TGFb	US
621	T3	0	-0.2045580751570167	ICS	CD45RAp.CD4Tnaive	TGFb	US
645	T3	0	-1.1743908059771835	ICS	CD45RAp.CD4Tnaive	TGFb	US
647	T3	0	-0.9119632740651653	ICS	CD45RAp.CD4Tnaive	TGFb	US
