# Supplementary material for: Immunological maladaptation preceding spontaneous preterm birth in human pregnancies
Source: Nat Commun. 2026 Jul 27;17:7121. doi: 10.1038/s41467-026-75605-5 (PMC13408597; doi:10.1038/s41467-026-75605-5)
Supplement: Supplementary file 11 — Source Data [file 41467_2026_75605_MOESM11_ESM.zip › Source data_NCOMMS-25-78183A/FigureS5-8_feature_plot_timepoint_data/Rank = 42 | CD4p.T_freq_freq__freq_T2.tsv]

patientID	timepoint	group	value	stimulation	population	reagent	category
655	T2	1	-0.6127268962447987	freq	CD4p.T	freq	freq
647	T2	0	0.7973147690942791	freq	CD4p.T	freq	freq
621	T2	0	0.17547233467479528	freq	CD4p.T	freq	freq
600	T2	0	-0.05711834266040083	freq	CD4p.T	freq	freq
593	T2	1	-1.3621716052010335	freq	CD4p.T	freq	freq
561	T2	0	-0.06450815531399362	freq	CD4p.T	freq	freq
529	T2	1	-0.6852891925277551	freq	CD4p.T	freq	freq
589	T2	0	0.06560701663645953	freq	CD4p.T	freq	freq
590	T2	1	1.064527733317481	freq	CD4p.T	freq	freq
575	T2	1	-0.43714429505333047	freq	CD4p.T	freq	freq
563	T2	1	0.7112703296475333	freq	CD4p.T	freq	freq
544	T2	0	0.29314155209948006	freq	CD4p.T	freq	freq
440	T2	0	-1.2806657339675331	freq	CD4p.T	freq	freq
537	T2	0	-1.6240846446307473	freq	CD4p.T	freq	freq
534	T2	0	0.02683091195718362	freq	CD4p.T	freq	freq
416	T2	0	-1.3922472741511627	freq	CD4p.T	freq	freq
526	T2	0	0.9484312096405745	freq	CD4p.T	freq	freq
469	T2	1	-0.6189817144089502	freq	CD4p.T	freq	freq
471	T2	0	0.2559713285560026	freq	CD4p.T	freq	freq
464	T2	0	-0.6663634668768661	freq	CD4p.T	freq	freq
459	T2	1	1.0640389468084979	freq	CD4p.T	freq	freq
430	T2	1	-0.7124682229859153	freq	CD4p.T	freq	freq
482	T2	0	-1.5037386768828656	freq	CD4p.T	freq	freq
422	T2	0	-0.6031757311378106	freq	CD4p.T	freq	freq
290	T2	1	-0.9322517189209908	freq	CD4p.T	freq	freq
369	T2	0	0.42163301812665993	freq	CD4p.T	freq	freq
404	T2	0	2.160026223837843	freq	CD4p.T	freq	freq
396	T2	0	-0.39833592891290837	freq	CD4p.T	freq	freq
345	T2	0	0.23433388285417647	freq	CD4p.T	freq	freq
372	T2	0	0.5457319774293474	freq	CD4p.T	freq	freq
381	T2	1	-0.8870904169538909	freq	CD4p.T	freq	freq
294	T2	1	-0.7372174503208191	freq	CD4p.T	freq	freq
323	T2	1	0.022347001235145724	freq	CD4p.T	freq	freq
358	T2	0	-0.315872001420397	freq	CD4p.T	freq	freq
340	T2	1	0.32002770187720975	freq	CD4p.T	freq	freq
349	T2	0	0.6128788277238343	freq	CD4p.T	freq	freq
298	T2	0	-0.34336442475884865	freq	CD4p.T	freq	freq
282	T2	1	-1.1120856716484069	freq	CD4p.T	freq	freq
240	T2	0	1.838195857146899	freq	CD4p.T	freq	freq
288	T2	0	-0.6005704843357599	freq	CD4p.T	freq	freq
293	T2	1	0.2628450162230429	freq	CD4p.T	freq	freq
248	T2	0	0.2022549419151268	freq	CD4p.T	freq	freq
239	T2	0	-0.5070332597130648	freq	CD4p.T	freq	freq
241	T2	1	-0.987169491510716	freq	CD4p.T	freq	freq
255	T2	0	0.5051489111613561	freq	CD4p.T	freq	freq
234	T2	0	-0.015796820514085652	freq	CD4p.T	freq	freq
226	T2	0	-0.45260949691650887	freq	CD4p.T	freq	freq
212	T2	0	-1.6240846446307473	freq	CD4p.T	freq	freq
209	T2	1	0.4708319229400329	freq	CD4p.T	freq	freq
188	T2	1	-1.6240846446307473	freq	CD4p.T	freq	freq
182	T2	1	-1.6240846446307473	freq	CD4p.T	freq	freq
169	T2	0	2.163149508235457	freq	CD4p.T	freq	freq
132	T2	0	1.1703533742109002	freq	CD4p.T	freq	freq
125	T2	0	-1.1304943561178333	freq	CD4p.T	freq	freq
106	T2	1	0.8196842656517406	freq	CD4p.T	freq	freq
72	T2	1	-0.7291161337684657	freq	CD4p.T	freq	freq
