# Supplementary material for: Immunological maladaptation preceding spontaneous preterm birth in human pregnancies
Source: Nat Commun. 2026 Jul 27;17:7121. doi: 10.1038/s41467-026-75605-5 (PMC13408597; doi:10.1038/s41467-026-75605-5)
Supplement: Supplementary file 11 — Source Data [file 41467_2026_75605_MOESM11_ESM.zip › Source data_NCOMMS-25-78183A/FigureS5-8_feature_plot_timepoint_data/Rank = 73 | TCRgdp.T_freq_freq__freq_T1.tsv]

patientID	timepoint	group	value	stimulation	population	reagent	category
655	T1	1	-0.5479877490180102	freq	TCRgdp.T	freq	freq
647	T1	0	0.22479296471426163	freq	TCRgdp.T	freq	freq
645	T1	0	-0.45665645930390153	freq	TCRgdp.T	freq	freq
621	T1	0	1.5571653362961313	freq	TCRgdp.T	freq	freq
600	T1	0	-1.182950535596504	freq	TCRgdp.T	freq	freq
575	T1	1	-0.1279098239187235	freq	TCRgdp.T	freq	freq
589	T1	0	-0.15280829456082484	freq	TCRgdp.T	freq	freq
593	T1	1	-0.978109803098744	freq	TCRgdp.T	freq	freq
561	T1	0	-0.07977282020609122	freq	TCRgdp.T	freq	freq
544	T1	0	2.3420176258833534	freq	TCRgdp.T	freq	freq
534	T1	0	-0.4432528521189907	freq	TCRgdp.T	freq	freq
590	T1	1	-0.6902336839377485	freq	TCRgdp.T	freq	freq
567	T1	0	-0.23816404705545516	freq	TCRgdp.T	freq	freq
563	T1	1	0.9345240808039267	freq	TCRgdp.T	freq	freq
554	T1	0	-1.3240388646883838	freq	TCRgdp.T	freq	freq
464	T1	0	-0.6035024191945699	freq	TCRgdp.T	freq	freq
482	T1	0	0.31926085748884425	freq	TCRgdp.T	freq	freq
471	T1	0	-0.9300124954977212	freq	TCRgdp.T	freq	freq
526	T1	0	2.3629207402375143	freq	TCRgdp.T	freq	freq
537	T1	0	0.6450408836940322	freq	TCRgdp.T	freq	freq
469	T1	1	-0.6985476952017682	freq	TCRgdp.T	freq	freq
412	T1	0	2.0863133809438765	freq	TCRgdp.T	freq	freq
430	T1	1	-0.056202107026723014	freq	TCRgdp.T	freq	freq
358	T1	0	0.2187400607600327	freq	TCRgdp.T	freq	freq
392	T1	0	1.481102007703036	freq	TCRgdp.T	freq	freq
422	T1	0	1.1427206798168448	freq	TCRgdp.T	freq	freq
404	T1	0	1.9982725253786626	freq	TCRgdp.T	freq	freq
459	T1	1	-0.053729862019940025	freq	TCRgdp.T	freq	freq
369	T1	0	-1.1400466518402186	freq	TCRgdp.T	freq	freq
396	T1	0	-1.3240388646883838	freq	TCRgdp.T	freq	freq
440	T1	0	-0.5131456144880935	freq	TCRgdp.T	freq	freq
340	T1	1	-0.5360560876741933	freq	TCRgdp.T	freq	freq
381	T1	1	-1.1842773344145883	freq	TCRgdp.T	freq	freq
372	T1	0	0.6276378911004773	freq	TCRgdp.T	freq	freq
345	T1	0	-0.6602224129806875	freq	TCRgdp.T	freq	freq
349	T1	0	-0.4054297828389327	freq	TCRgdp.T	freq	freq
236	T1	0	0.46140613039246114	freq	TCRgdp.T	freq	freq
323	T1	1	0.10861703128130606	freq	TCRgdp.T	freq	freq
294	T1	1	0.6699599208344292	freq	TCRgdp.T	freq	freq
248	T1	0	-0.5238374604908356	freq	TCRgdp.T	freq	freq
293	T1	1	0.8568590582526477	freq	TCRgdp.T	freq	freq
298	T1	0	2.3629207402375143	freq	TCRgdp.T	freq	freq
290	T1	1	2.2030510217136507	freq	TCRgdp.T	freq	freq
240	T1	0	-0.5630610122239702	freq	TCRgdp.T	freq	freq
282	T1	1	0.9178398488069026	freq	TCRgdp.T	freq	freq
288	T1	0	2.3629207402375143	freq	TCRgdp.T	freq	freq
255	T1	0	-0.33943073424076586	freq	TCRgdp.T	freq	freq
241	T1	1	-1.3240388646883838	freq	TCRgdp.T	freq	freq
189	T1	0	2.3629207402375143	freq	TCRgdp.T	freq	freq
234	T1	0	0.19957485424716406	freq	TCRgdp.T	freq	freq
239	T1	0	-1.0856209500494305	freq	TCRgdp.T	freq	freq
226	T1	0	-0.6089933561339715	freq	TCRgdp.T	freq	freq
212	T1	0	0.8161107508273656	freq	TCRgdp.T	freq	freq
209	T1	1	-0.16120420826881499	freq	TCRgdp.T	freq	freq
188	T1	1	2.163473723613049	freq	TCRgdp.T	freq	freq
132	T1	0	-0.1007889120223398	freq	TCRgdp.T	freq	freq
183	T1	0	-0.2901640727623686	freq	TCRgdp.T	freq	freq
182	T1	1	0.11322421038137784	freq	TCRgdp.T	freq	freq
169	T1	0	-0.11409032509087691	freq	TCRgdp.T	freq	freq
161	T1	0	-0.5332770395919817	freq	TCRgdp.T	freq	freq
125	T1	0	0.5381547297748883	freq	TCRgdp.T	freq	freq
106	T1	1	0.39207556442042657	freq	TCRgdp.T	freq	freq
100	T1	1	0.3322272274984974	freq	TCRgdp.T	freq	freq
72	T1	1	1.9707122599312492	freq	TCRgdp.T	freq	freq
24	T1	1	-0.5456312857794107	freq	TCRgdp.T	freq	freq
