# Supplementary material for: Immunological maladaptation preceding spontaneous preterm birth in human pregnancies
Source: Nat Commun. 2026 Jul 27;17:7121. doi: 10.1038/s41467-026-75605-5 (PMC13408597; doi:10.1038/s41467-026-75605-5)
Supplement: Supplementary file 11 — Source Data [file 41467_2026_75605_MOESM11_ESM.zip › Source data_NCOMMS-25-78183A/FigureS5-8_feature_plot_timepoint_data/Rank = 48 | CD4nCD8n.NKT_freq_freq__freq_T3.tsv]

patientID	timepoint	group	value	stimulation	population	reagent	category
647	T3	0	-0.06023171870084696	freq	CD4nCD8n.NKT	freq	freq
645	T3	0	0.14978441399113357	freq	CD4nCD8n.NKT	freq	freq
561	T3	0	-0.8806425738295174	freq	CD4nCD8n.NKT	freq	freq
621	T3	0	1.2688256104413769	freq	CD4nCD8n.NKT	freq	freq
600	T3	0	-0.861819186057242	freq	CD4nCD8n.NKT	freq	freq
593	T3	1	-0.9389858151944421	freq	CD4nCD8n.NKT	freq	freq
554	T3	0	-1.2468004205059129	freq	CD4nCD8n.NKT	freq	freq
589	T3	0	0.2489257574311499	freq	CD4nCD8n.NKT	freq	freq
590	T3	1	-0.5132411267079793	freq	CD4nCD8n.NKT	freq	freq
567	T3	0	-0.2994596070926515	freq	CD4nCD8n.NKT	freq	freq
534	T3	0	0.9800466229930958	freq	CD4nCD8n.NKT	freq	freq
544	T3	0	0.8898144124431484	freq	CD4nCD8n.NKT	freq	freq
537	T3	0	-1.0624696365072634	freq	CD4nCD8n.NKT	freq	freq
469	T3	1	-0.6904249861009465	freq	CD4nCD8n.NKT	freq	freq
529	T3	1	-0.8628920087837081	freq	CD4nCD8n.NKT	freq	freq
526	T3	0	1.1234793116235102	freq	CD4nCD8n.NKT	freq	freq
464	T3	0	-0.684751216205705	freq	CD4nCD8n.NKT	freq	freq
482	T3	0	0.03978776191287726	freq	CD4nCD8n.NKT	freq	freq
345	T3	0	-0.8084175820397052	freq	CD4nCD8n.NKT	freq	freq
440	T3	0	-0.9159963257203907	freq	CD4nCD8n.NKT	freq	freq
471	T3	0	-1.0442163282564714	freq	CD4nCD8n.NKT	freq	freq
349	T3	0	0.7484164998134222	freq	CD4nCD8n.NKT	freq	freq
372	T3	0	2.108988799549612	freq	CD4nCD8n.NKT	freq	freq
387	T3	0	0.11115651586018623	freq	CD4nCD8n.NKT	freq	freq
404	T3	0	1.3534210667591278	freq	CD4nCD8n.NKT	freq	freq
412	T3	0	2.2461189067566365	freq	CD4nCD8n.NKT	freq	freq
392	T3	0	-0.5349087419020466	freq	CD4nCD8n.NKT	freq	freq
396	T3	0	-1.2468004205059129	freq	CD4nCD8n.NKT	freq	freq
369	T3	0	-1.1472743496402114	freq	CD4nCD8n.NKT	freq	freq
212	T3	0	0.995815207460431	freq	CD4nCD8n.NKT	freq	freq
325	T3	0	-0.5296690162217845	freq	CD4nCD8n.NKT	freq	freq
298	T3	0	-0.4573352581689471	freq	CD4nCD8n.NKT	freq	freq
358	T3	0	0.2985209097753133	freq	CD4nCD8n.NKT	freq	freq
293	T3	1	-0.9529675702810637	freq	CD4nCD8n.NKT	freq	freq
323	T3	1	-0.6175604970867083	freq	CD4nCD8n.NKT	freq	freq
307	T3	0	-0.7641901991862132	freq	CD4nCD8n.NKT	freq	freq
288	T3	0	0.943633069305084	freq	CD4nCD8n.NKT	freq	freq
255	T3	0	-1.1812721362747294	freq	CD4nCD8n.NKT	freq	freq
290	T3	1	0.4321345897293815	freq	CD4nCD8n.NKT	freq	freq
241	T3	1	-1.2468004205059129	freq	CD4nCD8n.NKT	freq	freq
282	T3	1	-0.0533171434763529	freq	CD4nCD8n.NKT	freq	freq
188	T3	1	2.416966790893604	freq	CD4nCD8n.NKT	freq	freq
239	T3	0	-1.2468004205059129	freq	CD4nCD8n.NKT	freq	freq
226	T3	0	-0.8643828670368361	freq	CD4nCD8n.NKT	freq	freq
234	T3	0	-0.39150078696372387	freq	CD4nCD8n.NKT	freq	freq
236	T3	0	0.050758354286841126	freq	CD4nCD8n.NKT	freq	freq
189	T3	0	0.49190798886155995	freq	CD4nCD8n.NKT	freq	freq
183	T3	0	-1.1781753190203337	freq	CD4nCD8n.NKT	freq	freq
182	T3	1	1.1481461914438744	freq	CD4nCD8n.NKT	freq	freq
169	T3	0	-0.620617754761296	freq	CD4nCD8n.NKT	freq	freq
161	T3	0	0.4102936860712405	freq	CD4nCD8n.NKT	freq	freq
132	T3	0	-0.40119495138704653	freq	CD4nCD8n.NKT	freq	freq
125	T3	0	-0.9857402145449117	freq	CD4nCD8n.NKT	freq	freq
100	T3	1	-1.005103337046427	freq	CD4nCD8n.NKT	freq	freq
