# Supplementary material for: Immunological maladaptation preceding spontaneous preterm birth in human pregnancies
Source: Nat Commun. 2026 Jul 27;17:7121. doi: 10.1038/s41467-026-75605-5 (PMC13408597; doi:10.1038/s41467-026-75605-5)
Supplement: Supplementary file 11 — Source Data [file 41467_2026_75605_MOESM11_ESM.zip › Source data_NCOMMS-25-78183A/FigureS5-8_feature_plot_timepoint_data/Rank = 70 | Gro-g_proteomics_proteomics__proteomics_T1.tsv]

patientID	timepoint	group	value	stimulation	population	reagent	category
381	T1	1	-0.37665788615872775	proteomics	Gro-g	proteomics	proteomics
345	T1	0	0.30107340586703396	proteomics	Gro-g	proteomics	proteomics
404	T1	0	-1.0516101172427335	proteomics	Gro-g	proteomics	proteomics
464	T1	0	-0.8846461446746025	proteomics	Gro-g	proteomics	proteomics
621	T1	0	1.089263468138665	proteomics	Gro-g	proteomics	proteomics
209	T1	1	0.8001557835197848	proteomics	Gro-g	proteomics	proteomics
459	T1	1	1.3540586847983767	proteomics	Gro-g	proteomics	proteomics
563	T1	1	0.4280761297588256	proteomics	Gro-g	proteomics	proteomics
554	T1	0	-0.07006274208364525	proteomics	Gro-g	proteomics	proteomics
282	T1	1	-1.2953527794313635	proteomics	Gro-g	proteomics	proteomics
294	T1	1	-1.0092871834858996	proteomics	Gro-g	proteomics	proteomics
248	T1	0	-0.3447907720960709	proteomics	Gro-g	proteomics	proteomics
239	T1	0	0.4981180753354299	proteomics	Gro-g	proteomics	proteomics
526	T1	0	1.2275055481835049	proteomics	Gro-g	proteomics	proteomics
471	T1	0	-1.5310062151002493	proteomics	Gro-g	proteomics	proteomics
100	T1	1	1.6894265548085705	proteomics	Gro-g	proteomics	proteomics
323	T1	1	-0.4554980463352787	proteomics	Gro-g	proteomics	proteomics
288	T1	0	-0.3508884429668348	proteomics	Gro-g	proteomics	proteomics
169	T1	0	0.38301074294603793	proteomics	Gro-g	proteomics	proteomics
647	T1	0	0.4607105909769618	proteomics	Gro-g	proteomics	proteomics
430	T1	1	1.9583510458120053	proteomics	Gro-g	proteomics	proteomics
590	T1	1	-0.7506536999415129	proteomics	Gro-g	proteomics	proteomics
396	T1	0	-0.17209758934564934	proteomics	Gro-g	proteomics	proteomics
24	T1	1	1.9583510458120053	proteomics	Gro-g	proteomics	proteomics
469	T1	1	-0.7796700110397515	proteomics	Gro-g	proteomics	proteomics
412	T1	0	-1.35478406497214	proteomics	Gro-g	proteomics	proteomics
645	T1	0	-0.6645731887501467	proteomics	Gro-g	proteomics	proteomics
290	T1	1	1.0459867360261097	proteomics	Gro-g	proteomics	proteomics
125	T1	0	0.57941882617773	proteomics	Gro-g	proteomics	proteomics
183	T1	0	-0.10130282901228665	proteomics	Gro-g	proteomics	proteomics
358	T1	0	0.996867708291145	proteomics	Gro-g	proteomics	proteomics
349	T1	0	-0.7781008161519438	proteomics	Gro-g	proteomics	proteomics
593	T1	1	-0.06298875859428373	proteomics	Gro-g	proteomics	proteomics
544	T1	0	-0.4763409422871414	proteomics	Gro-g	proteomics	proteomics
372	T1	0	-0.29231752896308777	proteomics	Gro-g	proteomics	proteomics
655	T1	1	1.9583510458120053	proteomics	Gro-g	proteomics	proteomics
534	T1	0	0.865010429887756	proteomics	Gro-g	proteomics	proteomics
226	T1	0	-0.5482375871261823	proteomics	Gro-g	proteomics	proteomics
182	T1	1	0.23300313397945355	proteomics	Gro-g	proteomics	proteomics
212	T1	0	-0.29588374097731496	proteomics	Gro-g	proteomics	proteomics
392	T1	0	-0.26492930224280065	proteomics	Gro-g	proteomics	proteomics
567	T1	0	0.0193409585530475	proteomics	Gro-g	proteomics	proteomics
575	T1	1	0.6483102292667237	proteomics	Gro-g	proteomics	proteomics
340	T1	1	1.8466854309184098	proteomics	Gro-g	proteomics	proteomics
240	T1	0	0.03097436772169995	proteomics	Gro-g	proteomics	proteomics
234	T1	0	1.3622970687728433	proteomics	Gro-g	proteomics	proteomics
188	T1	1	1.9583510458120053	proteomics	Gro-g	proteomics	proteomics
106	T1	1	1.1119867168329716	proteomics	Gro-g	proteomics	proteomics
236	T1	0	-1.1608305259756722	proteomics	Gro-g	proteomics	proteomics
72	T1	1	-0.1762478675385295	proteomics	Gro-g	proteomics	proteomics
189	T1	0	0.004409907066743467	proteomics	Gro-g	proteomics	proteomics
