# Supplementary material for: Immunological maladaptation preceding spontaneous preterm birth in human pregnancies
Source: Nat Commun. 2026 Jul 27;17:7121. doi: 10.1038/s41467-026-75605-5 (PMC13408597; doi:10.1038/s41467-026-75605-5)
Supplement: Supplementary file 11 — Source Data [file 41467_2026_75605_MOESM11_ESM.zip › Source data_NCOMMS-25-78183A/FigureS5-8_feature_plot_timepoint_data/Rank = 51 | CD4p.T_IL4_US__ICS_T3.tsv]

patientID	timepoint	group	value	stimulation	population	reagent	category
100	T3	1	1.2008896490883567	ICS	CD4p.T	IL4	US
125	T3	0	1.19100340415077	ICS	CD4p.T	IL4	US
132	T3	0	1.6157484364291481	ICS	CD4p.T	IL4	US
161	T3	0	-0.9193487164209125	ICS	CD4p.T	IL4	US
169	T3	0	-1.284642920133724	ICS	CD4p.T	IL4	US
182	T3	1	-0.8609995807852797	ICS	CD4p.T	IL4	US
183	T3	0	0.8720645140560254	ICS	CD4p.T	IL4	US
188	T3	1	-0.911722325606185	ICS	CD4p.T	IL4	US
189	T3	0	-1.3727721035081608	ICS	CD4p.T	IL4	US
212	T3	0	0.8417866018585285	ICS	CD4p.T	IL4	US
226	T3	0	0.7829074012722811	ICS	CD4p.T	IL4	US
234	T3	0	0.6120620871527036	ICS	CD4p.T	IL4	US
236	T3	0	-1.3686075250738656	ICS	CD4p.T	IL4	US
239	T3	0	0.7559338702428227	ICS	CD4p.T	IL4	US
241	T3	1	-0.9876806589585766	ICS	CD4p.T	IL4	US
255	T3	0	2.038444678711191	ICS	CD4p.T	IL4	US
282	T3	1	-0.3235685942669504	ICS	CD4p.T	IL4	US
288	T3	0	0.2762306071162924	ICS	CD4p.T	IL4	US
290	T3	1	-0.6202892437139154	ICS	CD4p.T	IL4	US
293	T3	1	-0.033780638252182305	ICS	CD4p.T	IL4	US
298	T3	0	-0.6040332449485842	ICS	CD4p.T	IL4	US
307	T3	0	1.447725827547985	ICS	CD4p.T	IL4	US
323	T3	1	-0.5681981539351826	ICS	CD4p.T	IL4	US
325	T3	0	-0.1003271753174702	ICS	CD4p.T	IL4	US
345	T3	0	0.17823122287007032	ICS	CD4p.T	IL4	US
349	T3	0	0.0828590245595355	ICS	CD4p.T	IL4	US
358	T3	0	-1.1393216168998455	ICS	CD4p.T	IL4	US
369	T3	0	1.777802613320899	ICS	CD4p.T	IL4	US
372	T3	0	0.256707336956484	ICS	CD4p.T	IL4	US
387	T3	0	-0.0660904201343528	ICS	CD4p.T	IL4	US
392	T3	0	1.5885964562223822	ICS	CD4p.T	IL4	US
396	T3	0	0.6992052358770031	ICS	CD4p.T	IL4	US
404	T3	0	0.02027418681911873	ICS	CD4p.T	IL4	US
412	T3	0	-0.35968767290035375	ICS	CD4p.T	IL4	US
440	T3	0	-0.9037527604472608	ICS	CD4p.T	IL4	US
464	T3	0	-0.7360365844974864	ICS	CD4p.T	IL4	US
469	T3	1	-0.3535152842948665	ICS	CD4p.T	IL4	US
471	T3	0	-0.26930733489048414	ICS	CD4p.T	IL4	US
482	T3	0	-1.1418897272369284	ICS	CD4p.T	IL4	US
526	T3	0	-0.6398932980622077	ICS	CD4p.T	IL4	US
529	T3	1	0.2529645035977382	ICS	CD4p.T	IL4	US
534	T3	0	-0.24164718147441933	ICS	CD4p.T	IL4	US
537	T3	0	0.9323067317454035	ICS	CD4p.T	IL4	US
544	T3	0	0.08296364107140547	ICS	CD4p.T	IL4	US
554	T3	0	0.30830055527972755	ICS	CD4p.T	IL4	US
561	T3	0	0.9947713213075631	ICS	CD4p.T	IL4	US
567	T3	0	2.038444678711191	ICS	CD4p.T	IL4	US
589	T3	0	0.8693239903075006	ICS	CD4p.T	IL4	US
590	T3	1	0.0021525684260489575	ICS	CD4p.T	IL4	US
593	T3	1	-0.44130826460381334	ICS	CD4p.T	IL4	US
600	T3	0	0.1533333367763922	ICS	CD4p.T	IL4	US
621	T3	0	-1.0226069525461088	ICS	CD4p.T	IL4	US
645	T3	0	-1.1199499734924236	ICS	CD4p.T	IL4	US
647	T3	0	-1.1670269655051164	ICS	CD4p.T	IL4	US
