# Supplementary material for: Immunological maladaptation preceding spontaneous preterm birth in human pregnancies
Source: Nat Commun. 2026 Jul 27;17:7121. doi: 10.1038/s41467-026-75605-5 (PMC13408597; doi:10.1038/s41467-026-75605-5)
Supplement: Supplementary file 11 — Source Data [file 41467_2026_75605_MOESM11_ESM.zip › Source data_NCOMMS-25-78183A/FigureS5-8_feature_plot_timepoint_data/Rank = 37 | CD62LpCD45RAp.CD4Tnaive_TGFb_US__ICS_T3.tsv]

patientID	timepoint	group	value	stimulation	population	reagent	category
100	T3	1	0.020783745984536736	ICS	CD62LpCD45RAp.CD4Tnaive	TGFb	US
125	T3	0	2.2836112675100444	ICS	CD62LpCD45RAp.CD4Tnaive	TGFb	US
132	T3	0	-0.3596650862120201	ICS	CD62LpCD45RAp.CD4Tnaive	TGFb	US
161	T3	0	-0.8627114407379046	ICS	CD62LpCD45RAp.CD4Tnaive	TGFb	US
169	T3	0	-1.0847328750076404	ICS	CD62LpCD45RAp.CD4Tnaive	TGFb	US
182	T3	1	-0.39708089088490783	ICS	CD62LpCD45RAp.CD4Tnaive	TGFb	US
183	T3	0	0.34555832265799874	ICS	CD62LpCD45RAp.CD4Tnaive	TGFb	US
188	T3	1	-0.6674237624014268	ICS	CD62LpCD45RAp.CD4Tnaive	TGFb	US
189	T3	0	-1.0877432192672347	ICS	CD62LpCD45RAp.CD4Tnaive	TGFb	US
212	T3	0	1.0783954289892634	ICS	CD62LpCD45RAp.CD4Tnaive	TGFb	US
226	T3	0	-0.96565980157615	ICS	CD62LpCD45RAp.CD4Tnaive	TGFb	US
234	T3	0	0.3589834475720092	ICS	CD62LpCD45RAp.CD4Tnaive	TGFb	US
236	T3	0	-1.079370624567379	ICS	CD62LpCD45RAp.CD4Tnaive	TGFb	US
239	T3	0	1.4065343954036724	ICS	CD62LpCD45RAp.CD4Tnaive	TGFb	US
241	T3	1	-0.6191685366763788	ICS	CD62LpCD45RAp.CD4Tnaive	TGFb	US
255	T3	0	2.2836112675100444	ICS	CD62LpCD45RAp.CD4Tnaive	TGFb	US
282	T3	1	0.2635587499278981	ICS	CD62LpCD45RAp.CD4Tnaive	TGFb	US
288	T3	0	-0.2997300329024107	ICS	CD62LpCD45RAp.CD4Tnaive	TGFb	US
290	T3	1	0.23636036183776798	ICS	CD62LpCD45RAp.CD4Tnaive	TGFb	US
293	T3	1	0.19875816693325948	ICS	CD62LpCD45RAp.CD4Tnaive	TGFb	US
298	T3	0	-0.4042161515350197	ICS	CD62LpCD45RAp.CD4Tnaive	TGFb	US
307	T3	0	2.1399649872706297	ICS	CD62LpCD45RAp.CD4Tnaive	TGFb	US
323	T3	1	0.04580878405513593	ICS	CD62LpCD45RAp.CD4Tnaive	TGFb	US
325	T3	0	0.25129349734072476	ICS	CD62LpCD45RAp.CD4Tnaive	TGFb	US
345	T3	0	0.9615869431350802	ICS	CD62LpCD45RAp.CD4Tnaive	TGFb	US
349	T3	0	-0.4693634526026055	ICS	CD62LpCD45RAp.CD4Tnaive	TGFb	US
358	T3	0	-1.0514830608988404	ICS	CD62LpCD45RAp.CD4Tnaive	TGFb	US
369	T3	0	1.7004174780303238	ICS	CD62LpCD45RAp.CD4Tnaive	TGFb	US
372	T3	0	1.0977222075406043	ICS	CD62LpCD45RAp.CD4Tnaive	TGFb	US
387	T3	0	1.0594126432830184	ICS	CD62LpCD45RAp.CD4Tnaive	TGFb	US
392	T3	0	2.2836112675100444	ICS	CD62LpCD45RAp.CD4Tnaive	TGFb	US
396	T3	0	0.38882737938624135	ICS	CD62LpCD45RAp.CD4Tnaive	TGFb	US
404	T3	0	-0.897350545298418	ICS	CD62LpCD45RAp.CD4Tnaive	TGFb	US
412	T3	0	-1.0125618940978756	ICS	CD62LpCD45RAp.CD4Tnaive	TGFb	US
440	T3	0	0.3187823448847941	ICS	CD62LpCD45RAp.CD4Tnaive	TGFb	US
464	T3	0	-0.0019182080686829907	ICS	CD62LpCD45RAp.CD4Tnaive	TGFb	US
469	T3	1	-0.1951610059295422	ICS	CD62LpCD45RAp.CD4Tnaive	TGFb	US
471	T3	0	-0.9693942465524877	ICS	CD62LpCD45RAp.CD4Tnaive	TGFb	US
482	T3	0	-0.5626643149303967	ICS	CD62LpCD45RAp.CD4Tnaive	TGFb	US
526	T3	0	1.63212418928479	ICS	CD62LpCD45RAp.CD4Tnaive	TGFb	US
529	T3	1	-0.29037513174279	ICS	CD62LpCD45RAp.CD4Tnaive	TGFb	US
534	T3	0	-0.706684047344148	ICS	CD62LpCD45RAp.CD4Tnaive	TGFb	US
537	T3	0	0.9062947568800155	ICS	CD62LpCD45RAp.CD4Tnaive	TGFb	US
544	T3	0	-0.012648658390288909	ICS	CD62LpCD45RAp.CD4Tnaive	TGFb	US
554	T3	0	1.102634219633066	ICS	CD62LpCD45RAp.CD4Tnaive	TGFb	US
561	T3	0	0.6432079004758571	ICS	CD62LpCD45RAp.CD4Tnaive	TGFb	US
567	T3	0	2.2836112675100444	ICS	CD62LpCD45RAp.CD4Tnaive	TGFb	US
589	T3	0	-0.11317647952785884	ICS	CD62LpCD45RAp.CD4Tnaive	TGFb	US
590	T3	1	-1.0877432192672347	ICS	CD62LpCD45RAp.CD4Tnaive	TGFb	US
593	T3	1	-0.5466479973153431	ICS	CD62LpCD45RAp.CD4Tnaive	TGFb	US
600	T3	0	-0.931386184615615	ICS	CD62LpCD45RAp.CD4Tnaive	TGFb	US
621	T3	0	0.8176666239626585	ICS	CD62LpCD45RAp.CD4Tnaive	TGFb	US
645	T3	0	-0.45419982423702854	ICS	CD62LpCD45RAp.CD4Tnaive	TGFb	US
647	T3	0	-0.9932313923479211	ICS	CD62LpCD45RAp.CD4Tnaive	TGFb	US
