# Supplementary material for: Immunological maladaptation preceding spontaneous preterm birth in human pregnancies
Source: Nat Commun. 2026 Jul 27;17:7121. doi: 10.1038/s41467-026-75605-5 (PMC13408597; doi:10.1038/s41467-026-75605-5)
Supplement: Supplementary file 11 — Source Data [file 41467_2026_75605_MOESM11_ESM.zip › Source data_NCOMMS-25-78183A/FigureS5-8_feature_plot_timepoint_data/Rank = 20 | b-NGF_proteomics_proteomics__proteomics_T1.tsv]

patientID	timepoint	group	value	stimulation	population	reagent	category
381	T1	1	0.5130211146349446	proteomics	b-NGF	proteomics	proteomics
345	T1	0	1.0959498305943893	proteomics	b-NGF	proteomics	proteomics
404	T1	0	-0.09437809739537413	proteomics	b-NGF	proteomics	proteomics
464	T1	0	-0.882381737653035	proteomics	b-NGF	proteomics	proteomics
621	T1	0	1.1953697142830104	proteomics	b-NGF	proteomics	proteomics
209	T1	1	0.614596597140674	proteomics	b-NGF	proteomics	proteomics
459	T1	1	-0.48952235500523633	proteomics	b-NGF	proteomics	proteomics
563	T1	1	0.4030030015956727	proteomics	b-NGF	proteomics	proteomics
554	T1	0	-0.8084097828476556	proteomics	b-NGF	proteomics	proteomics
282	T1	1	2.7847665884096777	proteomics	b-NGF	proteomics	proteomics
294	T1	1	-0.17903368683272886	proteomics	b-NGF	proteomics	proteomics
248	T1	0	-1.1584448917109347	proteomics	b-NGF	proteomics	proteomics
239	T1	0	0.39529854203577686	proteomics	b-NGF	proteomics	proteomics
526	T1	0	-0.537333388777854	proteomics	b-NGF	proteomics	proteomics
471	T1	0	-1.1419128984982392	proteomics	b-NGF	proteomics	proteomics
100	T1	1	-0.8002497509728799	proteomics	b-NGF	proteomics	proteomics
323	T1	1	2.6497665500812824	proteomics	b-NGF	proteomics	proteomics
288	T1	0	-0.5451245423812829	proteomics	b-NGF	proteomics	proteomics
169	T1	0	-0.41918649105406003	proteomics	b-NGF	proteomics	proteomics
647	T1	0	-0.8070489642645089	proteomics	b-NGF	proteomics	proteomics
430	T1	1	-0.17051120023587524	proteomics	b-NGF	proteomics	proteomics
590	T1	1	-0.3748759845848582	proteomics	b-NGF	proteomics	proteomics
396	T1	0	-0.9391952666818808	proteomics	b-NGF	proteomics	proteomics
24	T1	1	-0.06086555204552654	proteomics	b-NGF	proteomics	proteomics
469	T1	1	-0.6898869929641898	proteomics	b-NGF	proteomics	proteomics
412	T1	0	-0.4102967295729637	proteomics	b-NGF	proteomics	proteomics
645	T1	0	0.6420829094222736	proteomics	b-NGF	proteomics	proteomics
290	T1	1	2.5961662882779355	proteomics	b-NGF	proteomics	proteomics
125	T1	0	-0.3748759845848582	proteomics	b-NGF	proteomics	proteomics
183	T1	0	-0.1244677942887596	proteomics	b-NGF	proteomics	proteomics
358	T1	0	-1.0545537554625926	proteomics	b-NGF	proteomics	proteomics
349	T1	0	0.2003548626544305	proteomics	b-NGF	proteomics	proteomics
593	T1	1	0.031462847333558905	proteomics	b-NGF	proteomics	proteomics
544	T1	0	-0.860363645829005	proteomics	b-NGF	proteomics	proteomics
372	T1	0	-0.9322363263287102	proteomics	b-NGF	proteomics	proteomics
655	T1	1	0.059572663569857603	proteomics	b-NGF	proteomics	proteomics
534	T1	0	-0.5633455138866185	proteomics	b-NGF	proteomics	proteomics
226	T1	0	-0.2267513182233196	proteomics	b-NGF	proteomics	proteomics
182	T1	1	0.7351776168904652	proteomics	b-NGF	proteomics	proteomics
212	T1	0	-0.46000328873119517	proteomics	b-NGF	proteomics	proteomics
392	T1	0	-0.9447685559481427	proteomics	b-NGF	proteomics	proteomics
567	T1	0	-0.49853691337097183	proteomics	b-NGF	proteomics	proteomics
575	T1	1	1.3156101870804084	proteomics	b-NGF	proteomics	proteomics
340	T1	1	2.6341852519581095	proteomics	b-NGF	proteomics	proteomics
240	T1	0	0.4446460714772773	proteomics	b-NGF	proteomics	proteomics
234	T1	0	-0.8179446404723951	proteomics	b-NGF	proteomics	proteomics
188	T1	1	-0.04061457220512547	proteomics	b-NGF	proteomics	proteomics
106	T1	1	-0.10519205885955757	proteomics	b-NGF	proteomics	proteomics
236	T1	0	-0.31591120403531786	proteomics	b-NGF	proteomics	proteomics
72	T1	1	2.7847665884096777	proteomics	b-NGF	proteomics	proteomics
189	T1	0	-0.3887649810867328	proteomics	b-NGF	proteomics	proteomics
