# Supplementary material for: Immunological maladaptation preceding spontaneous preterm birth in human pregnancies
Source: Nat Commun. 2026 Jul 27;17:7121. doi: 10.1038/s41467-026-75605-5 (PMC13408597; doi:10.1038/s41467-026-75605-5)
Supplement: Supplementary file 11 — Source Data [file 41467_2026_75605_MOESM11_ESM.zip › Source data_NCOMMS-25-78183A/FigureS5-8_feature_plot_timepoint_data/Rank = 22 | CD4nCD8n.NKT_CCR2_median__ISO_T2.tsv]

patientID	timepoint	group	value	stimulation	population	reagent	category
655	T2	1	0.080915017277147	ISO	CD4nCD8n.NKT	CCR2	median
647	T2	0	-0.21056701258399843	ISO	CD4nCD8n.NKT	CCR2	median
621	T2	0	-0.773233459626104	ISO	CD4nCD8n.NKT	CCR2	median
593	T2	1	0.6888328595731865	ISO	CD4nCD8n.NKT	CCR2	median
600	T2	0	-0.05876812556204351	ISO	CD4nCD8n.NKT	CCR2	median
575	T2	1	0.6620006404107365	ISO	CD4nCD8n.NKT	CCR2	median
589	T2	0	-0.5616978095658811	ISO	CD4nCD8n.NKT	CCR2	median
561	T2	0	-0.4944334202654329	ISO	CD4nCD8n.NKT	CCR2	median
349	T2	0	0.8212419876613661	ISO	CD4nCD8n.NKT	CCR2	median
529	T2	1	2.1911055645922177	ISO	CD4nCD8n.NKT	CCR2	median
537	T2	0	-0.05876812556204351	ISO	CD4nCD8n.NKT	CCR2	median
482	T2	0	1.1348667819650202	ISO	CD4nCD8n.NKT	CCR2	median
416	T2	0	-0.613600375572621	ISO	CD4nCD8n.NKT	CCR2	median
526	T2	0	2.1911055645922177	ISO	CD4nCD8n.NKT	CCR2	median
440	T2	0	-0.6713584432738783	ISO	CD4nCD8n.NKT	CCR2	median
534	T2	0	-0.9025534324103283	ISO	CD4nCD8n.NKT	CCR2	median
471	T2	0	-0.3733876914785836	ISO	CD4nCD8n.NKT	CCR2	median
422	T2	0	0.04968926840991137	ISO	CD4nCD8n.NKT	CCR2	median
464	T2	0	-0.2870176096978891	ISO	CD4nCD8n.NKT	CCR2	median
469	T2	1	1.1273313398326756	ISO	CD4nCD8n.NKT	CCR2	median
459	T2	1	2.1911055645922177	ISO	CD4nCD8n.NKT	CCR2	median
345	T2	0	0.1381263783361023	ISO	CD4nCD8n.NKT	CCR2	median
430	T2	1	2.1911055645922177	ISO	CD4nCD8n.NKT	CCR2	median
396	T2	0	-0.07787321163856865	ISO	CD4nCD8n.NKT	CCR2	median
372	T2	0	1.195759080980056	ISO	CD4nCD8n.NKT	CCR2	median
369	T2	0	1.7665557848252296	ISO	CD4nCD8n.NKT	CCR2	median
282	T2	1	1.1540965176950166	ISO	CD4nCD8n.NKT	CCR2	median
298	T2	0	-0.8878293436950506	ISO	CD4nCD8n.NKT	CCR2	median
381	T2	1	1.137707109609372	ISO	CD4nCD8n.NKT	CCR2	median
340	T2	1	0.09586199304846865	ISO	CD4nCD8n.NKT	CCR2	median
294	T2	1	-0.5960427644102892	ISO	CD4nCD8n.NKT	CCR2	median
293	T2	1	2.1911055645922177	ISO	CD4nCD8n.NKT	CCR2	median
323	T2	1	0.6347245337255482	ISO	CD4nCD8n.NKT	CCR2	median
240	T2	0	0.6726288762693537	ISO	CD4nCD8n.NKT	CCR2	median
255	T2	0	1.7163413120174378	ISO	CD4nCD8n.NKT	CCR2	median
241	T2	1	-0.11673115772052065	ISO	CD4nCD8n.NKT	CCR2	median
239	T2	0	-0.5172714602615417	ISO	CD4nCD8n.NKT	CCR2	median
248	T2	0	-1.0779567863517616	ISO	CD4nCD8n.NKT	CCR2	median
226	T2	0	-1.1601638392193008	ISO	CD4nCD8n.NKT	CCR2	median
234	T2	0	1.0003842921813837	ISO	CD4nCD8n.NKT	CCR2	median
188	T2	1	2.1911055645922177	ISO	CD4nCD8n.NKT	CCR2	median
182	T2	1	0.8900590399967213	ISO	CD4nCD8n.NKT	CCR2	median
132	T2	0	-0.5613469713250054	ISO	CD4nCD8n.NKT	CCR2	median
125	T2	0	0.7008427526177872	ISO	CD4nCD8n.NKT	CCR2	median
72	T2	1	-0.19109020102736515	ISO	CD4nCD8n.NKT	CCR2	median
