# Supplementary material for: Immunological maladaptation preceding spontaneous preterm birth in human pregnancies
Source: Nat Commun. 2026 Jul 27;17:7121. doi: 10.1038/s41467-026-75605-5 (PMC13408597; doi:10.1038/s41467-026-75605-5)
Supplement: Supplementary file 11 — Source Data [file 41467_2026_75605_MOESM11_ESM.zip › Source data_NCOMMS-25-78183A/FigureS5-8_feature_plot_timepoint_data/Rank = 5 | SAA2_proteomics_proteomics__proteomics_T2.tsv]

patientID	timepoint	group	value	stimulation	population	reagent	category
349	T2	0	0.5431925081125395	proteomics	SAA2	proteomics	proteomics
323	T2	1	1.3107623810899665	proteomics	SAA2	proteomics	proteomics
106	T2	1	1.583201480725488	proteomics	SAA2	proteomics	proteomics
239	T2	0	-0.37638458428877775	proteomics	SAA2	proteomics	proteomics
471	T2	0	0.8482455856893952	proteomics	SAA2	proteomics	proteomics
248	T2	0	0.57444517259772	proteomics	SAA2	proteomics	proteomics
526	T2	0	-0.3953191514839787	proteomics	SAA2	proteomics	proteomics
575	T2	1	0.0012730275889871402	proteomics	SAA2	proteomics	proteomics
125	T2	0	-0.9530001497937882	proteomics	SAA2	proteomics	proteomics
24	T2	1	-0.7664133171998545	proteomics	SAA2	proteomics	proteomics
226	T2	0	-0.7118751129712166	proteomics	SAA2	proteomics	proteomics
234	T2	0	-1.140178158880127	proteomics	SAA2	proteomics	proteomics
404	T2	0	-0.7047621447302294	proteomics	SAA2	proteomics	proteomics
358	T2	0	2.148039317683853	proteomics	SAA2	proteomics	proteomics
209	T2	1	1.0299286859720609	proteomics	SAA2	proteomics	proteomics
240	T2	0	-1.0346774132654895	proteomics	SAA2	proteomics	proteomics
647	T2	0	-0.8887392783119371	proteomics	SAA2	proteomics	proteomics
544	T2	0	0.9726101473984412	proteomics	SAA2	proteomics	proteomics
188	T2	1	0.5777911646501804	proteomics	SAA2	proteomics	proteomics
554	T2	0	0.4005333972341599	proteomics	SAA2	proteomics	proteomics
282	T2	1	-0.6195488994489731	proteomics	SAA2	proteomics	proteomics
430	T2	1	0.9391624534723937	proteomics	SAA2	proteomics	proteomics
189	T2	0	-0.13759084315592934	proteomics	SAA2	proteomics	proteomics
290	T2	1	-0.3946690036173549	proteomics	SAA2	proteomics	proteomics
459	T2	1	-0.7862869532988144	proteomics	SAA2	proteomics	proteomics
381	T2	1	-1.0451600716617373	proteomics	SAA2	proteomics	proteomics
288	T2	0	0.14730336395321836	proteomics	SAA2	proteomics	proteomics
396	T2	0	-1.138535205445027	proteomics	SAA2	proteomics	proteomics
236	T2	0	-0.9899732169977282	proteomics	SAA2	proteomics	proteomics
182	T2	1	2.3126427169974106	proteomics	SAA2	proteomics	proteomics
183	T2	0	-0.6597199591623674	proteomics	SAA2	proteomics	proteomics
294	T2	1	1.3624281917587913	proteomics	SAA2	proteomics	proteomics
621	T2	0	-0.4460121329886362	proteomics	SAA2	proteomics	proteomics
345	T2	0	0.24757062802826804	proteomics	SAA2	proteomics	proteomics
412	T2	0	1.3422644607587289	proteomics	SAA2	proteomics	proteomics
372	T2	0	0.05528286657676163	proteomics	SAA2	proteomics	proteomics
563	T2	1	0.5143627483241917	proteomics	SAA2	proteomics	proteomics
340	T2	1	1.5660570271198393	proteomics	SAA2	proteomics	proteomics
72	T2	1	-0.19285775277706965	proteomics	SAA2	proteomics	proteomics
590	T2	1	-0.38065532741715674	proteomics	SAA2	proteomics	proteomics
593	T2	1	1.5818005749921902	proteomics	SAA2	proteomics	proteomics
212	T2	0	-0.42929504522912276	proteomics	SAA2	proteomics	proteomics
655	T2	1	1.261311910924231	proteomics	SAA2	proteomics	proteomics
469	T2	1	2.3126427169974106	proteomics	SAA2	proteomics	proteomics
169	T2	0	-1.0508055922597226	proteomics	SAA2	proteomics	proteomics
645	T2	0	-1.140178158880127	proteomics	SAA2	proteomics	proteomics
392	T2	0	0.420553991206654	proteomics	SAA2	proteomics	proteomics
567	T2	0	-0.9563590650970354	proteomics	SAA2	proteomics	proteomics
464	T2	0	-0.9771954303225846	proteomics	SAA2	proteomics	proteomics
