# Supplementary material for: Immunological maladaptation preceding spontaneous preterm birth in human pregnancies
Source: Nat Commun. 2026 Jul 27;17:7121. doi: 10.1038/s41467-026-75605-5 (PMC13408597; doi:10.1038/s41467-026-75605-5)
Supplement: Supplementary file 11 — Source Data [file 41467_2026_75605_MOESM11_ESM.zip › Source data_NCOMMS-25-78183A/FigureS5-8_feature_plot_timepoint_data/Rank = 13 | TACI_proteomics_proteomics__proteomics_T3.tsv]

patientID	timepoint	group	value	stimulation	population	reagent	category
469	T3	1	0.1062722602623508	proteomics	TACI	proteomics	proteomics
645	T3	0	-1.1327767322970363	proteomics	TACI	proteomics	proteomics
534	T3	0	0.1724906713059259	proteomics	TACI	proteomics	proteomics
544	T3	0	1.3547691420795251	proteomics	TACI	proteomics	proteomics
404	T3	0	-0.42992720556728475	proteomics	TACI	proteomics	proteomics
647	T3	0	-0.9072950589033575	proteomics	TACI	proteomics	proteomics
290	T3	1	-0.21786766624653303	proteomics	TACI	proteomics	proteomics
282	T3	1	0.26861523281824384	proteomics	TACI	proteomics	proteomics
236	T3	0	0.7302522400836681	proteomics	TACI	proteomics	proteomics
567	T3	0	-1.3304047114460187	proteomics	TACI	proteomics	proteomics
323	T3	1	-0.19522639855604723	proteomics	TACI	proteomics	proteomics
169	T3	0	-1.7325755862299295	proteomics	TACI	proteomics	proteomics
182	T3	1	0.9637380283458477	proteomics	TACI	proteomics	proteomics
392	T3	0	-0.810021241740702	proteomics	TACI	proteomics	proteomics
212	T3	0	0.8285250141558209	proteomics	TACI	proteomics	proteomics
554	T3	0	-0.48483809441977727	proteomics	TACI	proteomics	proteomics
526	T3	0	0.030197299576296632	proteomics	TACI	proteomics	proteomics
183	T3	0	-1.6000477838720701	proteomics	TACI	proteomics	proteomics
188	T3	1	1.7544905160347197	proteomics	TACI	proteomics	proteomics
125	T3	0	-1.3456362631027767	proteomics	TACI	proteomics	proteomics
593	T3	1	0.985484997574661	proteomics	TACI	proteomics	proteomics
288	T3	0	0.24151837330307707	proteomics	TACI	proteomics	proteomics
358	T3	0	-0.5499192983386658	proteomics	TACI	proteomics	proteomics
412	T3	0	-0.3262031913570373	proteomics	TACI	proteomics	proteomics
590	T3	1	1.667403636304276	proteomics	TACI	proteomics	proteomics
100	T3	1	1.463913723403311	proteomics	TACI	proteomics	proteomics
345	T3	0	-0.18553452098015621	proteomics	TACI	proteomics	proteomics
396	T3	0	0.13363956443696096	proteomics	TACI	proteomics	proteomics
621	T3	0	-0.03352508086921476	proteomics	TACI	proteomics	proteomics
349	T3	0	-1.0396131631282646	proteomics	TACI	proteomics	proteomics
464	T3	0	-1.10280279532044	proteomics	TACI	proteomics	proteomics
471	T3	0	0.6190938285666927	proteomics	TACI	proteomics	proteomics
239	T3	0	0.0132338268636058	proteomics	TACI	proteomics	proteomics
189	T3	0	-0.38834265521955375	proteomics	TACI	proteomics	proteomics
24	T3	1	-0.1157418800173983	proteomics	TACI	proteomics	proteomics
