# Supplementary material for: Immunological maladaptation preceding spontaneous preterm birth in human pregnancies
Source: Nat Commun. 2026 Jul 27;17:7121. doi: 10.1038/s41467-026-75605-5 (PMC13408597; doi:10.1038/s41467-026-75605-5)
Supplement: Supplementary file 11 — Source Data [file 41467_2026_75605_MOESM11_ESM.zip › Source data_NCOMMS-25-78183A/FigureS5-8_feature_plot_timepoint_data/Rank = 44 | ChATp.CD8T_freq_freq__freq_T2.tsv]

patientID	timepoint	group	value	stimulation	population	reagent	category
655	T2	1	3.0196631947444716	freq	ChATp.CD8T	freq	freq
647	T2	0	0.4358862694445019	freq	ChATp.CD8T	freq	freq
621	T2	0	-0.28602386677843517	freq	ChATp.CD8T	freq	freq
600	T2	0	-0.9382091438129672	freq	ChATp.CD8T	freq	freq
593	T2	1	0.5796315864608422	freq	ChATp.CD8T	freq	freq
561	T2	0	-0.6256044408442751	freq	ChATp.CD8T	freq	freq
529	T2	1	-0.004590932004140153	freq	ChATp.CD8T	freq	freq
589	T2	0	-0.7923635560434117	freq	ChATp.CD8T	freq	freq
590	T2	1	1.0395155114163535	freq	ChATp.CD8T	freq	freq
575	T2	1	-0.77401074024013	freq	ChATp.CD8T	freq	freq
563	T2	1	-0.15637811971223894	freq	ChATp.CD8T	freq	freq
544	T2	0	0.3495853464336234	freq	ChATp.CD8T	freq	freq
440	T2	0	0.2007960815595389	freq	ChATp.CD8T	freq	freq
537	T2	0	-0.48798290201538014	freq	ChATp.CD8T	freq	freq
534	T2	0	-0.5840872264356558	freq	ChATp.CD8T	freq	freq
416	T2	0	-0.35488434929417617	freq	ChATp.CD8T	freq	freq
526	T2	0	0.8588810185825929	freq	ChATp.CD8T	freq	freq
469	T2	1	-0.47318866387038105	freq	ChATp.CD8T	freq	freq
471	T2	0	-0.7626245936228209	freq	ChATp.CD8T	freq	freq
464	T2	0	-0.39592005258949126	freq	ChATp.CD8T	freq	freq
459	T2	1	-0.3421414689313232	freq	ChATp.CD8T	freq	freq
430	T2	1	-0.2108311418903723	freq	ChATp.CD8T	freq	freq
482	T2	0	-0.27240488667922225	freq	ChATp.CD8T	freq	freq
422	T2	0	-0.3226537020427698	freq	ChATp.CD8T	freq	freq
290	T2	1	-0.9382091438129672	freq	ChATp.CD8T	freq	freq
369	T2	0	-0.19735546138256432	freq	ChATp.CD8T	freq	freq
404	T2	0	-0.5063992113253103	freq	ChATp.CD8T	freq	freq
396	T2	0	-0.8694051990997888	freq	ChATp.CD8T	freq	freq
345	T2	0	-0.5698216422351848	freq	ChATp.CD8T	freq	freq
372	T2	0	-0.26030475912530104	freq	ChATp.CD8T	freq	freq
381	T2	1	1.3431327385206164	freq	ChATp.CD8T	freq	freq
294	T2	1	-0.13011685954277713	freq	ChATp.CD8T	freq	freq
323	T2	1	-0.6417823951590002	freq	ChATp.CD8T	freq	freq
358	T2	0	1.1842506451944474	freq	ChATp.CD8T	freq	freq
340	T2	1	0.6098864644687888	freq	ChATp.CD8T	freq	freq
349	T2	0	0.1895843210777865	freq	ChATp.CD8T	freq	freq
298	T2	0	-0.88775689709318	freq	ChATp.CD8T	freq	freq
282	T2	1	-0.6508232631998627	freq	ChATp.CD8T	freq	freq
240	T2	0	-0.01657081057463927	freq	ChATp.CD8T	freq	freq
288	T2	0	-0.4211933272659202	freq	ChATp.CD8T	freq	freq
293	T2	1	-0.6640001897493049	freq	ChATp.CD8T	freq	freq
248	T2	0	-0.7096271911036075	freq	ChATp.CD8T	freq	freq
239	T2	0	-0.5172678621824903	freq	ChATp.CD8T	freq	freq
241	T2	1	-0.4126059835303897	freq	ChATp.CD8T	freq	freq
255	T2	0	-0.320317303604385	freq	ChATp.CD8T	freq	freq
234	T2	0	0.7668970513815434	freq	ChATp.CD8T	freq	freq
226	T2	0	-0.37331580834822303	freq	ChATp.CD8T	freq	freq
212	T2	0	-0.879367208294909	freq	ChATp.CD8T	freq	freq
209	T2	1	0.9855357401606987	freq	ChATp.CD8T	freq	freq
188	T2	1	-0.9382091438129672	freq	ChATp.CD8T	freq	freq
182	T2	1	-0.7166367024533168	freq	ChATp.CD8T	freq	freq
169	T2	0	0.32147099124463735	freq	ChATp.CD8T	freq	freq
132	T2	0	-0.7287915966309375	freq	ChATp.CD8T	freq	freq
125	T2	0	-0.7636784866069909	freq	ChATp.CD8T	freq	freq
106	T2	1	0.49890406096663503	freq	ChATp.CD8T	freq	freq
72	T2	1	-0.2514801262559665	freq	ChATp.CD8T	freq	freq
