# Supplementary material for: Immunological maladaptation preceding spontaneous preterm birth in human pregnancies
Source: Nat Commun. 2026 Jul 27;17:7121. doi: 10.1038/s41467-026-75605-5 (PMC13408597; doi:10.1038/s41467-026-75605-5)
Supplement: Supplementary file 11 — Source Data [file 41467_2026_75605_MOESM11_ESM.zip › Source data_NCOMMS-25-78183A/FigureS5-8_feature_plot_timepoint_data/Rank = 38 | CD8p.T_freq_freq__freq_T3.tsv]

patientID	timepoint	group	value	stimulation	population	reagent	category
647	T3	0	1.3573800803639862	freq	CD8p.T	freq	freq
645	T3	0	1.0441658960086353	freq	CD8p.T	freq	freq
561	T3	0	0.1770471709555933	freq	CD8p.T	freq	freq
621	T3	0	-0.4780543133024526	freq	CD8p.T	freq	freq
600	T3	0	-1.5301756725493767	freq	CD8p.T	freq	freq
593	T3	1	1.930913950374395	freq	CD8p.T	freq	freq
554	T3	0	0.22864906010127217	freq	CD8p.T	freq	freq
589	T3	0	-0.4985869784351559	freq	CD8p.T	freq	freq
590	T3	1	-0.6644152704664197	freq	CD8p.T	freq	freq
567	T3	0	-1.5301756725493767	freq	CD8p.T	freq	freq
534	T3	0	-0.6803618275421016	freq	CD8p.T	freq	freq
544	T3	0	0.1375659240033172	freq	CD8p.T	freq	freq
537	T3	0	-0.7966880625422993	freq	CD8p.T	freq	freq
469	T3	1	-0.18887133571583709	freq	CD8p.T	freq	freq
529	T3	1	-0.6857121891745988	freq	CD8p.T	freq	freq
526	T3	0	0.5862419304629967	freq	CD8p.T	freq	freq
464	T3	0	0.16489400201929763	freq	CD8p.T	freq	freq
482	T3	0	1.930913950374395	freq	CD8p.T	freq	freq
345	T3	0	1.930913950374395	freq	CD8p.T	freq	freq
440	T3	0	1.3795588094979876	freq	CD8p.T	freq	freq
471	T3	0	-0.9204443107313365	freq	CD8p.T	freq	freq
349	T3	0	0.2629049104404562	freq	CD8p.T	freq	freq
372	T3	0	-0.1716013033948504	freq	CD8p.T	freq	freq
387	T3	0	-0.14089975416768044	freq	CD8p.T	freq	freq
404	T3	0	-0.3854036792076792	freq	CD8p.T	freq	freq
412	T3	0	1.4872104245362974	freq	CD8p.T	freq	freq
392	T3	0	0.9340574727217261	freq	CD8p.T	freq	freq
396	T3	0	-0.9670291164866405	freq	CD8p.T	freq	freq
369	T3	0	-0.42317652171715253	freq	CD8p.T	freq	freq
212	T3	0	-0.8557230101773667	freq	CD8p.T	freq	freq
325	T3	0	1.5098945383676523	freq	CD8p.T	freq	freq
298	T3	0	-0.681496253553946	freq	CD8p.T	freq	freq
358	T3	0	-0.6224668649099497	freq	CD8p.T	freq	freq
293	T3	1	-1.21866683106718	freq	CD8p.T	freq	freq
323	T3	1	-1.2410653053309293	freq	CD8p.T	freq	freq
307	T3	0	-0.5292305569635961	freq	CD8p.T	freq	freq
288	T3	0	0.5220908985269009	freq	CD8p.T	freq	freq
255	T3	0	-0.5372798270926987	freq	CD8p.T	freq	freq
290	T3	1	-0.9488736464179574	freq	CD8p.T	freq	freq
241	T3	1	0.3143232635152959	freq	CD8p.T	freq	freq
282	T3	1	-0.35958023171982817	freq	CD8p.T	freq	freq
188	T3	1	0.09798182655052742	freq	CD8p.T	freq	freq
239	T3	0	1.930913950374395	freq	CD8p.T	freq	freq
226	T3	0	-0.656163472956502	freq	CD8p.T	freq	freq
234	T3	0	1.0763817822297954	freq	CD8p.T	freq	freq
236	T3	0	0.9336790924098347	freq	CD8p.T	freq	freq
189	T3	0	1.0112600372563387	freq	CD8p.T	freq	freq
183	T3	0	-1.3884069342458947	freq	CD8p.T	freq	freq
182	T3	1	-1.5301756725493767	freq	CD8p.T	freq	freq
169	T3	0	-0.7339132062784058	freq	CD8p.T	freq	freq
161	T3	0	1.4664311748416852	freq	CD8p.T	freq	freq
132	T3	0	-0.9886637565052383	freq	CD8p.T	freq	freq
125	T3	0	-0.8314289359981855	freq	CD8p.T	freq	freq
100	T3	1	-1.3581127884884536	freq	CD8p.T	freq	freq
