# Supplementary material for: Immunological maladaptation preceding spontaneous preterm birth in human pregnancies
Source: Nat Commun. 2026 Jul 27;17:7121. doi: 10.1038/s41467-026-75605-5 (PMC13408597; doi:10.1038/s41467-026-75605-5)
Supplement: Supplementary file 11 — Source Data [file 41467_2026_75605_MOESM11_ESM.zip › Source data_NCOMMS-25-78183A/FigureS5-8_feature_plot_timepoint_data/Rank = 61 | CD62LnCD45RAn.CD8Tem_freq_freq__freq_T1.tsv]

patientID	timepoint	group	value	stimulation	population	reagent	category
655	T1	1	1.1099422872429312	freq	CD62LnCD45RAn.CD8Tem	freq	freq
647	T1	0	1.2819870711571004	freq	CD62LnCD45RAn.CD8Tem	freq	freq
645	T1	0	1.947305437998174	freq	CD62LnCD45RAn.CD8Tem	freq	freq
621	T1	0	-0.487657742802242	freq	CD62LnCD45RAn.CD8Tem	freq	freq
600	T1	0	-1.3774128777565249	freq	CD62LnCD45RAn.CD8Tem	freq	freq
575	T1	1	-0.47868086117771064	freq	CD62LnCD45RAn.CD8Tem	freq	freq
589	T1	0	0.30218115811250823	freq	CD62LnCD45RAn.CD8Tem	freq	freq
593	T1	1	1.947305437998174	freq	CD62LnCD45RAn.CD8Tem	freq	freq
561	T1	0	-1.0023047258641489	freq	CD62LnCD45RAn.CD8Tem	freq	freq
544	T1	0	1.4074266251805168	freq	CD62LnCD45RAn.CD8Tem	freq	freq
534	T1	0	-0.9369715153298102	freq	CD62LnCD45RAn.CD8Tem	freq	freq
590	T1	1	-0.5756677859976937	freq	CD62LnCD45RAn.CD8Tem	freq	freq
567	T1	0	-1.2418211938609829	freq	CD62LnCD45RAn.CD8Tem	freq	freq
563	T1	1	1.947305437998174	freq	CD62LnCD45RAn.CD8Tem	freq	freq
554	T1	0	-0.29613884527841755	freq	CD62LnCD45RAn.CD8Tem	freq	freq
464	T1	0	0.2890798705567019	freq	CD62LnCD45RAn.CD8Tem	freq	freq
482	T1	0	1.947305437998174	freq	CD62LnCD45RAn.CD8Tem	freq	freq
471	T1	0	-0.9657580394510353	freq	CD62LnCD45RAn.CD8Tem	freq	freq
526	T1	0	1.8652170963459713	freq	CD62LnCD45RAn.CD8Tem	freq	freq
537	T1	0	-0.847176064167999	freq	CD62LnCD45RAn.CD8Tem	freq	freq
469	T1	1	-0.48860878597039636	freq	CD62LnCD45RAn.CD8Tem	freq	freq
412	T1	0	1.947305437998174	freq	CD62LnCD45RAn.CD8Tem	freq	freq
430	T1	1	0.08277481425592699	freq	CD62LnCD45RAn.CD8Tem	freq	freq
358	T1	0	0.7580486322900624	freq	CD62LnCD45RAn.CD8Tem	freq	freq
392	T1	0	-0.2824439301049677	freq	CD62LnCD45RAn.CD8Tem	freq	freq
422	T1	0	-0.5773770675445876	freq	CD62LnCD45RAn.CD8Tem	freq	freq
404	T1	0	0.432489273579474	freq	CD62LnCD45RAn.CD8Tem	freq	freq
459	T1	1	0.312749658306035	freq	CD62LnCD45RAn.CD8Tem	freq	freq
369	T1	0	-0.5356672367378168	freq	CD62LnCD45RAn.CD8Tem	freq	freq
396	T1	0	-0.8854132873273648	freq	CD62LnCD45RAn.CD8Tem	freq	freq
440	T1	0	-0.24511637329891942	freq	CD62LnCD45RAn.CD8Tem	freq	freq
340	T1	1	-1.264808426595374	freq	CD62LnCD45RAn.CD8Tem	freq	freq
381	T1	1	-1.1951563377031658	freq	CD62LnCD45RAn.CD8Tem	freq	freq
372	T1	0	0.26601875318572904	freq	CD62LnCD45RAn.CD8Tem	freq	freq
345	T1	0	0.13629639599438131	freq	CD62LnCD45RAn.CD8Tem	freq	freq
349	T1	0	1.947305437998174	freq	CD62LnCD45RAn.CD8Tem	freq	freq
236	T1	0	1.5737885629094595	freq	CD62LnCD45RAn.CD8Tem	freq	freq
323	T1	1	1.227040471242304	freq	CD62LnCD45RAn.CD8Tem	freq	freq
294	T1	1	1.7013672663470425	freq	CD62LnCD45RAn.CD8Tem	freq	freq
248	T1	0	-0.25919747470408994	freq	CD62LnCD45RAn.CD8Tem	freq	freq
293	T1	1	-0.6209223536997451	freq	CD62LnCD45RAn.CD8Tem	freq	freq
298	T1	0	-0.9645993245939718	freq	CD62LnCD45RAn.CD8Tem	freq	freq
290	T1	1	-1.0694480326301266	freq	CD62LnCD45RAn.CD8Tem	freq	freq
240	T1	0	-0.8332784060760926	freq	CD62LnCD45RAn.CD8Tem	freq	freq
282	T1	1	1.0767643303687675	freq	CD62LnCD45RAn.CD8Tem	freq	freq
288	T1	0	0.4897037547564798	freq	CD62LnCD45RAn.CD8Tem	freq	freq
255	T1	0	-0.5688630189915223	freq	CD62LnCD45RAn.CD8Tem	freq	freq
241	T1	1	0.25639685056055567	freq	CD62LnCD45RAn.CD8Tem	freq	freq
189	T1	0	-0.038455717008815206	freq	CD62LnCD45RAn.CD8Tem	freq	freq
234	T1	0	1.1434750969648522	freq	CD62LnCD45RAn.CD8Tem	freq	freq
239	T1	0	-0.0471703891914221	freq	CD62LnCD45RAn.CD8Tem	freq	freq
226	T1	0	0.44246260889187555	freq	CD62LnCD45RAn.CD8Tem	freq	freq
212	T1	0	-0.3858041150802301	freq	CD62LnCD45RAn.CD8Tem	freq	freq
209	T1	1	1.6989376271437833	freq	CD62LnCD45RAn.CD8Tem	freq	freq
188	T1	1	0.899614730321745	freq	CD62LnCD45RAn.CD8Tem	freq	freq
132	T1	0	-1.2619157240176624	freq	CD62LnCD45RAn.CD8Tem	freq	freq
183	T1	0	-1.293913146707156	freq	CD62LnCD45RAn.CD8Tem	freq	freq
182	T1	1	-0.7304549907434544	freq	CD62LnCD45RAn.CD8Tem	freq	freq
169	T1	0	0.8209956227184528	freq	CD62LnCD45RAn.CD8Tem	freq	freq
161	T1	0	0.5806848801934168	freq	CD62LnCD45RAn.CD8Tem	freq	freq
125	T1	0	-0.022028550596377466	freq	CD62LnCD45RAn.CD8Tem	freq	freq
106	T1	1	0.8838952076230271	freq	CD62LnCD45RAn.CD8Tem	freq	freq
100	T1	1	-1.3774128777565249	freq	CD62LnCD45RAn.CD8Tem	freq	freq
72	T1	1	1.1473291762588855	freq	CD62LnCD45RAn.CD8Tem	freq	freq
24	T1	1	-0.841439819925097	freq	CD62LnCD45RAn.CD8Tem	freq	freq
