# Supplementary material for: Immunological maladaptation preceding spontaneous preterm birth in human pregnancies
Source: Nat Commun. 2026 Jul 27;17:7121. doi: 10.1038/s41467-026-75605-5 (PMC13408597; doi:10.1038/s41467-026-75605-5)
Supplement: Supplementary file 11 — Source Data [file 41467_2026_75605_MOESM11_ESM.zip › Source data_NCOMMS-25-78183A/FigureS5-8_feature_plot_timepoint_data/Rank = 2 | LRP8_proteomics_proteomics__proteomics_T2.tsv]

patientID	timepoint	group	value	stimulation	population	reagent	category
349	T2	0	0.23980701173713426	proteomics	LRP8	proteomics	proteomics
323	T2	1	-1.1077292648022217	proteomics	LRP8	proteomics	proteomics
106	T2	1	-0.6836740794962458	proteomics	LRP8	proteomics	proteomics
239	T2	0	0.8098600062400684	proteomics	LRP8	proteomics	proteomics
471	T2	0	0.2993915798849702	proteomics	LRP8	proteomics	proteomics
248	T2	0	-0.12959428341335594	proteomics	LRP8	proteomics	proteomics
526	T2	0	0.05968453767634267	proteomics	LRP8	proteomics	proteomics
575	T2	1	-0.34551059897299663	proteomics	LRP8	proteomics	proteomics
125	T2	0	0.023767359476996975	proteomics	LRP8	proteomics	proteomics
24	T2	1	-1.6481185298517929	proteomics	LRP8	proteomics	proteomics
226	T2	0	-0.19447770370642903	proteomics	LRP8	proteomics	proteomics
234	T2	0	1.138072684857376	proteomics	LRP8	proteomics	proteomics
404	T2	0	-1.2754836986300548	proteomics	LRP8	proteomics	proteomics
358	T2	0	0.053435229493751145	proteomics	LRP8	proteomics	proteomics
209	T2	1	0.3964712342076	proteomics	LRP8	proteomics	proteomics
240	T2	0	1.7340549872854503	proteomics	LRP8	proteomics	proteomics
647	T2	0	0.48117124111429377	proteomics	LRP8	proteomics	proteomics
544	T2	0	1.2168012746083312	proteomics	LRP8	proteomics	proteomics
188	T2	1	-0.7826906448964892	proteomics	LRP8	proteomics	proteomics
554	T2	0	-1.183305538365611	proteomics	LRP8	proteomics	proteomics
282	T2	1	-1.561316754335116	proteomics	LRP8	proteomics	proteomics
430	T2	1	-0.2260940045089402	proteomics	LRP8	proteomics	proteomics
189	T2	0	0.607500283706151	proteomics	LRP8	proteomics	proteomics
290	T2	1	-0.9136622499566992	proteomics	LRP8	proteomics	proteomics
459	T2	1	0.7735245595067846	proteomics	LRP8	proteomics	proteomics
381	T2	1	-0.3853643584682308	proteomics	LRP8	proteomics	proteomics
288	T2	0	-0.06456020704523238	proteomics	LRP8	proteomics	proteomics
396	T2	0	0.7536361026108584	proteomics	LRP8	proteomics	proteomics
236	T2	0	0.9081337170479432	proteomics	LRP8	proteomics	proteomics
182	T2	1	-0.0073358866243693225	proteomics	LRP8	proteomics	proteomics
183	T2	0	0.3693051023950961	proteomics	LRP8	proteomics	proteomics
294	T2	1	0.16648746660185493	proteomics	LRP8	proteomics	proteomics
621	T2	0	-0.27940733364810527	proteomics	LRP8	proteomics	proteomics
345	T2	0	1.114736454106853	proteomics	LRP8	proteomics	proteomics
412	T2	0	1.2854532046973177	proteomics	LRP8	proteomics	proteomics
372	T2	0	-0.15116422136204974	proteomics	LRP8	proteomics	proteomics
563	T2	1	-0.5812282975563609	proteomics	LRP8	proteomics	proteomics
340	T2	1	0.7572558306567472	proteomics	LRP8	proteomics	proteomics
72	T2	1	-1.380899601479511	proteomics	LRP8	proteomics	proteomics
590	T2	1	-1.6481185298517929	proteomics	LRP8	proteomics	proteomics
593	T2	1	-0.34136325530543016	proteomics	LRP8	proteomics	proteomics
212	T2	0	-0.7983979269362139	proteomics	LRP8	proteomics	proteomics
655	T2	1	-0.911807977044461	proteomics	LRP8	proteomics	proteomics
469	T2	1	-0.4404426802625383	proteomics	LRP8	proteomics	proteomics
169	T2	0	-0.8729662718744634	proteomics	LRP8	proteomics	proteomics
645	T2	0	0.774126476088952	proteomics	LRP8	proteomics	proteomics
392	T2	0	1.7131849046779457	proteomics	LRP8	proteomics	proteomics
567	T2	0	1.0994304907812529	proteomics	LRP8	proteomics	proteomics
464	T2	0	1.9030326601317666	proteomics	LRP8	proteomics	proteomics
