# Supplementary material for: Immunological maladaptation preceding spontaneous preterm birth in human pregnancies
Source: Nat Commun. 2026 Jul 27;17:7121. doi: 10.1038/s41467-026-75605-5 (PMC13408597; doi:10.1038/s41467-026-75605-5)
Supplement: Supplementary file 11 — Source Data [file 41467_2026_75605_MOESM11_ESM.zip › Source data_NCOMMS-25-78183A/FigureS5-8_feature_plot_timepoint_data/Rank = 54 | sRANKL_proteomics_proteomics__proteomics_T2.tsv]

patientID	timepoint	group	value	stimulation	population	reagent	category
349	T2	0	-1.4453180222076216	proteomics	sRANKL	proteomics	proteomics
323	T2	1	1.2868065506876292	proteomics	sRANKL	proteomics	proteomics
106	T2	1	0.20586294117894471	proteomics	sRANKL	proteomics	proteomics
239	T2	0	0.16659917409810532	proteomics	sRANKL	proteomics	proteomics
471	T2	0	-1.4453180222076216	proteomics	sRANKL	proteomics	proteomics
248	T2	0	-0.7001333262917662	proteomics	sRANKL	proteomics	proteomics
526	T2	0	-0.31381671293546026	proteomics	sRANKL	proteomics	proteomics
575	T2	1	1.9251069641249485	proteomics	sRANKL	proteomics	proteomics
125	T2	0	-1.1854896540308966	proteomics	sRANKL	proteomics	proteomics
24	T2	1	0.8928911377447059	proteomics	sRANKL	proteomics	proteomics
226	T2	0	-0.5018571970908194	proteomics	sRANKL	proteomics	proteomics
234	T2	0	0.3970451766558157	proteomics	sRANKL	proteomics	proteomics
404	T2	0	-0.7904851532316255	proteomics	sRANKL	proteomics	proteomics
358	T2	0	0.7926489854709502	proteomics	sRANKL	proteomics	proteomics
209	T2	1	0.5794528737082036	proteomics	sRANKL	proteomics	proteomics
240	T2	0	-0.6430073437504854	proteomics	sRANKL	proteomics	proteomics
647	T2	0	1.116708120392451	proteomics	sRANKL	proteomics	proteomics
544	T2	0	-1.1339493366411197	proteomics	sRANKL	proteomics	proteomics
188	T2	1	0.4023055660262703	proteomics	sRANKL	proteomics	proteomics
554	T2	0	1.453728427691109	proteomics	sRANKL	proteomics	proteomics
282	T2	1	-0.9321842303045357	proteomics	sRANKL	proteomics	proteomics
430	T2	1	1.0471104347198879	proteomics	sRANKL	proteomics	proteomics
189	T2	0	-0.3235640451274287	proteomics	sRANKL	proteomics	proteomics
290	T2	1	0.37809851943259465	proteomics	sRANKL	proteomics	proteomics
459	T2	1	0.26093946081156355	proteomics	sRANKL	proteomics	proteomics
381	T2	1	2.210110858545755	proteomics	sRANKL	proteomics	proteomics
288	T2	0	-1.0791654026228503	proteomics	sRANKL	proteomics	proteomics
396	T2	0	-0.09175339954787928	proteomics	sRANKL	proteomics	proteomics
236	T2	0	-1.3260889651715353	proteomics	sRANKL	proteomics	proteomics
182	T2	1	0.9114482315969112	proteomics	sRANKL	proteomics	proteomics
183	T2	0	2.210110858545755	proteomics	sRANKL	proteomics	proteomics
294	T2	1	-1.411965117314897	proteomics	sRANKL	proteomics	proteomics
621	T2	0	-0.8933577970801078	proteomics	sRANKL	proteomics	proteomics
345	T2	0	-0.3278974243084302	proteomics	sRANKL	proteomics	proteomics
412	T2	0	-0.17990917044464252	proteomics	sRANKL	proteomics	proteomics
372	T2	0	-0.8545921291973283	proteomics	sRANKL	proteomics	proteomics
563	T2	1	-0.5291491138820668	proteomics	sRANKL	proteomics	proteomics
340	T2	1	0.08468800662876785	proteomics	sRANKL	proteomics	proteomics
72	T2	1	0.06123497722949647	proteomics	sRANKL	proteomics	proteomics
590	T2	1	-0.8004219185265673	proteomics	sRANKL	proteomics	proteomics
593	T2	1	0.691999505820406	proteomics	sRANKL	proteomics	proteomics
212	T2	0	-1.0624190053008473	proteomics	sRANKL	proteomics	proteomics
655	T2	1	0.5407773218920984	proteomics	sRANKL	proteomics	proteomics
469	T2	1	0.6097239857894773	proteomics	sRANKL	proteomics	proteomics
169	T2	0	-0.5215043455248968	proteomics	sRANKL	proteomics	proteomics
645	T2	0	-1.2393854403040871	proteomics	sRANKL	proteomics	proteomics
392	T2	0	1.5111319188186187	proteomics	sRANKL	proteomics	proteomics
567	T2	0	-0.6517873856113784	proteomics	sRANKL	proteomics	proteomics
464	T2	0	-1.1216403508808142	proteomics	sRANKL	proteomics	proteomics
