# Supplementary material for: Immunological maladaptation preceding spontaneous preterm birth in human pregnancies
Source: Nat Commun. 2026 Jul 27;17:7121. doi: 10.1038/s41467-026-75605-5 (PMC13408597; doi:10.1038/s41467-026-75605-5)
Supplement: Supplementary file 11 — Source Data [file 41467_2026_75605_MOESM11_ESM.zip › Source data_NCOMMS-25-78183A/FigureS5-8_feature_plot_timepoint_data/Rank = 15 | ChATp.CD4T_freq_freq__freq_T3.tsv]

patientID	timepoint	group	value	stimulation	population	reagent	category
647	T3	0	1.3613811619813032	freq	ChATp.CD4T	freq	freq
645	T3	0	3.2829743710397405	freq	ChATp.CD4T	freq	freq
561	T3	0	-0.6355737392228558	freq	ChATp.CD4T	freq	freq
621	T3	0	-0.19662120011159104	freq	ChATp.CD4T	freq	freq
600	T3	0	-0.15073240522636414	freq	ChATp.CD4T	freq	freq
593	T3	1	-0.49258507574143834	freq	ChATp.CD4T	freq	freq
554	T3	0	-0.47083516877844883	freq	ChATp.CD4T	freq	freq
589	T3	0	-0.19917779586320322	freq	ChATp.CD4T	freq	freq
590	T3	1	-0.0012011603817117479	freq	ChATp.CD4T	freq	freq
567	T3	0	-0.1750254745678754	freq	ChATp.CD4T	freq	freq
534	T3	0	0.42502505413916414	freq	ChATp.CD4T	freq	freq
544	T3	0	-0.551356295827193	freq	ChATp.CD4T	freq	freq
537	T3	0	2.7377771740417307	freq	ChATp.CD4T	freq	freq
469	T3	1	-0.27011311102353674	freq	ChATp.CD4T	freq	freq
529	T3	1	3.2829743710397405	freq	ChATp.CD4T	freq	freq
526	T3	0	-0.2154203655638733	freq	ChATp.CD4T	freq	freq
464	T3	0	-0.6629844927173011	freq	ChATp.CD4T	freq	freq
482	T3	0	-0.19774988078533515	freq	ChATp.CD4T	freq	freq
345	T3	0	-0.46512556873233324	freq	ChATp.CD4T	freq	freq
440	T3	0	-0.5000853473093959	freq	ChATp.CD4T	freq	freq
471	T3	0	-0.39872367176675116	freq	ChATp.CD4T	freq	freq
349	T3	0	1.763760771815345	freq	ChATp.CD4T	freq	freq
372	T3	0	0.640393467055821	freq	ChATp.CD4T	freq	freq
387	T3	0	-0.2816182668886788	freq	ChATp.CD4T	freq	freq
404	T3	0	-0.7946641665808112	freq	ChATp.CD4T	freq	freq
412	T3	0	0.19586170143243856	freq	ChATp.CD4T	freq	freq
392	T3	0	-0.5312672280388345	freq	ChATp.CD4T	freq	freq
396	T3	0	-0.5732835146482829	freq	ChATp.CD4T	freq	freq
369	T3	0	-0.3245892296198553	freq	ChATp.CD4T	freq	freq
212	T3	0	-0.7948484440039711	freq	ChATp.CD4T	freq	freq
325	T3	0	0.43114504951098503	freq	ChATp.CD4T	freq	freq
298	T3	0	-0.7377435457868514	freq	ChATp.CD4T	freq	freq
358	T3	0	0.09919245477737088	freq	ChATp.CD4T	freq	freq
293	T3	1	-0.17684461665545959	freq	ChATp.CD4T	freq	freq
323	T3	1	-0.5264165299421077	freq	ChATp.CD4T	freq	freq
307	T3	0	-0.08436405847118744	freq	ChATp.CD4T	freq	freq
288	T3	0	-0.7948484440039711	freq	ChATp.CD4T	freq	freq
255	T3	0	-0.040054113925347176	freq	ChATp.CD4T	freq	freq
290	T3	1	-0.7223512590100615	freq	ChATp.CD4T	freq	freq
241	T3	1	-0.7924521777750136	freq	ChATp.CD4T	freq	freq
282	T3	1	-0.7948484440039711	freq	ChATp.CD4T	freq	freq
188	T3	1	-0.6269877670342825	freq	ChATp.CD4T	freq	freq
239	T3	0	-0.6162612099549405	freq	ChATp.CD4T	freq	freq
226	T3	0	0.2295252302842691	freq	ChATp.CD4T	freq	freq
234	T3	0	-0.32430107895223803	freq	ChATp.CD4T	freq	freq
236	T3	0	-0.4967069613478594	freq	ChATp.CD4T	freq	freq
189	T3	0	2.0610549514934333	freq	ChATp.CD4T	freq	freq
183	T3	0	2.8323221874470157	freq	ChATp.CD4T	freq	freq
182	T3	1	-0.5941752515159013	freq	ChATp.CD4T	freq	freq
169	T3	0	0.9469846704713343	freq	ChATp.CD4T	freq	freq
161	T3	0	-0.7735801119588295	freq	ChATp.CD4T	freq	freq
132	T3	0	0.3927906113316301	freq	ChATp.CD4T	freq	freq
125	T3	0	-0.6825935287886752	freq	ChATp.CD4T	freq	freq
100	T3	1	-0.7213264784956693	freq	ChATp.CD4T	freq	freq
