# Supplementary material for: Immunological maladaptation preceding spontaneous preterm birth in human pregnancies
Source: Nat Commun. 2026 Jul 27;17:7121. doi: 10.1038/s41467-026-75605-5 (PMC13408597; doi:10.1038/s41467-026-75605-5)
Supplement: Supplementary file 11 — Source Data [file 41467_2026_75605_MOESM11_ESM.zip › Source data_NCOMMS-25-78183A/FigureS5-8_feature_plot_timepoint_data/Rank = 9 | GRPE1_proteomics_proteomics__proteomics_T1.tsv]

patientID	timepoint	group	value	stimulation	population	reagent	category
381	T1	1	-0.38767329414540436	proteomics	GRPE1	proteomics	proteomics
345	T1	0	-0.14829789022480805	proteomics	GRPE1	proteomics	proteomics
404	T1	0	-0.7875926936648818	proteomics	GRPE1	proteomics	proteomics
464	T1	0	1.595871058625365	proteomics	GRPE1	proteomics	proteomics
621	T1	0	-0.09009101532920843	proteomics	GRPE1	proteomics	proteomics
209	T1	1	0.7985559605167024	proteomics	GRPE1	proteomics	proteomics
459	T1	1	1.7714892881891051	proteomics	GRPE1	proteomics	proteomics
563	T1	1	0.09778938272154593	proteomics	GRPE1	proteomics	proteomics
554	T1	0	1.9537523486894108	proteomics	GRPE1	proteomics	proteomics
282	T1	1	1.3984994595018871	proteomics	GRPE1	proteomics	proteomics
294	T1	1	0.8340472463292843	proteomics	GRPE1	proteomics	proteomics
248	T1	0	-0.8700266803974518	proteomics	GRPE1	proteomics	proteomics
239	T1	0	-1.0495769862568225	proteomics	GRPE1	proteomics	proteomics
526	T1	0	-0.7934528171763654	proteomics	GRPE1	proteomics	proteomics
471	T1	0	0.7629069067110554	proteomics	GRPE1	proteomics	proteomics
100	T1	1	1.2198983791326357	proteomics	GRPE1	proteomics	proteomics
323	T1	1	0.24436946856120145	proteomics	GRPE1	proteomics	proteomics
288	T1	0	-0.5293577018189263	proteomics	GRPE1	proteomics	proteomics
169	T1	0	-0.1159085947090446	proteomics	GRPE1	proteomics	proteomics
647	T1	0	0.050438849559733316	proteomics	GRPE1	proteomics	proteomics
430	T1	1	-0.4829787411264352	proteomics	GRPE1	proteomics	proteomics
590	T1	1	1.6340761396974337	proteomics	GRPE1	proteomics	proteomics
396	T1	0	-0.32439117937416084	proteomics	GRPE1	proteomics	proteomics
24	T1	1	1.089316412444496	proteomics	GRPE1	proteomics	proteomics
469	T1	1	0.16049164638440683	proteomics	GRPE1	proteomics	proteomics
412	T1	0	0.15007525491010054	proteomics	GRPE1	proteomics	proteomics
645	T1	0	-1.1042354394306069	proteomics	GRPE1	proteomics	proteomics
290	T1	1	-0.19168811466577346	proteomics	GRPE1	proteomics	proteomics
125	T1	0	1.9537523486894108	proteomics	GRPE1	proteomics	proteomics
183	T1	0	-0.2539276515352997	proteomics	GRPE1	proteomics	proteomics
358	T1	0	0.20926827005013274	proteomics	GRPE1	proteomics	proteomics
349	T1	0	-0.9521208514947876	proteomics	GRPE1	proteomics	proteomics
593	T1	1	-0.263799253413298	proteomics	GRPE1	proteomics	proteomics
544	T1	0	0.728068571233825	proteomics	GRPE1	proteomics	proteomics
372	T1	0	0.8225537600644458	proteomics	GRPE1	proteomics	proteomics
655	T1	1	0.72030612303565	proteomics	GRPE1	proteomics	proteomics
534	T1	0	-0.36985942333356975	proteomics	GRPE1	proteomics	proteomics
226	T1	0	0.9235141598434811	proteomics	GRPE1	proteomics	proteomics
182	T1	1	1.5539841542502233	proteomics	GRPE1	proteomics	proteomics
212	T1	0	-1.3958886228509682	proteomics	GRPE1	proteomics	proteomics
392	T1	0	-0.2648968485246551	proteomics	GRPE1	proteomics	proteomics
567	T1	0	-0.32660317184953014	proteomics	GRPE1	proteomics	proteomics
575	T1	1	1.2453978558424466	proteomics	GRPE1	proteomics	proteomics
340	T1	1	1.0437584260599142	proteomics	GRPE1	proteomics	proteomics
240	T1	0	0.3018503757799806	proteomics	GRPE1	proteomics	proteomics
234	T1	0	0.8588934346240977	proteomics	GRPE1	proteomics	proteomics
188	T1	1	0.9735216951913567	proteomics	GRPE1	proteomics	proteomics
106	T1	1	0.03353550267499604	proteomics	GRPE1	proteomics	proteomics
236	T1	0	-1.503023550118999	proteomics	GRPE1	proteomics	proteomics
72	T1	1	0.2453995345402147	proteomics	GRPE1	proteomics	proteomics
189	T1	0	-1.503023550118999	proteomics	GRPE1	proteomics	proteomics
