# Supplementary material for: Immunological maladaptation preceding spontaneous preterm birth in human pregnancies
Source: Nat Commun. 2026 Jul 27;17:7121. doi: 10.1038/s41467-026-75605-5 (PMC13408597; doi:10.1038/s41467-026-75605-5)
Supplement: Supplementary file 11 — Source Data [file 41467_2026_75605_MOESM11_ESM.zip › Source data_NCOMMS-25-78183A/FigureS5-8_feature_plot_timepoint_data/Rank = 50 | CRTH2p.Th2CD4T_freq_freq__freq_T3.tsv]

patientID	timepoint	group	value	stimulation	population	reagent	category
647	T3	0	-0.3146175635864526	freq	CRTH2p.Th2CD4T	freq	freq
645	T3	0	-1.022290966886021	freq	CRTH2p.Th2CD4T	freq	freq
561	T3	0	0.6515573076991698	freq	CRTH2p.Th2CD4T	freq	freq
621	T3	0	-0.018488823384907153	freq	CRTH2p.Th2CD4T	freq	freq
600	T3	0	-0.9763296155768939	freq	CRTH2p.Th2CD4T	freq	freq
593	T3	1	-0.3827337223897284	freq	CRTH2p.Th2CD4T	freq	freq
554	T3	0	0.9935421399303961	freq	CRTH2p.Th2CD4T	freq	freq
589	T3	0	-0.5557304854394389	freq	CRTH2p.Th2CD4T	freq	freq
590	T3	1	-1.2029920198734763	freq	CRTH2p.Th2CD4T	freq	freq
567	T3	0	1.8565819494826632	freq	CRTH2p.Th2CD4T	freq	freq
534	T3	0	-0.5003058880327866	freq	CRTH2p.Th2CD4T	freq	freq
544	T3	0	0.41598834477607893	freq	CRTH2p.Th2CD4T	freq	freq
537	T3	0	-1.1562226193058465	freq	CRTH2p.Th2CD4T	freq	freq
469	T3	1	0.8980849375641059	freq	CRTH2p.Th2CD4T	freq	freq
529	T3	1	-0.843368114472411	freq	CRTH2p.Th2CD4T	freq	freq
526	T3	0	-0.8915432919186326	freq	CRTH2p.Th2CD4T	freq	freq
464	T3	0	0.0032500285004107756	freq	CRTH2p.Th2CD4T	freq	freq
482	T3	0	0.24829713239396797	freq	CRTH2p.Th2CD4T	freq	freq
345	T3	0	-0.5371345881480645	freq	CRTH2p.Th2CD4T	freq	freq
440	T3	0	0.25633956073062947	freq	CRTH2p.Th2CD4T	freq	freq
471	T3	0	-0.807810973118761	freq	CRTH2p.Th2CD4T	freq	freq
349	T3	0	-0.07152736320028445	freq	CRTH2p.Th2CD4T	freq	freq
372	T3	0	-0.10856741470399482	freq	CRTH2p.Th2CD4T	freq	freq
387	T3	0	0.2932439666840478	freq	CRTH2p.Th2CD4T	freq	freq
404	T3	0	-1.308365756706951	freq	CRTH2p.Th2CD4T	freq	freq
412	T3	0	-1.051766645735799	freq	CRTH2p.Th2CD4T	freq	freq
392	T3	0	-0.06373967599865207	freq	CRTH2p.Th2CD4T	freq	freq
396	T3	0	0.6142316417716185	freq	CRTH2p.Th2CD4T	freq	freq
369	T3	0	0.8298150021176219	freq	CRTH2p.Th2CD4T	freq	freq
212	T3	0	-0.2801741775675666	freq	CRTH2p.Th2CD4T	freq	freq
325	T3	0	2.0936699766755296	freq	CRTH2p.Th2CD4T	freq	freq
298	T3	0	-1.308365756706951	freq	CRTH2p.Th2CD4T	freq	freq
358	T3	0	-1.308365756706951	freq	CRTH2p.Th2CD4T	freq	freq
293	T3	1	1.6067813177786319	freq	CRTH2p.Th2CD4T	freq	freq
323	T3	1	-0.9915007775560113	freq	CRTH2p.Th2CD4T	freq	freq
307	T3	0	2.0638019549035715	freq	CRTH2p.Th2CD4T	freq	freq
288	T3	0	-1.2627192807640155	freq	CRTH2p.Th2CD4T	freq	freq
255	T3	0	2.0936699766755296	freq	CRTH2p.Th2CD4T	freq	freq
290	T3	1	-1.308365756706951	freq	CRTH2p.Th2CD4T	freq	freq
241	T3	1	-1.2418932225416373	freq	CRTH2p.Th2CD4T	freq	freq
282	T3	1	-0.17934212581552328	freq	CRTH2p.Th2CD4T	freq	freq
188	T3	1	0.4117808198195877	freq	CRTH2p.Th2CD4T	freq	freq
239	T3	0	1.9978859252173162	freq	CRTH2p.Th2CD4T	freq	freq
226	T3	0	0.3988242217089215	freq	CRTH2p.Th2CD4T	freq	freq
234	T3	0	0.643255504352394	freq	CRTH2p.Th2CD4T	freq	freq
236	T3	0	-0.5157226991843132	freq	CRTH2p.Th2CD4T	freq	freq
189	T3	0	-1.2971991335739144	freq	CRTH2p.Th2CD4T	freq	freq
183	T3	0	-1.1330752355764016	freq	CRTH2p.Th2CD4T	freq	freq
182	T3	1	-1.052120959471066	freq	CRTH2p.Th2CD4T	freq	freq
169	T3	0	-0.20113766678420195	freq	CRTH2p.Th2CD4T	freq	freq
161	T3	0	-1.282150688595179	freq	CRTH2p.Th2CD4T	freq	freq
132	T3	0	-0.36309706674440456	freq	CRTH2p.Th2CD4T	freq	freq
125	T3	0	1.8634713142751191	freq	CRTH2p.Th2CD4T	freq	freq
100	T3	1	-1.0583498347246063	freq	CRTH2p.Th2CD4T	freq	freq
