# Supplementary material for: Immunological maladaptation preceding spontaneous preterm birth in human pregnancies
Source: Nat Commun. 2026 Jul 27;17:7121. doi: 10.1038/s41467-026-75605-5 (PMC13408597; doi:10.1038/s41467-026-75605-5)
Supplement: Supplementary file 11 — Source Data [file 41467_2026_75605_MOESM11_ESM.zip › Source data_NCOMMS-25-78183A/FigureS5-8_feature_plot_timepoint_data/Rank = 55 | CBR1_proteomics_proteomics__proteomics_T2.tsv]

patientID	timepoint	group	value	stimulation	population	reagent	category
349	T2	0	1.1544061055838453	proteomics	CBR1	proteomics	proteomics
323	T2	1	-0.8248186784993397	proteomics	CBR1	proteomics	proteomics
106	T2	1	-0.5837429910331744	proteomics	CBR1	proteomics	proteomics
239	T2	0	-0.8150830375293557	proteomics	CBR1	proteomics	proteomics
471	T2	0	0.4018581674737233	proteomics	CBR1	proteomics	proteomics
248	T2	0	-1.0834190071999088	proteomics	CBR1	proteomics	proteomics
526	T2	0	1.6554055520296136	proteomics	CBR1	proteomics	proteomics
575	T2	1	-0.18499745227736047	proteomics	CBR1	proteomics	proteomics
125	T2	0	2.120119248213139	proteomics	CBR1	proteomics	proteomics
24	T2	1	-0.34881259786750085	proteomics	CBR1	proteomics	proteomics
226	T2	0	2.120119248213139	proteomics	CBR1	proteomics	proteomics
234	T2	0	1.017663472663832	proteomics	CBR1	proteomics	proteomics
404	T2	0	-0.8102193675635264	proteomics	CBR1	proteomics	proteomics
358	T2	0	0.3063746872933605	proteomics	CBR1	proteomics	proteomics
209	T2	1	-0.46990951535859266	proteomics	CBR1	proteomics	proteomics
240	T2	0	1.133897901709491	proteomics	CBR1	proteomics	proteomics
647	T2	0	-0.5714400880957459	proteomics	CBR1	proteomics	proteomics
544	T2	0	0.9909174696381687	proteomics	CBR1	proteomics	proteomics
188	T2	1	-0.5771161531145584	proteomics	CBR1	proteomics	proteomics
554	T2	0	0.6861609180695013	proteomics	CBR1	proteomics	proteomics
282	T2	1	-1.4192369718010134	proteomics	CBR1	proteomics	proteomics
430	T2	1	-0.4591690170033022	proteomics	CBR1	proteomics	proteomics
189	T2	0	0.4649270018187156	proteomics	CBR1	proteomics	proteomics
290	T2	1	-0.35019482547166514	proteomics	CBR1	proteomics	proteomics
459	T2	1	0.45612529875005703	proteomics	CBR1	proteomics	proteomics
381	T2	1	-0.4177345070076782	proteomics	CBR1	proteomics	proteomics
288	T2	0	-0.37280287219579616	proteomics	CBR1	proteomics	proteomics
396	T2	0	0.5000435599409632	proteomics	CBR1	proteomics	proteomics
236	T2	0	0.17781630541131604	proteomics	CBR1	proteomics	proteomics
182	T2	1	-0.3548038639906777	proteomics	CBR1	proteomics	proteomics
183	T2	0	0.039816046741591504	proteomics	CBR1	proteomics	proteomics
294	T2	1	-0.9070383352756547	proteomics	CBR1	proteomics	proteomics
621	T2	0	0.25672823803730876	proteomics	CBR1	proteomics	proteomics
345	T2	0	0.5801862375301757	proteomics	CBR1	proteomics	proteomics
412	T2	0	1.469321354971104	proteomics	CBR1	proteomics	proteomics
372	T2	0	-0.7390405905459048	proteomics	CBR1	proteomics	proteomics
563	T2	1	-1.0054627363048276	proteomics	CBR1	proteomics	proteomics
340	T2	1	1.6979468222847125	proteomics	CBR1	proteomics	proteomics
72	T2	1	-1.2384273927781781	proteomics	CBR1	proteomics	proteomics
590	T2	1	-0.9593244626144403	proteomics	CBR1	proteomics	proteomics
593	T2	1	-1.488766521332173	proteomics	CBR1	proteomics	proteomics
212	T2	0	-0.8575140179474127	proteomics	CBR1	proteomics	proteomics
655	T2	1	-1.488766521332173	proteomics	CBR1	proteomics	proteomics
469	T2	1	-1.2261678767736324	proteomics	CBR1	proteomics	proteomics
169	T2	0	-1.265562872333565	proteomics	CBR1	proteomics	proteomics
645	T2	0	0.611951964474127	proteomics	CBR1	proteomics	proteomics
392	T2	0	-1.0638632583007166	proteomics	CBR1	proteomics	proteomics
567	T2	0	1.409884846110895	proteomics	CBR1	proteomics	proteomics
464	T2	0	-1.4077585787887987	proteomics	CBR1	proteomics	proteomics
