# Supplementary material for: Immunological maladaptation preceding spontaneous preterm birth in human pregnancies
Source: Nat Commun. 2026 Jul 27;17:7121. doi: 10.1038/s41467-026-75605-5 (PMC13408597; doi:10.1038/s41467-026-75605-5)
Supplement: Supplementary file 11 — Source Data [file 41467_2026_75605_MOESM11_ESM.zip › Source data_NCOMMS-25-78183A/FigureS5-8_feature_plot_timepoint_data/Rank = 19 | CD66p.Granulocytes_IFNg_PI__ICS_T3.tsv]

patientID	timepoint	group	value	stimulation	population	reagent	category
100	T3	1	1.7154456142028083	ICS	CD66p.Granulocytes	IFNg	PI
125	T3	0	0.8778009967047242	ICS	CD66p.Granulocytes	IFNg	PI
132	T3	0	-0.27559719650075765	ICS	CD66p.Granulocytes	IFNg	PI
161	T3	0	-1.2677481461488762	ICS	CD66p.Granulocytes	IFNg	PI
169	T3	0	-0.8060018722306048	ICS	CD66p.Granulocytes	IFNg	PI
182	T3	1	-1.2677481461488762	ICS	CD66p.Granulocytes	IFNg	PI
183	T3	0	0.05382015201509257	ICS	CD66p.Granulocytes	IFNg	PI
188	T3	1	2.6769615489648078	ICS	CD66p.Granulocytes	IFNg	PI
189	T3	0	-0.8060018722306048	ICS	CD66p.Granulocytes	IFNg	PI
212	T3	0	-0.9040299868647128	ICS	CD66p.Granulocytes	IFNg	PI
226	T3	0	-0.7317375073879188	ICS	CD66p.Granulocytes	IFNg	PI
234	T3	0	-0.5013122969484174	ICS	CD66p.Granulocytes	IFNg	PI
236	T3	0	-0.15069592447662444	ICS	CD66p.Granulocytes	IFNg	PI
239	T3	0	0.14879970375157198	ICS	CD66p.Granulocytes	IFNg	PI
241	T3	1	0.511513219671124	ICS	CD66p.Granulocytes	IFNg	PI
255	T3	0	-0.2481005026151453	ICS	CD66p.Granulocytes	IFNg	PI
282	T3	1	2.6769615489648078	ICS	CD66p.Granulocytes	IFNg	PI
288	T3	0	-0.3343816959003041	ICS	CD66p.Granulocytes	IFNg	PI
290	T3	1	1.5278241641412913	ICS	CD66p.Granulocytes	IFNg	PI
293	T3	1	2.6769615489648078	ICS	CD66p.Granulocytes	IFNg	PI
298	T3	0	-0.10755070363677105	ICS	CD66p.Granulocytes	IFNg	PI
307	T3	0	1.7451468332941298	ICS	CD66p.Granulocytes	IFNg	PI
323	T3	1	0.6447803947004531	ICS	CD66p.Granulocytes	IFNg	PI
325	T3	0	-1.0010480794626435	ICS	CD66p.Granulocytes	IFNg	PI
345	T3	0	-0.2710915247041907	ICS	CD66p.Granulocytes	IFNg	PI
349	T3	0	0.2152464980342447	ICS	CD66p.Granulocytes	IFNg	PI
358	T3	0	0.38052601727671304	ICS	CD66p.Granulocytes	IFNg	PI
369	T3	0	-0.2366502600281478	ICS	CD66p.Granulocytes	IFNg	PI
372	T3	0	-0.05364156843691294	ICS	CD66p.Granulocytes	IFNg	PI
387	T3	0	-1.225721762008423	ICS	CD66p.Granulocytes	IFNg	PI
392	T3	0	-0.15304793723749643	ICS	CD66p.Granulocytes	IFNg	PI
396	T3	0	2.666146257339301	ICS	CD66p.Granulocytes	IFNg	PI
404	T3	0	1.8696331444576175	ICS	CD66p.Granulocytes	IFNg	PI
412	T3	0	-0.5089108265849225	ICS	CD66p.Granulocytes	IFNg	PI
440	T3	0	0.36826629678794986	ICS	CD66p.Granulocytes	IFNg	PI
464	T3	0	-0.01640047400082543	ICS	CD66p.Granulocytes	IFNg	PI
469	T3	1	0.025626664613919714	ICS	CD66p.Granulocytes	IFNg	PI
471	T3	0	-0.9785126624944956	ICS	CD66p.Granulocytes	IFNg	PI
482	T3	0	0.09576089115445363	ICS	CD66p.Granulocytes	IFNg	PI
526	T3	0	-0.8060018722306048	ICS	CD66p.Granulocytes	IFNg	PI
529	T3	1	1.9005704844939375	ICS	CD66p.Granulocytes	IFNg	PI
534	T3	0	1.1913069691581233	ICS	CD66p.Granulocytes	IFNg	PI
537	T3	0	1.0059309319413712	ICS	CD66p.Granulocytes	IFNg	PI
544	T3	0	-0.04334469800158893	ICS	CD66p.Granulocytes	IFNg	PI
554	T3	0	0.3337167285441725	ICS	CD66p.Granulocytes	IFNg	PI
561	T3	0	-0.7551868117647043	ICS	CD66p.Granulocytes	IFNg	PI
567	T3	0	-0.5205375188047462	ICS	CD66p.Granulocytes	IFNg	PI
589	T3	0	-1.2677481461488762	ICS	CD66p.Granulocytes	IFNg	PI
590	T3	1	-1.2677481461488762	ICS	CD66p.Granulocytes	IFNg	PI
593	T3	1	2.6769615489648078	ICS	CD66p.Granulocytes	IFNg	PI
600	T3	0	-0.8060018722306048	ICS	CD66p.Granulocytes	IFNg	PI
621	T3	0	-0.8060018722306048	ICS	CD66p.Granulocytes	IFNg	PI
645	T3	0	-0.5731226733113981	ICS	CD66p.Granulocytes	IFNg	PI
647	T3	0	-0.47204356199162256	ICS	CD66p.Granulocytes	IFNg	PI
