# Supplementary material for: Immunological maladaptation preceding spontaneous preterm birth in human pregnancies
Source: Nat Commun. 2026 Jul 27;17:7121. doi: 10.1038/s41467-026-75605-5 (PMC13408597; doi:10.1038/s41467-026-75605-5)
Supplement: Supplementary file 11 — Source Data [file 41467_2026_75605_MOESM11_ESM.zip › Source data_NCOMMS-25-78183A/FigureS5-8_feature_plot_timepoint_data/Rank = 3 | PACAP-27_proteomics_proteomics__proteomics_T2.tsv]

patientID	timepoint	group	value	stimulation	population	reagent	category
349	T2	0	0.20299862251415104	proteomics	PACAP-27	proteomics	proteomics
323	T2	1	2.555779960572343	proteomics	PACAP-27	proteomics	proteomics
106	T2	1	-0.7222430368693136	proteomics	PACAP-27	proteomics	proteomics
239	T2	0	-0.3251747846362317	proteomics	PACAP-27	proteomics	proteomics
471	T2	0	-0.629627685664563	proteomics	PACAP-27	proteomics	proteomics
248	T2	0	0.32313196379995573	proteomics	PACAP-27	proteomics	proteomics
526	T2	0	-1.2361203242055954	proteomics	PACAP-27	proteomics	proteomics
575	T2	1	1.4713261011878347	proteomics	PACAP-27	proteomics	proteomics
125	T2	0	0.19784395708815028	proteomics	PACAP-27	proteomics	proteomics
24	T2	1	-0.02720022676822239	proteomics	PACAP-27	proteomics	proteomics
226	T2	0	-1.2361203242055954	proteomics	PACAP-27	proteomics	proteomics
234	T2	0	-0.5666067507034993	proteomics	PACAP-27	proteomics	proteomics
404	T2	0	-1.2342498440941554	proteomics	PACAP-27	proteomics	proteomics
358	T2	0	-0.3251747846362317	proteomics	PACAP-27	proteomics	proteomics
209	T2	1	0.04680830399145688	proteomics	PACAP-27	proteomics	proteomics
240	T2	0	0.18235883031392985	proteomics	PACAP-27	proteomics	proteomics
647	T2	0	-0.1747188979652264	proteomics	PACAP-27	proteomics	proteomics
544	T2	0	-1.1259630892867547	proteomics	PACAP-27	proteomics	proteomics
188	T2	1	0.17719006183505154	proteomics	PACAP-27	proteomics	proteomics
554	T2	0	-0.940866064910863	proteomics	PACAP-27	proteomics	proteomics
282	T2	1	1.0017565783418512	proteomics	PACAP-27	proteomics	proteomics
430	T2	1	1.5622678999958126	proteomics	PACAP-27	proteomics	proteomics
189	T2	0	-0.39456681698268226	proteomics	PACAP-27	proteomics	proteomics
290	T2	1	0.483706169547672	proteomics	PACAP-27	proteomics	proteomics
459	T2	1	0.22358219457746684	proteomics	PACAP-27	proteomics	proteomics
381	T2	1	0.37619739625949095	proteomics	PACAP-27	proteomics	proteomics
288	T2	0	-0.10999268450281917	proteomics	PACAP-27	proteomics	proteomics
396	T2	0	-0.1693038212580492	proteomics	PACAP-27	proteomics	proteomics
236	T2	0	-0.5723142579397054	proteomics	PACAP-27	proteomics	proteomics
182	T2	1	-0.06180927436164871	proteomics	PACAP-27	proteomics	proteomics
183	T2	0	-0.8573982742226405	proteomics	PACAP-27	proteomics	proteomics
294	T2	1	-0.42250303815776047	proteomics	PACAP-27	proteomics	proteomics
621	T2	0	-0.7426548472928799	proteomics	PACAP-27	proteomics	proteomics
345	T2	0	-0.3695122156581335	proteomics	PACAP-27	proteomics	proteomics
412	T2	0	-0.6411427190873857	proteomics	PACAP-27	proteomics	proteomics
372	T2	0	-0.9799345988925023	proteomics	PACAP-27	proteomics	proteomics
563	T2	1	0.20299862251415104	proteomics	PACAP-27	proteomics	proteomics
340	T2	1	0.4886695452410495	proteomics	PACAP-27	proteomics	proteomics
72	T2	1	2.555779960572343	proteomics	PACAP-27	proteomics	proteomics
590	T2	1	-0.5125993569276374	proteomics	PACAP-27	proteomics	proteomics
593	T2	1	1.1554893822431944	proteomics	PACAP-27	proteomics	proteomics
212	T2	0	-0.39456681698268226	proteomics	PACAP-27	proteomics	proteomics
655	T2	1	1.3106086192383921	proteomics	PACAP-27	proteomics	proteomics
469	T2	1	-1.1752731449806664	proteomics	PACAP-27	proteomics	proteomics
169	T2	0	-0.896036553044184	proteomics	PACAP-27	proteomics	proteomics
645	T2	0	-0.3031032414637824	proteomics	PACAP-27	proteomics	proteomics
392	T2	0	0.6482298176477602	proteomics	PACAP-27	proteomics	proteomics
567	T2	0	1.8162287104351507	proteomics	PACAP-27	proteomics	proteomics
464	T2	0	-0.8160075803274732	proteomics	PACAP-27	proteomics	proteomics
