# Supplementary material for: Immunological maladaptation preceding spontaneous preterm birth in human pregnancies
Source: Nat Commun. 2026 Jul 27;17:7121. doi: 10.1038/s41467-026-75605-5 (PMC13408597; doi:10.1038/s41467-026-75605-5)
Supplement: Supplementary file 11 — Source Data [file 41467_2026_75605_MOESM11_ESM.zip › Source data_NCOMMS-25-78183A/FigureS5-8_feature_plot_timepoint_data/Rank = 4 | NKp46_proteomics_proteomics__proteomics_T1.tsv]

patientID	timepoint	group	value	stimulation	population	reagent	category
381	T1	1	0.8294394795594751	proteomics	NKp46	proteomics	proteomics
345	T1	0	-0.8238383008804131	proteomics	NKp46	proteomics	proteomics
404	T1	0	-0.9590481136301595	proteomics	NKp46	proteomics	proteomics
464	T1	0	-0.2784002335724681	proteomics	NKp46	proteomics	proteomics
621	T1	0	-1.0517002471759669	proteomics	NKp46	proteomics	proteomics
209	T1	1	0.768636335913457	proteomics	NKp46	proteomics	proteomics
459	T1	1	1.3938434923747962	proteomics	NKp46	proteomics	proteomics
563	T1	1	0.441946195746347	proteomics	NKp46	proteomics	proteomics
554	T1	0	-1.0052434747779906	proteomics	NKp46	proteomics	proteomics
282	T1	1	-0.3688544256729705	proteomics	NKp46	proteomics	proteomics
294	T1	1	1.2390913126549195	proteomics	NKp46	proteomics	proteomics
248	T1	0	-1.2485805625846054	proteomics	NKp46	proteomics	proteomics
239	T1	0	0.6656052438955733	proteomics	NKp46	proteomics	proteomics
526	T1	0	-0.4095078066364586	proteomics	NKp46	proteomics	proteomics
471	T1	0	-1.6147845887837342	proteomics	NKp46	proteomics	proteomics
100	T1	1	1.1128641530571315	proteomics	NKp46	proteomics	proteomics
323	T1	1	-0.30882442570451485	proteomics	NKp46	proteomics	proteomics
288	T1	0	-1.3432733406980362	proteomics	NKp46	proteomics	proteomics
169	T1	0	-0.31687986536094265	proteomics	NKp46	proteomics	proteomics
647	T1	0	0.21849732494398766	proteomics	NKp46	proteomics	proteomics
430	T1	1	-0.30422486363822737	proteomics	NKp46	proteomics	proteomics
590	T1	1	1.8126442840024322	proteomics	NKp46	proteomics	proteomics
396	T1	0	-1.6147845887837342	proteomics	NKp46	proteomics	proteomics
24	T1	1	0.7170286472263737	proteomics	NKp46	proteomics	proteomics
469	T1	1	1.8126442840024322	proteomics	NKp46	proteomics	proteomics
412	T1	0	1.124463792045619	proteomics	NKp46	proteomics	proteomics
645	T1	0	0.8209240309067345	proteomics	NKp46	proteomics	proteomics
290	T1	1	0.655895434214532	proteomics	NKp46	proteomics	proteomics
125	T1	0	0.33842642132645245	proteomics	NKp46	proteomics	proteomics
183	T1	0	1.2061620212542918	proteomics	NKp46	proteomics	proteomics
358	T1	0	-1.5020110064526144	proteomics	NKp46	proteomics	proteomics
349	T1	0	0.12247701247363257	proteomics	NKp46	proteomics	proteomics
593	T1	1	-1.0661932310950455	proteomics	NKp46	proteomics	proteomics
544	T1	0	-1.609118111158609	proteomics	NKp46	proteomics	proteomics
372	T1	0	-1.3687539295349906	proteomics	NKp46	proteomics	proteomics
655	T1	1	-0.10940389165080897	proteomics	NKp46	proteomics	proteomics
534	T1	0	-0.5991507504360453	proteomics	NKp46	proteomics	proteomics
226	T1	0	-0.4920115964780948	proteomics	NKp46	proteomics	proteomics
182	T1	1	0.2281994845860747	proteomics	NKp46	proteomics	proteomics
212	T1	0	-0.5611072995315463	proteomics	NKp46	proteomics	proteomics
392	T1	0	-1.6147845887837342	proteomics	NKp46	proteomics	proteomics
567	T1	0	1.5172363154494406	proteomics	NKp46	proteomics	proteomics
575	T1	1	-0.37580929495864573	proteomics	NKp46	proteomics	proteomics
340	T1	1	1.150984643987185	proteomics	NKp46	proteomics	proteomics
240	T1	0	1.7626163988065924	proteomics	NKp46	proteomics	proteomics
234	T1	0	-0.26408824095103556	proteomics	NKp46	proteomics	proteomics
188	T1	1	-0.8238383008804131	proteomics	NKp46	proteomics	proteomics
106	T1	1	-0.19970749021179646	proteomics	NKp46	proteomics	proteomics
236	T1	0	1.1307400933697531	proteomics	NKp46	proteomics	proteomics
72	T1	1	0.567469592297467	proteomics	NKp46	proteomics	proteomics
189	T1	0	-0.6116722697821081	proteomics	NKp46	proteomics	proteomics
