# Supplementary material for: Immunological maladaptation preceding spontaneous preterm birth in human pregnancies
Source: Nat Commun. 2026 Jul 27;17:7121. doi: 10.1038/s41467-026-75605-5 (PMC13408597; doi:10.1038/s41467-026-75605-5)
Supplement: Supplementary file 11 — Source Data [file 41467_2026_75605_MOESM11_ESM.zip › Source data_NCOMMS-25-78183A/FigureS5-8_feature_plot_timepoint_data/Rank = 56 | CD45RAp.CD4Tnaive_IL17A_US__ICS_T3.tsv]

patientID	timepoint	group	value	stimulation	population	reagent	category
100	T3	1	1.1737091729467024	ICS	CD45RAp.CD4Tnaive	IL17A	US
125	T3	0	0.888514707713821	ICS	CD45RAp.CD4Tnaive	IL17A	US
132	T3	0	0.13852595194890532	ICS	CD45RAp.CD4Tnaive	IL17A	US
161	T3	0	-0.6940328386970002	ICS	CD45RAp.CD4Tnaive	IL17A	US
169	T3	0	-1.0214662158581886	ICS	CD45RAp.CD4Tnaive	IL17A	US
182	T3	1	-0.7576317882951238	ICS	CD45RAp.CD4Tnaive	IL17A	US
183	T3	0	-0.4905244364305716	ICS	CD45RAp.CD4Tnaive	IL17A	US
188	T3	1	-0.5602751951445419	ICS	CD45RAp.CD4Tnaive	IL17A	US
189	T3	0	-1.291705705700559	ICS	CD45RAp.CD4Tnaive	IL17A	US
212	T3	0	1.6323480120839586	ICS	CD45RAp.CD4Tnaive	IL17A	US
226	T3	0	0.9120104981700541	ICS	CD45RAp.CD4Tnaive	IL17A	US
234	T3	0	2.02855003346143	ICS	CD45RAp.CD4Tnaive	IL17A	US
236	T3	0	-1.291705705700559	ICS	CD45RAp.CD4Tnaive	IL17A	US
239	T3	0	0.28827717897223787	ICS	CD45RAp.CD4Tnaive	IL17A	US
241	T3	1	-0.19368148875924263	ICS	CD45RAp.CD4Tnaive	IL17A	US
255	T3	0	2.1736154762908155	ICS	CD45RAp.CD4Tnaive	IL17A	US
282	T3	1	0.09841941069086371	ICS	CD45RAp.CD4Tnaive	IL17A	US
288	T3	0	1.1822059210284575	ICS	CD45RAp.CD4Tnaive	IL17A	US
290	T3	1	-0.6522521805516107	ICS	CD45RAp.CD4Tnaive	IL17A	US
293	T3	1	-0.10849355824415938	ICS	CD45RAp.CD4Tnaive	IL17A	US
298	T3	0	-0.4059165464872275	ICS	CD45RAp.CD4Tnaive	IL17A	US
307	T3	0	2.020297073209019	ICS	CD45RAp.CD4Tnaive	IL17A	US
323	T3	1	-1.2358248752403556	ICS	CD45RAp.CD4Tnaive	IL17A	US
325	T3	0	1.525191339510348	ICS	CD45RAp.CD4Tnaive	IL17A	US
345	T3	0	-0.23313825051658618	ICS	CD45RAp.CD4Tnaive	IL17A	US
349	T3	0	0.7053777398536936	ICS	CD45RAp.CD4Tnaive	IL17A	US
358	T3	0	-0.678353837939246	ICS	CD45RAp.CD4Tnaive	IL17A	US
369	T3	0	0.5250827749078165	ICS	CD45RAp.CD4Tnaive	IL17A	US
372	T3	0	2.056936103709195	ICS	CD45RAp.CD4Tnaive	IL17A	US
387	T3	0	1.089952321370579	ICS	CD45RAp.CD4Tnaive	IL17A	US
392	T3	0	0.9016968650490396	ICS	CD45RAp.CD4Tnaive	IL17A	US
396	T3	0	1.1278569060663262	ICS	CD45RAp.CD4Tnaive	IL17A	US
404	T3	0	0.13830978728541	ICS	CD45RAp.CD4Tnaive	IL17A	US
412	T3	0	-1.2315665308434947	ICS	CD45RAp.CD4Tnaive	IL17A	US
440	T3	0	-0.6251581245845979	ICS	CD45RAp.CD4Tnaive	IL17A	US
464	T3	0	-0.9340540313001228	ICS	CD45RAp.CD4Tnaive	IL17A	US
469	T3	1	-0.5460223455366049	ICS	CD45RAp.CD4Tnaive	IL17A	US
471	T3	0	-1.0641208526065924	ICS	CD45RAp.CD4Tnaive	IL17A	US
482	T3	0	-1.1878956523620336	ICS	CD45RAp.CD4Tnaive	IL17A	US
526	T3	0	-0.10367624646080767	ICS	CD45RAp.CD4Tnaive	IL17A	US
529	T3	1	-0.6908759622994624	ICS	CD45RAp.CD4Tnaive	IL17A	US
534	T3	0	0.5592139586301965	ICS	CD45RAp.CD4Tnaive	IL17A	US
537	T3	0	-0.28051363274556945	ICS	CD45RAp.CD4Tnaive	IL17A	US
544	T3	0	0.20568920816306263	ICS	CD45RAp.CD4Tnaive	IL17A	US
554	T3	0	-0.36635763257917014	ICS	CD45RAp.CD4Tnaive	IL17A	US
561	T3	0	0.6985363310279864	ICS	CD45RAp.CD4Tnaive	IL17A	US
567	T3	0	2.1736154762908155	ICS	CD45RAp.CD4Tnaive	IL17A	US
589	T3	0	2.0998865302357252	ICS	CD45RAp.CD4Tnaive	IL17A	US
590	T3	1	0.2924173023407445	ICS	CD45RAp.CD4Tnaive	IL17A	US
593	T3	1	-0.16168908795449172	ICS	CD45RAp.CD4Tnaive	IL17A	US
600	T3	0	-0.5799183114977153	ICS	CD45RAp.CD4Tnaive	IL17A	US
621	T3	0	-0.5333322172347349	ICS	CD45RAp.CD4Tnaive	IL17A	US
645	T3	0	-1.0658290967293098	ICS	CD45RAp.CD4Tnaive	IL17A	US
647	T3	0	-1.119628311217052	ICS	CD45RAp.CD4Tnaive	IL17A	US
