# Supplementary material for: Immunological maladaptation preceding spontaneous preterm birth in human pregnancies
Source: Nat Commun. 2026 Jul 27;17:7121. doi: 10.1038/s41467-026-75605-5 (PMC13408597; doi:10.1038/s41467-026-75605-5)
Supplement: Supplementary file 11 — Source Data [file 41467_2026_75605_MOESM11_ESM.zip › Source data_NCOMMS-25-78183A/FigureS5-8_feature_plot_timepoint_data/Rank = 47 | CD56loCD16p.NK_freq_freq__freq_T3.tsv]

patientID	timepoint	group	value	stimulation	population	reagent	category
647	T3	0	-1.186928298941804	freq	CD56loCD16p.NK	freq	freq
645	T3	0	-0.31820154368027775	freq	CD56loCD16p.NK	freq	freq
561	T3	0	-0.40906261469682126	freq	CD56loCD16p.NK	freq	freq
621	T3	0	-0.7656982451395091	freq	CD56loCD16p.NK	freq	freq
600	T3	0	-0.6228714129140142	freq	CD56loCD16p.NK	freq	freq
593	T3	1	-1.2259762038485325	freq	CD56loCD16p.NK	freq	freq
554	T3	0	-0.7408453404376568	freq	CD56loCD16p.NK	freq	freq
589	T3	0	-0.3902731755818908	freq	CD56loCD16p.NK	freq	freq
590	T3	1	-1.2259762038485325	freq	CD56loCD16p.NK	freq	freq
567	T3	0	-0.20252336568194168	freq	CD56loCD16p.NK	freq	freq
534	T3	0	-1.2259762038485325	freq	CD56loCD16p.NK	freq	freq
544	T3	0	-1.1250342958946034	freq	CD56loCD16p.NK	freq	freq
537	T3	0	0.3162399075418007	freq	CD56loCD16p.NK	freq	freq
469	T3	1	-0.383127003428767	freq	CD56loCD16p.NK	freq	freq
529	T3	1	0.2392604156645285	freq	CD56loCD16p.NK	freq	freq
526	T3	0	-1.0257814689157974	freq	CD56loCD16p.NK	freq	freq
464	T3	0	2.193750666077027	freq	CD56loCD16p.NK	freq	freq
482	T3	0	-1.0374364222620758	freq	CD56loCD16p.NK	freq	freq
345	T3	0	0.2761797271016359	freq	CD56loCD16p.NK	freq	freq
440	T3	0	-0.501689966505132	freq	CD56loCD16p.NK	freq	freq
471	T3	0	-0.9474875126509934	freq	CD56loCD16p.NK	freq	freq
349	T3	0	2.193750666077027	freq	CD56loCD16p.NK	freq	freq
372	T3	0	-1.1017309731032523	freq	CD56loCD16p.NK	freq	freq
387	T3	0	-1.2259762038485325	freq	CD56loCD16p.NK	freq	freq
404	T3	0	-1.2259762038485325	freq	CD56loCD16p.NK	freq	freq
412	T3	0	-1.223767794836643	freq	CD56loCD16p.NK	freq	freq
392	T3	0	-0.14474009068362506	freq	CD56loCD16p.NK	freq	freq
396	T3	0	-0.45654636842296387	freq	CD56loCD16p.NK	freq	freq
369	T3	0	-0.1650583852474311	freq	CD56loCD16p.NK	freq	freq
212	T3	0	1.0406963200128054	freq	CD56loCD16p.NK	freq	freq
325	T3	0	-1.1232030110620606	freq	CD56loCD16p.NK	freq	freq
298	T3	0	-1.073963874552915	freq	CD56loCD16p.NK	freq	freq
358	T3	0	-0.7003610706383574	freq	CD56loCD16p.NK	freq	freq
293	T3	1	0.46328389371649037	freq	CD56loCD16p.NK	freq	freq
323	T3	1	-1.1553274787520011	freq	CD56loCD16p.NK	freq	freq
307	T3	0	0.0707665886989701	freq	CD56loCD16p.NK	freq	freq
288	T3	0	0.2465829445713306	freq	CD56loCD16p.NK	freq	freq
255	T3	0	0.755373997232052	freq	CD56loCD16p.NK	freq	freq
290	T3	1	0.06404530606347739	freq	CD56loCD16p.NK	freq	freq
241	T3	1	-0.8458352272506227	freq	CD56loCD16p.NK	freq	freq
282	T3	1	1.7610684900025197	freq	CD56loCD16p.NK	freq	freq
188	T3	1	0.9390041782571076	freq	CD56loCD16p.NK	freq	freq
239	T3	0	1.4155699630737963	freq	CD56loCD16p.NK	freq	freq
226	T3	0	-0.7241494480108605	freq	CD56loCD16p.NK	freq	freq
234	T3	0	-0.12709870494771913	freq	CD56loCD16p.NK	freq	freq
236	T3	0	-0.536648023054419	freq	CD56loCD16p.NK	freq	freq
189	T3	0	-0.6601128957979426	freq	CD56loCD16p.NK	freq	freq
183	T3	0	0.5663204624212637	freq	CD56loCD16p.NK	freq	freq
182	T3	1	2.1497088059078004	freq	CD56loCD16p.NK	freq	freq
169	T3	0	-1.1037681150443357	freq	CD56loCD16p.NK	freq	freq
161	T3	0	-1.2259762038485325	freq	CD56loCD16p.NK	freq	freq
132	T3	0	-0.5043504361998985	freq	CD56loCD16p.NK	freq	freq
125	T3	0	-0.8257585034291494	freq	CD56loCD16p.NK	freq	freq
100	T3	1	0.01018788875965309	freq	CD56loCD16p.NK	freq	freq
