# Supplementary material for: Immunological maladaptation preceding spontaneous preterm birth in human pregnancies
Source: Nat Commun. 2026 Jul 27;17:7121. doi: 10.1038/s41467-026-75605-5 (PMC13408597; doi:10.1038/s41467-026-75605-5)
Supplement: Supplementary file 11 — Source Data [file 41467_2026_75605_MOESM11_ESM.zip › Source data_NCOMMS-25-78183A/FigureS5-8_feature_plot_timepoint_data/Rank = 11 | CD62LnCD45RAp.CD8Temra_MIP1b_PI__ICS_T2.tsv]

patientID	timepoint	group	value	stimulation	population	reagent	category
72	T2	1	-0.1540079535458378	ICS	CD62LnCD45RAp.CD8Temra	MIP1b	PI
106	T2	1	-0.6105807189033355	ICS	CD62LnCD45RAp.CD8Temra	MIP1b	PI
125	T2	0	0.4715927907509279	ICS	CD62LnCD45RAp.CD8Temra	MIP1b	PI
132	T2	0	-0.07338286282328732	ICS	CD62LnCD45RAp.CD8Temra	MIP1b	PI
169	T2	0	-0.7251083453873384	ICS	CD62LnCD45RAp.CD8Temra	MIP1b	PI
182	T2	1	-0.20184238950744923	ICS	CD62LnCD45RAp.CD8Temra	MIP1b	PI
188	T2	1	-0.7231620454256908	ICS	CD62LnCD45RAp.CD8Temra	MIP1b	PI
209	T2	1	-1.33364502705638	ICS	CD62LnCD45RAp.CD8Temra	MIP1b	PI
212	T2	0	-0.6373817069271521	ICS	CD62LnCD45RAp.CD8Temra	MIP1b	PI
226	T2	0	-0.03188976141729217	ICS	CD62LnCD45RAp.CD8Temra	MIP1b	PI
234	T2	0	0.9130063935432896	ICS	CD62LnCD45RAp.CD8Temra	MIP1b	PI
239	T2	0	2.261392197855806	ICS	CD62LnCD45RAp.CD8Temra	MIP1b	PI
240	T2	0	-1.3136115696367439	ICS	CD62LnCD45RAp.CD8Temra	MIP1b	PI
241	T2	1	-0.01551767854499777	ICS	CD62LnCD45RAp.CD8Temra	MIP1b	PI
248	T2	0	1.3615386620132641	ICS	CD62LnCD45RAp.CD8Temra	MIP1b	PI
255	T2	0	-0.036638692947244075	ICS	CD62LnCD45RAp.CD8Temra	MIP1b	PI
282	T2	1	-1.5458676811059326	ICS	CD62LnCD45RAp.CD8Temra	MIP1b	PI
288	T2	0	1.214422823891391	ICS	CD62LnCD45RAp.CD8Temra	MIP1b	PI
290	T2	1	0.040486613216640356	ICS	CD62LnCD45RAp.CD8Temra	MIP1b	PI
293	T2	1	-0.5233990926598581	ICS	CD62LnCD45RAp.CD8Temra	MIP1b	PI
294	T2	1	-0.6119924933142061	ICS	CD62LnCD45RAp.CD8Temra	MIP1b	PI
298	T2	0	-1.0061356829485681	ICS	CD62LnCD45RAp.CD8Temra	MIP1b	PI
323	T2	1	-0.4284104520615157	ICS	CD62LnCD45RAp.CD8Temra	MIP1b	PI
340	T2	1	2.261392197855806	ICS	CD62LnCD45RAp.CD8Temra	MIP1b	PI
345	T2	0	0.1552194446862636	ICS	CD62LnCD45RAp.CD8Temra	MIP1b	PI
349	T2	0	2.261392197855806	ICS	CD62LnCD45RAp.CD8Temra	MIP1b	PI
358	T2	0	0.07974869046525536	ICS	CD62LnCD45RAp.CD8Temra	MIP1b	PI
369	T2	0	-0.08432701656615336	ICS	CD62LnCD45RAp.CD8Temra	MIP1b	PI
372	T2	0	0.7998868122547322	ICS	CD62LnCD45RAp.CD8Temra	MIP1b	PI
381	T2	1	0.12220474258808368	ICS	CD62LnCD45RAp.CD8Temra	MIP1b	PI
396	T2	0	0.6277730757866078	ICS	CD62LnCD45RAp.CD8Temra	MIP1b	PI
404	T2	0	-1.2362189656484537	ICS	CD62LnCD45RAp.CD8Temra	MIP1b	PI
416	T2	0	0.260422742804082	ICS	CD62LnCD45RAp.CD8Temra	MIP1b	PI
422	T2	0	0.5685303669970075	ICS	CD62LnCD45RAp.CD8Temra	MIP1b	PI
430	T2	1	-1.231738565668311	ICS	CD62LnCD45RAp.CD8Temra	MIP1b	PI
440	T2	0	-0.17805944431135132	ICS	CD62LnCD45RAp.CD8Temra	MIP1b	PI
459	T2	1	-0.2327180500888604	ICS	CD62LnCD45RAp.CD8Temra	MIP1b	PI
464	T2	0	0.4882008095870808	ICS	CD62LnCD45RAp.CD8Temra	MIP1b	PI
469	T2	1	-0.8294333992529777	ICS	CD62LnCD45RAp.CD8Temra	MIP1b	PI
471	T2	0	-0.5071845621294643	ICS	CD62LnCD45RAp.CD8Temra	MIP1b	PI
482	T2	0	-1.1544075357933523	ICS	CD62LnCD45RAp.CD8Temra	MIP1b	PI
526	T2	0	-0.22595656193523714	ICS	CD62LnCD45RAp.CD8Temra	MIP1b	PI
529	T2	1	-0.27028979735789016	ICS	CD62LnCD45RAp.CD8Temra	MIP1b	PI
534	T2	0	0.72815239541895	ICS	CD62LnCD45RAp.CD8Temra	MIP1b	PI
537	T2	0	0.1555798467198309	ICS	CD62LnCD45RAp.CD8Temra	MIP1b	PI
544	T2	0	0.25399748688179963	ICS	CD62LnCD45RAp.CD8Temra	MIP1b	PI
561	T2	0	1.5100309170975055	ICS	CD62LnCD45RAp.CD8Temra	MIP1b	PI
563	T2	1	-0.48822141757599963	ICS	CD62LnCD45RAp.CD8Temra	MIP1b	PI
575	T2	1	-0.13616709254117737	ICS	CD62LnCD45RAp.CD8Temra	MIP1b	PI
589	T2	0	2.0615283936460607	ICS	CD62LnCD45RAp.CD8Temra	MIP1b	PI
590	T2	1	0.19248588697668756	ICS	CD62LnCD45RAp.CD8Temra	MIP1b	PI
593	T2	1	0.2443591333415434	ICS	CD62LnCD45RAp.CD8Temra	MIP1b	PI
600	T2	0	0.030762936349031166	ICS	CD62LnCD45RAp.CD8Temra	MIP1b	PI
621	T2	0	1.2612004338486302	ICS	CD62LnCD45RAp.CD8Temra	MIP1b	PI
647	T2	0	-0.07141651482382934	ICS	CD62LnCD45RAp.CD8Temra	MIP1b	PI
655	T2	1	0.37605434323032977	ICS	CD62LnCD45RAp.CD8Temra	MIP1b	PI
