# Supplementary material for: Immunological maladaptation preceding spontaneous preterm birth in human pregnancies
Source: Nat Commun. 2026 Jul 27;17:7121. doi: 10.1038/s41467-026-75605-5 (PMC13408597; doi:10.1038/s41467-026-75605-5)
Supplement: Supplementary file 11 — Source Data [file 41467_2026_75605_MOESM11_ESM.zip › Source data_NCOMMS-25-78183A/FigureS5-8_feature_plot_timepoint_data/Rank = 71 | ChATp.CD4T_freq_freq__freq_T1.tsv]

patientID	timepoint	group	value	stimulation	population	reagent	category
655	T1	1	3.2829743710397405	freq	ChATp.CD4T	freq	freq
647	T1	0	0.6612683067623201	freq	ChATp.CD4T	freq	freq
645	T1	0	3.2829743710397405	freq	ChATp.CD4T	freq	freq
621	T1	0	0.495172245337359	freq	ChATp.CD4T	freq	freq
600	T1	0	-0.4210671999680864	freq	ChATp.CD4T	freq	freq
575	T1	1	-0.506034112915191	freq	ChATp.CD4T	freq	freq
589	T1	0	-0.5930267660057656	freq	ChATp.CD4T	freq	freq
593	T1	1	-0.7948484440039711	freq	ChATp.CD4T	freq	freq
561	T1	0	-0.46687088167548885	freq	ChATp.CD4T	freq	freq
544	T1	0	0.005276167047658878	freq	ChATp.CD4T	freq	freq
534	T1	0	-0.6410223259409285	freq	ChATp.CD4T	freq	freq
590	T1	1	1.356048925126095	freq	ChATp.CD4T	freq	freq
567	T1	0	-0.7275858439095954	freq	ChATp.CD4T	freq	freq
563	T1	1	0.925063151444891	freq	ChATp.CD4T	freq	freq
554	T1	0	-0.21305293577951873	freq	ChATp.CD4T	freq	freq
464	T1	0	-0.6456378408230953	freq	ChATp.CD4T	freq	freq
482	T1	0	-0.34288145134957937	freq	ChATp.CD4T	freq	freq
471	T1	0	-0.5824756791124068	freq	ChATp.CD4T	freq	freq
526	T1	0	0.4139026044807424	freq	ChATp.CD4T	freq	freq
537	T1	0	0.5550643841109228	freq	ChATp.CD4T	freq	freq
469	T1	1	-0.36681197224773227	freq	ChATp.CD4T	freq	freq
412	T1	0	0.15698770178947868	freq	ChATp.CD4T	freq	freq
430	T1	1	-0.4000074332698384	freq	ChATp.CD4T	freq	freq
358	T1	0	-0.1491414831475468	freq	ChATp.CD4T	freq	freq
392	T1	0	-0.2313059325413018	freq	ChATp.CD4T	freq	freq
422	T1	0	-0.4746409435233914	freq	ChATp.CD4T	freq	freq
404	T1	0	-0.6259481294018455	freq	ChATp.CD4T	freq	freq
459	T1	1	-0.3255612328669384	freq	ChATp.CD4T	freq	freq
369	T1	0	-0.4147849020048083	freq	ChATp.CD4T	freq	freq
396	T1	0	3.2829743710397405	freq	ChATp.CD4T	freq	freq
440	T1	0	-0.07187117894206624	freq	ChATp.CD4T	freq	freq
340	T1	1	-0.5534322387488716	freq	ChATp.CD4T	freq	freq
381	T1	1	1.3257025390545476	freq	ChATp.CD4T	freq	freq
372	T1	0	0.0431816416760518	freq	ChATp.CD4T	freq	freq
345	T1	0	-0.52934108985681	freq	ChATp.CD4T	freq	freq
349	T1	0	-0.30623054832306906	freq	ChATp.CD4T	freq	freq
236	T1	0	-0.4787817047041946	freq	ChATp.CD4T	freq	freq
323	T1	1	-0.6152243076268951	freq	ChATp.CD4T	freq	freq
294	T1	1	-0.22118656151822935	freq	ChATp.CD4T	freq	freq
248	T1	0	-0.48608331209159883	freq	ChATp.CD4T	freq	freq
293	T1	1	-0.5781337981882273	freq	ChATp.CD4T	freq	freq
298	T1	0	-0.3465843163455087	freq	ChATp.CD4T	freq	freq
290	T1	1	-0.46627624643414206	freq	ChATp.CD4T	freq	freq
240	T1	0	-0.3857704401714816	freq	ChATp.CD4T	freq	freq
282	T1	1	-0.7948484440039711	freq	ChATp.CD4T	freq	freq
288	T1	0	-0.6503410794834052	freq	ChATp.CD4T	freq	freq
255	T1	0	-0.2509514303502167	freq	ChATp.CD4T	freq	freq
241	T1	1	-0.7948484440039711	freq	ChATp.CD4T	freq	freq
189	T1	0	-0.5647684567066225	freq	ChATp.CD4T	freq	freq
234	T1	0	-0.070090091818960365	freq	ChATp.CD4T	freq	freq
239	T1	0	-0.750864177433109	freq	ChATp.CD4T	freq	freq
226	T1	0	-0.2937076651866315	freq	ChATp.CD4T	freq	freq
212	T1	0	3.2829743710397405	freq	ChATp.CD4T	freq	freq
209	T1	1	-0.3644319690187583	freq	ChATp.CD4T	freq	freq
188	T1	1	3.2829743710397405	freq	ChATp.CD4T	freq	freq
132	T1	0	-0.4950918553456161	freq	ChATp.CD4T	freq	freq
183	T1	0	-0.44954196038931354	freq	ChATp.CD4T	freq	freq
182	T1	1	3.2829743710397405	freq	ChATp.CD4T	freq	freq
169	T1	0	0.5262248098692623	freq	ChATp.CD4T	freq	freq
161	T1	0	-0.10968215580930497	freq	ChATp.CD4T	freq	freq
125	T1	0	-0.6465470683288336	freq	ChATp.CD4T	freq	freq
106	T1	1	1.1259782790304664	freq	ChATp.CD4T	freq	freq
100	T1	1	-0.627451088886998	freq	ChATp.CD4T	freq	freq
72	T1	1	-0.23529896658119231	freq	ChATp.CD4T	freq	freq
24	T1	1	-0.2205387888603593	freq	ChATp.CD4T	freq	freq
