# Supplementary material for: Immunological maladaptation preceding spontaneous preterm birth in human pregnancies
Source: Nat Commun. 2026 Jul 27;17:7121. doi: 10.1038/s41467-026-75605-5 (PMC13408597; doi:10.1038/s41467-026-75605-5)
Supplement: Supplementary file 11 — Source Data [file 41467_2026_75605_MOESM11_ESM.zip › Source data_NCOMMS-25-78183A/FigureS5-8_feature_plot_timepoint_data/Rank = 43 | ALT_proteomics_proteomics__proteomics_T2.tsv]

patientID	timepoint	group	value	stimulation	population	reagent	category
349	T2	0	-0.07967087210322708	proteomics	ALT	proteomics	proteomics
323	T2	1	-1.4516135349679564	proteomics	ALT	proteomics	proteomics
106	T2	1	-0.04607600153428146	proteomics	ALT	proteomics	proteomics
239	T2	0	-0.10248376322050143	proteomics	ALT	proteomics	proteomics
471	T2	0	0.36096150047742526	proteomics	ALT	proteomics	proteomics
248	T2	0	1.0602715378697134	proteomics	ALT	proteomics	proteomics
526	T2	0	0.4635827955004193	proteomics	ALT	proteomics	proteomics
575	T2	1	-0.7287957572947279	proteomics	ALT	proteomics	proteomics
125	T2	0	2.1094294803882576	proteomics	ALT	proteomics	proteomics
24	T2	1	0.6562013419703673	proteomics	ALT	proteomics	proteomics
226	T2	0	2.13115800373388	proteomics	ALT	proteomics	proteomics
234	T2	0	1.7519948196157373	proteomics	ALT	proteomics	proteomics
404	T2	0	-0.27513678823594645	proteomics	ALT	proteomics	proteomics
358	T2	0	-0.3913699481290811	proteomics	ALT	proteomics	proteomics
209	T2	1	1.657240080207718	proteomics	ALT	proteomics	proteomics
240	T2	0	1.4499476809186824	proteomics	ALT	proteomics	proteomics
647	T2	0	-0.00668082248950496	proteomics	ALT	proteomics	proteomics
544	T2	0	-0.12852096274779215	proteomics	ALT	proteomics	proteomics
188	T2	1	-0.546465658490861	proteomics	ALT	proteomics	proteomics
554	T2	0	0.6999635281111959	proteomics	ALT	proteomics	proteomics
282	T2	1	-0.1783270391716245	proteomics	ALT	proteomics	proteomics
430	T2	1	-0.07406362570502402	proteomics	ALT	proteomics	proteomics
189	T2	0	2.13115800373388	proteomics	ALT	proteomics	proteomics
290	T2	1	-0.774260763760333	proteomics	ALT	proteomics	proteomics
459	T2	1	-0.3891980495157372	proteomics	ALT	proteomics	proteomics
381	T2	1	0.11364508781551733	proteomics	ALT	proteomics	proteomics
288	T2	0	0.14897386974583962	proteomics	ALT	proteomics	proteomics
396	T2	0	0.4884079283161351	proteomics	ALT	proteomics	proteomics
236	T2	0	-0.4127529420039858	proteomics	ALT	proteomics	proteomics
182	T2	1	-0.8252394446622728	proteomics	ALT	proteomics	proteomics
183	T2	0	0.49600823334900834	proteomics	ALT	proteomics	proteomics
294	T2	1	-1.3503570334364081	proteomics	ALT	proteomics	proteomics
621	T2	0	-0.5251526927079417	proteomics	ALT	proteomics	proteomics
345	T2	0	-1.2505441580457224	proteomics	ALT	proteomics	proteomics
412	T2	0	-0.8392583718693956	proteomics	ALT	proteomics	proteomics
372	T2	0	-0.2912468435255143	proteomics	ALT	proteomics	proteomics
563	T2	1	-0.6559720320098179	proteomics	ALT	proteomics	proteomics
340	T2	1	-1.3128562890595015	proteomics	ALT	proteomics	proteomics
72	T2	1	-0.7795349844325514	proteomics	ALT	proteomics	proteomics
590	T2	1	-0.2408580007608694	proteomics	ALT	proteomics	proteomics
593	T2	1	-0.2305267736618191	proteomics	ALT	proteomics	proteomics
212	T2	0	0.6960815559273158	proteomics	ALT	proteomics	proteomics
655	T2	1	-1.5120367226687383	proteomics	ALT	proteomics	proteomics
469	T2	1	-1.3495576310502424	proteomics	ALT	proteomics	proteomics
169	T2	0	-1.0986378821383613	proteomics	ALT	proteomics	proteomics
645	T2	0	-0.07406362570502402	proteomics	ALT	proteomics	proteomics
392	T2	0	-0.4918076491886219	proteomics	ALT	proteomics	proteomics
567	T2	0	0.1345835208665053	proteomics	ALT	proteomics	proteomics
464	T2	0	-0.3372181122992693	proteomics	ALT	proteomics	proteomics
