# Supplementary material for: Immunological maladaptation preceding spontaneous preterm birth in human pregnancies
Source: Nat Commun. 2026 Jul 27;17:7121. doi: 10.1038/s41467-026-75605-5 (PMC13408597; doi:10.1038/s41467-026-75605-5)
Supplement: Supplementary file 11 — Source Data [file 41467_2026_75605_MOESM11_ESM.zip › Source data_NCOMMS-25-78183A/FigureS5-8_feature_plot_timepoint_data/Rank = 14 | CD62LnCD45RAp.CD4Temra_IFNg_US__ICS_T3.tsv]

patientID	timepoint	group	value	stimulation	population	reagent	category
100	T3	1	1.3293406261667433	ICS	CD62LnCD45RAp.CD4Temra	IFNg	US
125	T3	0	0.0031455711870701916	ICS	CD62LnCD45RAp.CD4Temra	IFNg	US
132	T3	0	2.153440223364793	ICS	CD62LnCD45RAp.CD4Temra	IFNg	US
161	T3	0	-0.8401553920193701	ICS	CD62LnCD45RAp.CD4Temra	IFNg	US
169	T3	0	1.633458079058575	ICS	CD62LnCD45RAp.CD4Temra	IFNg	US
182	T3	1	-0.4951858571361571	ICS	CD62LnCD45RAp.CD4Temra	IFNg	US
183	T3	0	-0.5374013186613962	ICS	CD62LnCD45RAp.CD4Temra	IFNg	US
188	T3	1	-0.9022403753652367	ICS	CD62LnCD45RAp.CD4Temra	IFNg	US
189	T3	0	0.4159486921374304	ICS	CD62LnCD45RAp.CD4Temra	IFNg	US
212	T3	0	-0.14758681537329493	ICS	CD62LnCD45RAp.CD4Temra	IFNg	US
226	T3	0	0.5086787150897871	ICS	CD62LnCD45RAp.CD4Temra	IFNg	US
234	T3	0	-0.899406010264335	ICS	CD62LnCD45RAp.CD4Temra	IFNg	US
236	T3	0	-1.2713272202885713	ICS	CD62LnCD45RAp.CD4Temra	IFNg	US
239	T3	0	-0.9647443196581773	ICS	CD62LnCD45RAp.CD4Temra	IFNg	US
241	T3	1	-1.0472610139625367	ICS	CD62LnCD45RAp.CD4Temra	IFNg	US
255	T3	0	0.01198491993596978	ICS	CD62LnCD45RAp.CD4Temra	IFNg	US
282	T3	1	-0.3965730012561754	ICS	CD62LnCD45RAp.CD4Temra	IFNg	US
288	T3	0	1.6253025771276706	ICS	CD62LnCD45RAp.CD4Temra	IFNg	US
290	T3	1	-0.6375899311602046	ICS	CD62LnCD45RAp.CD4Temra	IFNg	US
293	T3	1	-1.3627642452018565	ICS	CD62LnCD45RAp.CD4Temra	IFNg	US
298	T3	0	-0.4805701721522691	ICS	CD62LnCD45RAp.CD4Temra	IFNg	US
307	T3	0	-1.1865441432440391	ICS	CD62LnCD45RAp.CD4Temra	IFNg	US
323	T3	1	-0.6500035751557208	ICS	CD62LnCD45RAp.CD4Temra	IFNg	US
325	T3	0	1.8243731222194537	ICS	CD62LnCD45RAp.CD4Temra	IFNg	US
345	T3	0	0.5991519695867231	ICS	CD62LnCD45RAp.CD4Temra	IFNg	US
349	T3	0	-0.4001050183018956	ICS	CD62LnCD45RAp.CD4Temra	IFNg	US
358	T3	0	-0.8551291474802363	ICS	CD62LnCD45RAp.CD4Temra	IFNg	US
369	T3	0	0.18777139299946377	ICS	CD62LnCD45RAp.CD4Temra	IFNg	US
372	T3	0	2.108355920899615	ICS	CD62LnCD45RAp.CD4Temra	IFNg	US
387	T3	0	2.153440223364793	ICS	CD62LnCD45RAp.CD4Temra	IFNg	US
392	T3	0	0.20309434421292222	ICS	CD62LnCD45RAp.CD4Temra	IFNg	US
396	T3	0	0.06570720118852201	ICS	CD62LnCD45RAp.CD4Temra	IFNg	US
404	T3	0	0.22075368988115698	ICS	CD62LnCD45RAp.CD4Temra	IFNg	US
412	T3	0	-0.7224115886038057	ICS	CD62LnCD45RAp.CD4Temra	IFNg	US
440	T3	0	0.6559484800187312	ICS	CD62LnCD45RAp.CD4Temra	IFNg	US
464	T3	0	-1.3627642452018565	ICS	CD62LnCD45RAp.CD4Temra	IFNg	US
469	T3	1	-0.7307961077279032	ICS	CD62LnCD45RAp.CD4Temra	IFNg	US
471	T3	0	0.2781880711284364	ICS	CD62LnCD45RAp.CD4Temra	IFNg	US
482	T3	0	-1.2230086601068402	ICS	CD62LnCD45RAp.CD4Temra	IFNg	US
526	T3	0	0.23242382918919172	ICS	CD62LnCD45RAp.CD4Temra	IFNg	US
529	T3	1	-0.6582170093152588	ICS	CD62LnCD45RAp.CD4Temra	IFNg	US
534	T3	0	1.1222732148424626	ICS	CD62LnCD45RAp.CD4Temra	IFNg	US
537	T3	0	-0.5138623448271205	ICS	CD62LnCD45RAp.CD4Temra	IFNg	US
544	T3	0	-0.9610264264405868	ICS	CD62LnCD45RAp.CD4Temra	IFNg	US
554	T3	0	1.2204478812058663	ICS	CD62LnCD45RAp.CD4Temra	IFNg	US
561	T3	0	-0.5817587935253378	ICS	CD62LnCD45RAp.CD4Temra	IFNg	US
567	T3	0	-0.048305273662811184	ICS	CD62LnCD45RAp.CD4Temra	IFNg	US
589	T3	0	2.153440223364793	ICS	CD62LnCD45RAp.CD4Temra	IFNg	US
590	T3	1	-0.1707701839318105	ICS	CD62LnCD45RAp.CD4Temra	IFNg	US
593	T3	1	-1.3627642452018565	ICS	CD62LnCD45RAp.CD4Temra	IFNg	US
600	T3	0	2.153440223364793	ICS	CD62LnCD45RAp.CD4Temra	IFNg	US
621	T3	0	-0.8840484229737575	ICS	CD62LnCD45RAp.CD4Temra	IFNg	US
645	T3	0	-0.5684373391811309	ICS	CD62LnCD45RAp.CD4Temra	IFNg	US
647	T3	0	0.2737666094831031	ICS	CD62LnCD45RAp.CD4Temra	IFNg	US
