# Supplementary material for: Immunological maladaptation preceding spontaneous preterm birth in human pregnancies
Source: Nat Commun. 2026 Jul 27;17:7121. doi: 10.1038/s41467-026-75605-5 (PMC13408597; doi:10.1038/s41467-026-75605-5)
Supplement: Supplementary file 11 — Source Data [file 41467_2026_75605_MOESM11_ESM.zip › Source data_NCOMMS-25-78183A/FigureS5-8_feature_plot_timepoint_data/Rank = 24 | CD56loCD16p.NK_freq_freq__freq_T2.tsv]

patientID	timepoint	group	value	stimulation	population	reagent	category
655	T2	1	0.48919600206933944	freq	CD56loCD16p.NK	freq	freq
647	T2	0	-0.9061313469856908	freq	CD56loCD16p.NK	freq	freq
621	T2	0	-1.0150068388076423	freq	CD56loCD16p.NK	freq	freq
600	T2	0	2.193750666077027	freq	CD56loCD16p.NK	freq	freq
593	T2	1	-0.7953501962951712	freq	CD56loCD16p.NK	freq	freq
561	T2	0	-0.31932783210549076	freq	CD56loCD16p.NK	freq	freq
529	T2	1	-0.7284476359498336	freq	CD56loCD16p.NK	freq	freq
589	T2	0	0.9152276297337082	freq	CD56loCD16p.NK	freq	freq
590	T2	1	-1.0834433822574439	freq	CD56loCD16p.NK	freq	freq
575	T2	1	-0.8291934296086303	freq	CD56loCD16p.NK	freq	freq
563	T2	1	-0.6579597019534271	freq	CD56loCD16p.NK	freq	freq
544	T2	0	-1.0624861884485644	freq	CD56loCD16p.NK	freq	freq
440	T2	0	1.151064578207333	freq	CD56loCD16p.NK	freq	freq
537	T2	0	1.3441461489174498	freq	CD56loCD16p.NK	freq	freq
534	T2	0	-1.2259762038485325	freq	CD56loCD16p.NK	freq	freq
416	T2	0	0.789052631944202	freq	CD56loCD16p.NK	freq	freq
526	T2	0	-1.2205805519891364	freq	CD56loCD16p.NK	freq	freq
469	T2	1	-0.8984947987153875	freq	CD56loCD16p.NK	freq	freq
471	T2	0	-0.15082953464262774	freq	CD56loCD16p.NK	freq	freq
464	T2	0	-0.36603630722958785	freq	CD56loCD16p.NK	freq	freq
459	T2	1	-1.1419141176594065	freq	CD56loCD16p.NK	freq	freq
430	T2	1	-0.1909515275944637	freq	CD56loCD16p.NK	freq	freq
482	T2	0	0.5276301013762875	freq	CD56loCD16p.NK	freq	freq
422	T2	0	-0.2932199361085582	freq	CD56loCD16p.NK	freq	freq
290	T2	1	0.14399642699475146	freq	CD56loCD16p.NK	freq	freq
369	T2	0	1.4106078963768365	freq	CD56loCD16p.NK	freq	freq
404	T2	0	-0.8017930039572572	freq	CD56loCD16p.NK	freq	freq
396	T2	0	1.295811361824586	freq	CD56loCD16p.NK	freq	freq
345	T2	0	-0.22683224615663425	freq	CD56loCD16p.NK	freq	freq
372	T2	0	-1.117429111802167	freq	CD56loCD16p.NK	freq	freq
381	T2	1	-0.2144407581612293	freq	CD56loCD16p.NK	freq	freq
294	T2	1	-0.27223491295854524	freq	CD56loCD16p.NK	freq	freq
323	T2	1	-0.944323620078015	freq	CD56loCD16p.NK	freq	freq
358	T2	0	-0.5903091680130624	freq	CD56loCD16p.NK	freq	freq
340	T2	1	0.04780136340066628	freq	CD56loCD16p.NK	freq	freq
349	T2	0	0.8829292384360402	freq	CD56loCD16p.NK	freq	freq
298	T2	0	-0.4003943043557772	freq	CD56loCD16p.NK	freq	freq
282	T2	1	1.661157516057048	freq	CD56loCD16p.NK	freq	freq
240	T2	0	-0.8778028842272744	freq	CD56loCD16p.NK	freq	freq
288	T2	0	1.0371220837753516	freq	CD56loCD16p.NK	freq	freq
293	T2	1	-0.22286128608775443	freq	CD56loCD16p.NK	freq	freq
248	T2	0	0.4259895050382953	freq	CD56loCD16p.NK	freq	freq
239	T2	0	0.9143302155599804	freq	CD56loCD16p.NK	freq	freq
241	T2	1	-0.13149926229406114	freq	CD56loCD16p.NK	freq	freq
255	T2	0	0.35264238460878233	freq	CD56loCD16p.NK	freq	freq
234	T2	0	-0.16001841074887618	freq	CD56loCD16p.NK	freq	freq
226	T2	0	1.168090735785906	freq	CD56loCD16p.NK	freq	freq
212	T2	0	2.193750666077027	freq	CD56loCD16p.NK	freq	freq
209	T2	1	-1.0456376864083783	freq	CD56loCD16p.NK	freq	freq
188	T2	1	0.04791630879308463	freq	CD56loCD16p.NK	freq	freq
182	T2	1	2.193750666077027	freq	CD56loCD16p.NK	freq	freq
169	T2	0	-1.2259762038485325	freq	CD56loCD16p.NK	freq	freq
132	T2	0	-0.1948134143845527	freq	CD56loCD16p.NK	freq	freq
125	T2	0	0.6146610198673038	freq	CD56loCD16p.NK	freq	freq
106	T2	1	-0.44214829340096296	freq	CD56loCD16p.NK	freq	freq
72	T2	1	-0.6754077749665439	freq	CD56loCD16p.NK	freq	freq
