# Supplementary material for: Immunological maladaptation preceding spontaneous preterm birth in human pregnancies
Source: Nat Commun. 2026 Jul 27;17:7121. doi: 10.1038/s41467-026-75605-5 (PMC13408597; doi:10.1038/s41467-026-75605-5)
Supplement: Supplementary file 11 — Source Data [file 41467_2026_75605_MOESM11_ESM.zip › Source data_NCOMMS-25-78183A/FigureS5-8_feature_plot_timepoint_data/Rank = 64 | MyeloidCells_freq_freq__freq_T2.tsv]

patientID	timepoint	group	value	stimulation	population	reagent	category
655	T2	1	-0.45481651062617956	freq	MyeloidCells	freq	freq
647	T2	0	-1.546320096904393	freq	MyeloidCells	freq	freq
621	T2	0	-0.16164703139405048	freq	MyeloidCells	freq	freq
600	T2	0	0.5655349515060178	freq	MyeloidCells	freq	freq
593	T2	1	-0.8463483727582288	freq	MyeloidCells	freq	freq
561	T2	0	0.5600655580364708	freq	MyeloidCells	freq	freq
529	T2	1	-0.9148987487904903	freq	MyeloidCells	freq	freq
589	T2	0	0.6338921768080705	freq	MyeloidCells	freq	freq
590	T2	1	-0.8343173501213547	freq	MyeloidCells	freq	freq
575	T2	1	2.0744513452684425	freq	MyeloidCells	freq	freq
563	T2	1	-0.1268279287637392	freq	MyeloidCells	freq	freq
544	T2	0	-0.36345237017620835	freq	MyeloidCells	freq	freq
440	T2	0	1.2447891744398238	freq	MyeloidCells	freq	freq
537	T2	0	2.0744513452684425	freq	MyeloidCells	freq	freq
534	T2	0	0.5150592946051451	freq	MyeloidCells	freq	freq
416	T2	0	0.9119465010120087	freq	MyeloidCells	freq	freq
526	T2	0	-1.5843068909693538	freq	MyeloidCells	freq	freq
469	T2	1	1.200761925003812	freq	MyeloidCells	freq	freq
471	T2	0	0.2096543495142963	freq	MyeloidCells	freq	freq
464	T2	0	0.20430820707044497	freq	MyeloidCells	freq	freq
459	T2	1	-0.513439916619227	freq	MyeloidCells	freq	freq
430	T2	1	-0.13410424662724874	freq	MyeloidCells	freq	freq
482	T2	0	0.6023628179292991	freq	MyeloidCells	freq	freq
422	T2	0	0.38299056833530426	freq	MyeloidCells	freq	freq
290	T2	1	1.2099472675261675	freq	MyeloidCells	freq	freq
369	T2	0	-0.43772642688191593	freq	MyeloidCells	freq	freq
404	T2	0	-1.1077077027631508	freq	MyeloidCells	freq	freq
396	T2	0	0.8266824990467306	freq	MyeloidCells	freq	freq
345	T2	0	-0.5969597286307476	freq	MyeloidCells	freq	freq
372	T2	0	0.13926587777603228	freq	MyeloidCells	freq	freq
381	T2	1	1.5899871071209406	freq	MyeloidCells	freq	freq
294	T2	1	0.40626214796646365	freq	MyeloidCells	freq	freq
323	T2	1	-0.42451409178257266	freq	MyeloidCells	freq	freq
358	T2	0	-0.509723895928395	freq	MyeloidCells	freq	freq
340	T2	1	-0.8829101521718102	freq	MyeloidCells	freq	freq
349	T2	0	-1.0553263838045144	freq	MyeloidCells	freq	freq
298	T2	0	0.8328507214313519	freq	MyeloidCells	freq	freq
282	T2	1	0.7757763166331967	freq	MyeloidCells	freq	freq
240	T2	0	-0.8508854192874914	freq	MyeloidCells	freq	freq
288	T2	0	-0.8352649296445451	freq	MyeloidCells	freq	freq
293	T2	1	0.36774418414484733	freq	MyeloidCells	freq	freq
248	T2	0	0.5192024211895364	freq	MyeloidCells	freq	freq
239	T2	0	-0.421903384383733	freq	MyeloidCells	freq	freq
241	T2	1	0.911196697988517	freq	MyeloidCells	freq	freq
255	T2	0	0.368359195110926	freq	MyeloidCells	freq	freq
234	T2	0	-0.7314076296708578	freq	MyeloidCells	freq	freq
226	T2	0	0.16883113843822048	freq	MyeloidCells	freq	freq
212	T2	0	2.0744513452684425	freq	MyeloidCells	freq	freq
209	T2	1	-0.7613348363276189	freq	MyeloidCells	freq	freq
188	T2	1	2.0744513452684425	freq	MyeloidCells	freq	freq
182	T2	1	2.0744513452684425	freq	MyeloidCells	freq	freq
169	T2	0	-1.5843068909693538	freq	MyeloidCells	freq	freq
132	T2	0	-0.18349555532288148	freq	MyeloidCells	freq	freq
125	T2	0	1.5645921867199086	freq	MyeloidCells	freq	freq
106	T2	1	-1.0767774716773422	freq	MyeloidCells	freq	freq
72	T2	1	0.9878553271702324	freq	MyeloidCells	freq	freq
