# Supplementary material for: Immunological maladaptation preceding spontaneous preterm birth in human pregnancies
Source: Nat Commun. 2026 Jul 27;17:7121. doi: 10.1038/s41467-026-75605-5 (PMC13408597; doi:10.1038/s41467-026-75605-5)
Supplement: Supplementary file 11 — Source Data [file 41467_2026_75605_MOESM11_ESM.zip › Source data_NCOMMS-25-78183A/FigureS5-8_feature_plot_timepoint_data/Rank = 59 | CD66p.Granulocytes_freq_freq__freq_T3.tsv]

patientID	timepoint	group	value	stimulation	population	reagent	category
647	T3	0	0.7136147276583166	freq	CD66p.Granulocytes	freq	freq
645	T3	0	-0.5165735090866679	freq	CD66p.Granulocytes	freq	freq
561	T3	0	-0.7795287524997482	freq	CD66p.Granulocytes	freq	freq
621	T3	0	-0.29822427553781816	freq	CD66p.Granulocytes	freq	freq
600	T3	0	1.299163289025088	freq	CD66p.Granulocytes	freq	freq
593	T3	1	-0.9083340529336456	freq	CD66p.Granulocytes	freq	freq
554	T3	0	-0.6923957619269768	freq	CD66p.Granulocytes	freq	freq
589	T3	0	-0.9252348393905692	freq	CD66p.Granulocytes	freq	freq
590	T3	1	-0.3387694427481216	freq	CD66p.Granulocytes	freq	freq
567	T3	0	-0.8403105948940118	freq	CD66p.Granulocytes	freq	freq
534	T3	0	2.4684752885283334	freq	CD66p.Granulocytes	freq	freq
544	T3	0	0.3531978631119266	freq	CD66p.Granulocytes	freq	freq
537	T3	0	1.0707343707605095	freq	CD66p.Granulocytes	freq	freq
469	T3	1	-0.4713013241755716	freq	CD66p.Granulocytes	freq	freq
529	T3	1	-0.5343290960503004	freq	CD66p.Granulocytes	freq	freq
526	T3	0	-0.717261490011689	freq	CD66p.Granulocytes	freq	freq
464	T3	0	-0.4529538857538101	freq	CD66p.Granulocytes	freq	freq
482	T3	0	-0.5870672215922719	freq	CD66p.Granulocytes	freq	freq
345	T3	0	-0.7045608002906331	freq	CD66p.Granulocytes	freq	freq
440	T3	0	-0.8781489370528347	freq	CD66p.Granulocytes	freq	freq
471	T3	0	-0.6384423686339108	freq	CD66p.Granulocytes	freq	freq
349	T3	0	-0.2392346559405363	freq	CD66p.Granulocytes	freq	freq
372	T3	0	-0.7116567797354718	freq	CD66p.Granulocytes	freq	freq
387	T3	0	-0.25360377264581685	freq	CD66p.Granulocytes	freq	freq
404	T3	0	2.4684752885283334	freq	CD66p.Granulocytes	freq	freq
412	T3	0	0.164334377617714	freq	CD66p.Granulocytes	freq	freq
392	T3	0	1.257234916464561	freq	CD66p.Granulocytes	freq	freq
396	T3	0	-0.29524824897846064	freq	CD66p.Granulocytes	freq	freq
369	T3	0	-0.781823390655057	freq	CD66p.Granulocytes	freq	freq
212	T3	0	-0.6312738520172771	freq	CD66p.Granulocytes	freq	freq
325	T3	0	-0.8103287847864622	freq	CD66p.Granulocytes	freq	freq
298	T3	0	-0.4366492727314879	freq	CD66p.Granulocytes	freq	freq
358	T3	0	2.4684752885283334	freq	CD66p.Granulocytes	freq	freq
293	T3	1	1.6694471538250004	freq	CD66p.Granulocytes	freq	freq
323	T3	1	0.7321789420133449	freq	CD66p.Granulocytes	freq	freq
307	T3	0	1.3961838668659787	freq	CD66p.Granulocytes	freq	freq
288	T3	0	-0.9013424924403799	freq	CD66p.Granulocytes	freq	freq
255	T3	0	1.9540086635463763	freq	CD66p.Granulocytes	freq	freq
290	T3	1	1.9364718550317765	freq	CD66p.Granulocytes	freq	freq
241	T3	1	0.32454559381340126	freq	CD66p.Granulocytes	freq	freq
282	T3	1	-0.8051606949800739	freq	CD66p.Granulocytes	freq	freq
188	T3	1	1.7460883304122243	freq	CD66p.Granulocytes	freq	freq
239	T3	0	-0.8649012291762568	freq	CD66p.Granulocytes	freq	freq
226	T3	0	-0.648346192126978	freq	CD66p.Granulocytes	freq	freq
234	T3	0	-0.026773928049669146	freq	CD66p.Granulocytes	freq	freq
236	T3	0	0.24638378743072029	freq	CD66p.Granulocytes	freq	freq
189	T3	0	2.4684752885283334	freq	CD66p.Granulocytes	freq	freq
183	T3	0	-0.1558691034455698	freq	CD66p.Granulocytes	freq	freq
182	T3	1	1.9288496461382478	freq	CD66p.Granulocytes	freq	freq
169	T3	0	0.3355740099911725	freq	CD66p.Granulocytes	freq	freq
161	T3	0	-0.5612707990939952	freq	CD66p.Granulocytes	freq	freq
132	T3	0	-0.622554163638115	freq	CD66p.Granulocytes	freq	freq
125	T3	0	-0.9199791863408501	freq	CD66p.Granulocytes	freq	freq
100	T3	1	-0.9071485059740928	freq	CD66p.Granulocytes	freq	freq
