# Supplementary material for: Immunological maladaptation preceding spontaneous preterm birth in human pregnancies
Source: Nat Commun. 2026 Jul 27;17:7121. doi: 10.1038/s41467-026-75605-5 (PMC13408597; doi:10.1038/s41467-026-75605-5)
Supplement: Supplementary file 11 — Source Data [file 41467_2026_75605_MOESM11_ESM.zip › Source data_NCOMMS-25-78183A/FigureS5-8_feature_plot_timepoint_data/Rank = 39 | ChATp.CD4T_IL2_US__ICS_T3.tsv]

patientID	timepoint	group	value	stimulation	population	reagent	category
100	T3	1	0.9588270638778551	ICS	ChATp.CD4T	IL2	US
125	T3	0	1.1311923862666984	ICS	ChATp.CD4T	IL2	US
132	T3	0	2.277468316732053	ICS	ChATp.CD4T	IL2	US
161	T3	0	-0.8785065952998719	ICS	ChATp.CD4T	IL2	US
169	T3	0	1.6525729718762594	ICS	ChATp.CD4T	IL2	US
182	T3	1	0.04925430155131612	ICS	ChATp.CD4T	IL2	US
183	T3	0	0.5652106189372338	ICS	ChATp.CD4T	IL2	US
188	T3	1	-0.764112162557664	ICS	ChATp.CD4T	IL2	US
189	T3	0	-1.3702557373847086	ICS	ChATp.CD4T	IL2	US
212	T3	0	1.1586436871545764	ICS	ChATp.CD4T	IL2	US
226	T3	0	0.6887552036529345	ICS	ChATp.CD4T	IL2	US
234	T3	0	0.610474677582357	ICS	ChATp.CD4T	IL2	US
236	T3	0	-1.3702557373847086	ICS	ChATp.CD4T	IL2	US
239	T3	0	-0.36895301838667954	ICS	ChATp.CD4T	IL2	US
241	T3	1	-0.8573127004919365	ICS	ChATp.CD4T	IL2	US
255	T3	0	1.908494374296942	ICS	ChATp.CD4T	IL2	US
282	T3	1	-0.2881982165273511	ICS	ChATp.CD4T	IL2	US
288	T3	0	-0.3534056182285608	ICS	ChATp.CD4T	IL2	US
290	T3	1	-0.4652207879825808	ICS	ChATp.CD4T	IL2	US
293	T3	1	-0.5905928259424102	ICS	ChATp.CD4T	IL2	US
298	T3	0	-0.28045071043768854	ICS	ChATp.CD4T	IL2	US
307	T3	0	1.1063157010463087	ICS	ChATp.CD4T	IL2	US
323	T3	1	-0.6020066455802293	ICS	ChATp.CD4T	IL2	US
325	T3	0	-0.9861698064926444	ICS	ChATp.CD4T	IL2	US
345	T3	0	-0.3323883216072039	ICS	ChATp.CD4T	IL2	US
349	T3	0	-0.2907924776868871	ICS	ChATp.CD4T	IL2	US
358	T3	0	-1.0893652525584574	ICS	ChATp.CD4T	IL2	US
369	T3	0	0.4137713366905585	ICS	ChATp.CD4T	IL2	US
372	T3	0	-0.17894625538092088	ICS	ChATp.CD4T	IL2	US
387	T3	0	1.0634036091588013	ICS	ChATp.CD4T	IL2	US
392	T3	0	-0.05374532331957059	ICS	ChATp.CD4T	IL2	US
396	T3	0	0.21418243212810953	ICS	ChATp.CD4T	IL2	US
404	T3	0	-0.3884174761688742	ICS	ChATp.CD4T	IL2	US
412	T3	0	-0.6742122785292421	ICS	ChATp.CD4T	IL2	US
440	T3	0	-1.140203138657006	ICS	ChATp.CD4T	IL2	US
464	T3	0	-0.7354308003773845	ICS	ChATp.CD4T	IL2	US
469	T3	1	-0.9776821089606714	ICS	ChATp.CD4T	IL2	US
471	T3	0	-1.315055200103748	ICS	ChATp.CD4T	IL2	US
482	T3	0	-0.09455239017208283	ICS	ChATp.CD4T	IL2	US
526	T3	0	0.06248987090331465	ICS	ChATp.CD4T	IL2	US
529	T3	1	-0.7059963610019462	ICS	ChATp.CD4T	IL2	US
534	T3	0	0.19820621101454267	ICS	ChATp.CD4T	IL2	US
537	T3	0	1.1207754169189088	ICS	ChATp.CD4T	IL2	US
544	T3	0	-0.6250429918036418	ICS	ChATp.CD4T	IL2	US
554	T3	0	0.7397963044111586	ICS	ChATp.CD4T	IL2	US
561	T3	0	-0.3845295699200946	ICS	ChATp.CD4T	IL2	US
567	T3	0	1.7873222467983048	ICS	ChATp.CD4T	IL2	US
589	T3	0	2.277468316732053	ICS	ChATp.CD4T	IL2	US
590	T3	1	-1.037907160388384	ICS	ChATp.CD4T	IL2	US
593	T3	1	-0.4696919329791397	ICS	ChATp.CD4T	IL2	US
600	T3	0	-0.02209706935640009	ICS	ChATp.CD4T	IL2	US
621	T3	0	-1.099277565126658	ICS	ChATp.CD4T	IL2	US
645	T3	0	0.39651266630579685	ICS	ChATp.CD4T	IL2	US
647	T3	0	-1.3702557373847086	ICS	ChATp.CD4T	IL2	US
