# Supplementary material for: Immunological maladaptation preceding spontaneous preterm birth in human pregnancies
Source: Nat Commun. 2026 Jul 27;17:7121. doi: 10.1038/s41467-026-75605-5 (PMC13408597; doi:10.1038/s41467-026-75605-5)
Supplement: Supplementary file 11 — Source Data [file 41467_2026_75605_MOESM11_ESM.zip › Source data_NCOMMS-25-78183A/FigureS5-8_feature_plot_timepoint_data/Rank = 46 | CD62LpCD45RAp.CD4Tnaive_TGFb_PI__ICS_T3.tsv]

patientID	timepoint	group	value	stimulation	population	reagent	category
100	T3	1	-0.06051307296099015	ICS	CD62LpCD45RAp.CD4Tnaive	TGFb	PI
125	T3	0	-2.175682164728889	ICS	CD62LpCD45RAp.CD4Tnaive	TGFb	PI
132	T3	0	0.5391120297176158	ICS	CD62LpCD45RAp.CD4Tnaive	TGFb	PI
161	T3	0	0.8252752631765479	ICS	CD62LpCD45RAp.CD4Tnaive	TGFb	PI
169	T3	0	1.167766916619465	ICS	CD62LpCD45RAp.CD4Tnaive	TGFb	PI
182	T3	1	0.30564143807772154	ICS	CD62LpCD45RAp.CD4Tnaive	TGFb	PI
183	T3	0	-0.53868393485256	ICS	CD62LpCD45RAp.CD4Tnaive	TGFb	PI
188	T3	1	0.5477799165402722	ICS	CD62LpCD45RAp.CD4Tnaive	TGFb	PI
189	T3	0	1.1180702225355592	ICS	CD62LpCD45RAp.CD4Tnaive	TGFb	PI
212	T3	0	-1.3246810780710765	ICS	CD62LpCD45RAp.CD4Tnaive	TGFb	PI
226	T3	0	1.0258588094973287	ICS	CD62LpCD45RAp.CD4Tnaive	TGFb	PI
234	T3	0	-0.36783583054665	ICS	CD62LpCD45RAp.CD4Tnaive	TGFb	PI
236	T3	0	0.9896094227469462	ICS	CD62LpCD45RAp.CD4Tnaive	TGFb	PI
239	T3	0	-1.3415614120017414	ICS	CD62LpCD45RAp.CD4Tnaive	TGFb	PI
241	T3	1	0.6211962798267895	ICS	CD62LpCD45RAp.CD4Tnaive	TGFb	PI
255	T3	0	-2.175682164728889	ICS	CD62LpCD45RAp.CD4Tnaive	TGFb	PI
282	T3	1	-0.32610218885039327	ICS	CD62LpCD45RAp.CD4Tnaive	TGFb	PI
288	T3	0	0.4107447632410954	ICS	CD62LpCD45RAp.CD4Tnaive	TGFb	PI
290	T3	1	-0.3279099506464345	ICS	CD62LpCD45RAp.CD4Tnaive	TGFb	PI
293	T3	1	0.06846285989725873	ICS	CD62LpCD45RAp.CD4Tnaive	TGFb	PI
298	T3	0	0.32526317904428065	ICS	CD62LpCD45RAp.CD4Tnaive	TGFb	PI
307	T3	0	-2.175682164728889	ICS	CD62LpCD45RAp.CD4Tnaive	TGFb	PI
323	T3	1	0.27499005299033985	ICS	CD62LpCD45RAp.CD4Tnaive	TGFb	PI
325	T3	0	-0.20127469715686627	ICS	CD62LpCD45RAp.CD4Tnaive	TGFb	PI
345	T3	0	-0.8320726166706373	ICS	CD62LpCD45RAp.CD4Tnaive	TGFb	PI
349	T3	0	0.9537664859922895	ICS	CD62LpCD45RAp.CD4Tnaive	TGFb	PI
358	T3	0	0.9596988939467197	ICS	CD62LpCD45RAp.CD4Tnaive	TGFb	PI
369	T3	0	-1.280467897912086	ICS	CD62LpCD45RAp.CD4Tnaive	TGFb	PI
372	T3	0	-1.0687504705223232	ICS	CD62LpCD45RAp.CD4Tnaive	TGFb	PI
387	T3	0	-0.8274431294003691	ICS	CD62LpCD45RAp.CD4Tnaive	TGFb	PI
392	T3	0	-2.175682164728889	ICS	CD62LpCD45RAp.CD4Tnaive	TGFb	PI
396	T3	0	-0.4088226877880834	ICS	CD62LpCD45RAp.CD4Tnaive	TGFb	PI
404	T3	0	0.8487426147427971	ICS	CD62LpCD45RAp.CD4Tnaive	TGFb	PI
412	T3	0	1.0473356552656095	ICS	CD62LpCD45RAp.CD4Tnaive	TGFb	PI
440	T3	0	-0.22840191006921345	ICS	CD62LpCD45RAp.CD4Tnaive	TGFb	PI
464	T3	0	0.037252992014169865	ICS	CD62LpCD45RAp.CD4Tnaive	TGFb	PI
469	T3	1	0.12921525733902756	ICS	CD62LpCD45RAp.CD4Tnaive	TGFb	PI
471	T3	0	0.8716553532894556	ICS	CD62LpCD45RAp.CD4Tnaive	TGFb	PI
482	T3	0	0.4354212140045967	ICS	CD62LpCD45RAp.CD4Tnaive	TGFb	PI
526	T3	0	-1.7673140156680656	ICS	CD62LpCD45RAp.CD4Tnaive	TGFb	PI
529	T3	1	0.2589519717146487	ICS	CD62LpCD45RAp.CD4Tnaive	TGFb	PI
534	T3	0	0.8055695810025256	ICS	CD62LpCD45RAp.CD4Tnaive	TGFb	PI
537	T3	0	-1.1400962154116943	ICS	CD62LpCD45RAp.CD4Tnaive	TGFb	PI
544	T3	0	-0.15449260317398342	ICS	CD62LpCD45RAp.CD4Tnaive	TGFb	PI
554	T3	0	-1.16629023593033	ICS	CD62LpCD45RAp.CD4Tnaive	TGFb	PI
561	T3	0	-0.7951184366530792	ICS	CD62LpCD45RAp.CD4Tnaive	TGFb	PI
567	T3	0	-2.175682164728889	ICS	CD62LpCD45RAp.CD4Tnaive	TGFb	PI
589	T3	0	0.38077878137247606	ICS	CD62LpCD45RAp.CD4Tnaive	TGFb	PI
590	T3	1	1.1208369066197037	ICS	CD62LpCD45RAp.CD4Tnaive	TGFb	PI
593	T3	1	0.6437337324258093	ICS	CD62LpCD45RAp.CD4Tnaive	TGFb	PI
600	T3	0	0.8308901848181006	ICS	CD62LpCD45RAp.CD4Tnaive	TGFb	PI
621	T3	0	-1.045038993718086	ICS	CD62LpCD45RAp.CD4Tnaive	TGFb	PI
645	T3	0	0.42267902928089723	ICS	CD62LpCD45RAp.CD4Tnaive	TGFb	PI
647	T3	0	0.9554085884362797	ICS	CD62LpCD45RAp.CD4Tnaive	TGFb	PI
