# Supplementary material for: Immunological maladaptation preceding spontaneous preterm birth in human pregnancies
Source: Nat Commun. 2026 Jul 27;17:7121. doi: 10.1038/s41467-026-75605-5 (PMC13408597; doi:10.1038/s41467-026-75605-5)
Supplement: Supplementary file 11 — Source Data [file 41467_2026_75605_MOESM11_ESM.zip › Source data_NCOMMS-25-78183A/FigureS5-8_feature_plot_timepoint_data/Rank = 62 | CD62LnCD45RAp.CD4Temra_freq_freq__freq_T3.tsv]

patientID	timepoint	group	value	stimulation	population	reagent	category
647	T3	0	1.757149227050074	freq	CD62LnCD45RAp.CD4Temra	freq	freq
645	T3	0	-0.973664272698646	freq	CD62LnCD45RAp.CD4Temra	freq	freq
561	T3	0	0.3053075732701276	freq	CD62LnCD45RAp.CD4Temra	freq	freq
621	T3	0	-1.0608841409051957	freq	CD62LnCD45RAp.CD4Temra	freq	freq
600	T3	0	2.3314273648914967	freq	CD62LnCD45RAp.CD4Temra	freq	freq
593	T3	1	-0.5210691926444126	freq	CD62LnCD45RAp.CD4Temra	freq	freq
554	T3	0	-0.375419087526018	freq	CD62LnCD45RAp.CD4Temra	freq	freq
589	T3	0	2.2527569528573252	freq	CD62LnCD45RAp.CD4Temra	freq	freq
590	T3	1	2.3314273648914967	freq	CD62LnCD45RAp.CD4Temra	freq	freq
567	T3	0	-0.17906545874462976	freq	CD62LnCD45RAp.CD4Temra	freq	freq
534	T3	0	1.012778740286974	freq	CD62LnCD45RAp.CD4Temra	freq	freq
544	T3	0	-0.2710530659426156	freq	CD62LnCD45RAp.CD4Temra	freq	freq
537	T3	0	-0.24846291287405337	freq	CD62LnCD45RAp.CD4Temra	freq	freq
469	T3	1	-0.6082845154209088	freq	CD62LnCD45RAp.CD4Temra	freq	freq
529	T3	1	-0.21937810185156814	freq	CD62LnCD45RAp.CD4Temra	freq	freq
526	T3	0	-0.6839296143950475	freq	CD62LnCD45RAp.CD4Temra	freq	freq
464	T3	0	-1.1777486880029162	freq	CD62LnCD45RAp.CD4Temra	freq	freq
482	T3	0	-0.8972050750504428	freq	CD62LnCD45RAp.CD4Temra	freq	freq
345	T3	0	-0.818941733376224	freq	CD62LnCD45RAp.CD4Temra	freq	freq
440	T3	0	0.4808395404466924	freq	CD62LnCD45RAp.CD4Temra	freq	freq
471	T3	0	-0.20672969969970617	freq	CD62LnCD45RAp.CD4Temra	freq	freq
349	T3	0	-0.5101354528753431	freq	CD62LnCD45RAp.CD4Temra	freq	freq
372	T3	0	1.2127350027493158	freq	CD62LnCD45RAp.CD4Temra	freq	freq
387	T3	0	1.5892173564758298	freq	CD62LnCD45RAp.CD4Temra	freq	freq
404	T3	0	2.1008943442599666	freq	CD62LnCD45RAp.CD4Temra	freq	freq
412	T3	0	-0.16922569717000077	freq	CD62LnCD45RAp.CD4Temra	freq	freq
392	T3	0	-0.8541601171400364	freq	CD62LnCD45RAp.CD4Temra	freq	freq
396	T3	0	-0.6291960989221543	freq	CD62LnCD45RAp.CD4Temra	freq	freq
369	T3	0	0.046112019422538175	freq	CD62LnCD45RAp.CD4Temra	freq	freq
212	T3	0	-0.5422749532751633	freq	CD62LnCD45RAp.CD4Temra	freq	freq
325	T3	0	1.391255716974105	freq	CD62LnCD45RAp.CD4Temra	freq	freq
298	T3	0	0.018440263676237825	freq	CD62LnCD45RAp.CD4Temra	freq	freq
358	T3	0	0.8732899585991354	freq	CD62LnCD45RAp.CD4Temra	freq	freq
293	T3	1	-1.1777486880029162	freq	CD62LnCD45RAp.CD4Temra	freq	freq
323	T3	1	-1.1777486880029162	freq	CD62LnCD45RAp.CD4Temra	freq	freq
307	T3	0	-1.1720708979402392	freq	CD62LnCD45RAp.CD4Temra	freq	freq
288	T3	0	0.6120293022675478	freq	CD62LnCD45RAp.CD4Temra	freq	freq
255	T3	0	-0.21142126289532864	freq	CD62LnCD45RAp.CD4Temra	freq	freq
290	T3	1	-0.308882829831542	freq	CD62LnCD45RAp.CD4Temra	freq	freq
241	T3	1	0.06121868880362035	freq	CD62LnCD45RAp.CD4Temra	freq	freq
282	T3	1	-0.9576532492700897	freq	CD62LnCD45RAp.CD4Temra	freq	freq
188	T3	1	-1.105350938638544	freq	CD62LnCD45RAp.CD4Temra	freq	freq
239	T3	0	-0.5916524617566066	freq	CD62LnCD45RAp.CD4Temra	freq	freq
226	T3	0	1.3110888055722665	freq	CD62LnCD45RAp.CD4Temra	freq	freq
234	T3	0	0.17084714630752407	freq	CD62LnCD45RAp.CD4Temra	freq	freq
236	T3	0	-0.3878964395345013	freq	CD62LnCD45RAp.CD4Temra	freq	freq
189	T3	0	0.2836068660360333	freq	CD62LnCD45RAp.CD4Temra	freq	freq
183	T3	0	-0.0941272892155147	freq	CD62LnCD45RAp.CD4Temra	freq	freq
182	T3	1	-1.1777486880029162	freq	CD62LnCD45RAp.CD4Temra	freq	freq
169	T3	0	1.82364023561616	freq	CD62LnCD45RAp.CD4Temra	freq	freq
161	T3	0	0.2103657515196389	freq	CD62LnCD45RAp.CD4Temra	freq	freq
132	T3	0	2.3314273648914967	freq	CD62LnCD45RAp.CD4Temra	freq	freq
125	T3	0	-0.505753622903867	freq	CD62LnCD45RAp.CD4Temra	freq	freq
100	T3	1	2.3314273648914967	freq	CD62LnCD45RAp.CD4Temra	freq	freq
