# Supplementary material for: Immunological maladaptation preceding spontaneous preterm birth in human pregnancies
Source: Nat Commun. 2026 Jul 27;17:7121. doi: 10.1038/s41467-026-75605-5 (PMC13408597; doi:10.1038/s41467-026-75605-5)
Supplement: Supplementary file 11 — Source Data [file 41467_2026_75605_MOESM11_ESM.zip › Source data_NCOMMS-25-78183A/FigureS5-8_feature_plot_timepoint_data/Rank = 45 | CD45RAp.CD4Tnaive_IL4_US__ICS_T3.tsv]

patientID	timepoint	group	value	stimulation	population	reagent	category
100	T3	1	1.2520250063736447	ICS	CD45RAp.CD4Tnaive	IL4	US
125	T3	0	0.7859313013905626	ICS	CD45RAp.CD4Tnaive	IL4	US
132	T3	0	2.1266001672980273	ICS	CD45RAp.CD4Tnaive	IL4	US
161	T3	0	-0.8558205397867602	ICS	CD45RAp.CD4Tnaive	IL4	US
169	T3	0	-1.0564288089766907	ICS	CD45RAp.CD4Tnaive	IL4	US
182	T3	1	-1.0505199031192631	ICS	CD45RAp.CD4Tnaive	IL4	US
183	T3	0	1.5991224099534516	ICS	CD45RAp.CD4Tnaive	IL4	US
188	T3	1	-1.0750452876851269	ICS	CD45RAp.CD4Tnaive	IL4	US
189	T3	0	-1.2391624726781842	ICS	CD45RAp.CD4Tnaive	IL4	US
212	T3	0	0.7505468463025086	ICS	CD45RAp.CD4Tnaive	IL4	US
226	T3	0	0.08524511397609116	ICS	CD45RAp.CD4Tnaive	IL4	US
234	T3	0	0.6819771866460349	ICS	CD45RAp.CD4Tnaive	IL4	US
236	T3	0	-1.2348668723420306	ICS	CD45RAp.CD4Tnaive	IL4	US
239	T3	0	0.7891872297781092	ICS	CD45RAp.CD4Tnaive	IL4	US
241	T3	1	-0.6399035835176083	ICS	CD45RAp.CD4Tnaive	IL4	US
255	T3	0	2.1266001672980273	ICS	CD45RAp.CD4Tnaive	IL4	US
282	T3	1	-0.7040721251011374	ICS	CD45RAp.CD4Tnaive	IL4	US
288	T3	0	0.4355310042783502	ICS	CD45RAp.CD4Tnaive	IL4	US
290	T3	1	-0.5264738718836526	ICS	CD45RAp.CD4Tnaive	IL4	US
293	T3	1	-0.5895180135377104	ICS	CD45RAp.CD4Tnaive	IL4	US
298	T3	0	-0.10067632686797053	ICS	CD45RAp.CD4Tnaive	IL4	US
307	T3	0	1.4299699382440603	ICS	CD45RAp.CD4Tnaive	IL4	US
323	T3	1	-0.9290112392842189	ICS	CD45RAp.CD4Tnaive	IL4	US
325	T3	0	0.04505007356273115	ICS	CD45RAp.CD4Tnaive	IL4	US
345	T3	0	0.4700406804954271	ICS	CD45RAp.CD4Tnaive	IL4	US
349	T3	0	-0.7110878947415427	ICS	CD45RAp.CD4Tnaive	IL4	US
358	T3	0	-1.2391624726781842	ICS	CD45RAp.CD4Tnaive	IL4	US
369	T3	0	2.1266001672980273	ICS	CD45RAp.CD4Tnaive	IL4	US
372	T3	0	0.3128861436535457	ICS	CD45RAp.CD4Tnaive	IL4	US
387	T3	0	0.26380762032396055	ICS	CD45RAp.CD4Tnaive	IL4	US
392	T3	0	1.4875073610893361	ICS	CD45RAp.CD4Tnaive	IL4	US
396	T3	0	0.412858037487439	ICS	CD45RAp.CD4Tnaive	IL4	US
404	T3	0	0.1709661681803257	ICS	CD45RAp.CD4Tnaive	IL4	US
412	T3	0	-1.1201256049794721	ICS	CD45RAp.CD4Tnaive	IL4	US
440	T3	0	-0.62883853274171	ICS	CD45RAp.CD4Tnaive	IL4	US
464	T3	0	-0.37644708391552706	ICS	CD45RAp.CD4Tnaive	IL4	US
469	T3	1	-0.24742322897039562	ICS	CD45RAp.CD4Tnaive	IL4	US
471	T3	0	-0.40782928111311567	ICS	CD45RAp.CD4Tnaive	IL4	US
482	T3	0	-0.9717292390948545	ICS	CD45RAp.CD4Tnaive	IL4	US
526	T3	0	-0.5415690787352481	ICS	CD45RAp.CD4Tnaive	IL4	US
529	T3	1	0.1892044147921763	ICS	CD45RAp.CD4Tnaive	IL4	US
534	T3	0	-0.31616472871637913	ICS	CD45RAp.CD4Tnaive	IL4	US
537	T3	0	1.7389266677926971	ICS	CD45RAp.CD4Tnaive	IL4	US
544	T3	0	0.04235696150692475	ICS	CD45RAp.CD4Tnaive	IL4	US
554	T3	0	0.7564947171642095	ICS	CD45RAp.CD4Tnaive	IL4	US
561	T3	0	1.3868212216759774	ICS	CD45RAp.CD4Tnaive	IL4	US
567	T3	0	2.1266001672980273	ICS	CD45RAp.CD4Tnaive	IL4	US
589	T3	0	0.5172037322107295	ICS	CD45RAp.CD4Tnaive	IL4	US
590	T3	1	0.20927019715031894	ICS	CD45RAp.CD4Tnaive	IL4	US
593	T3	1	-0.507175289619373	ICS	CD45RAp.CD4Tnaive	IL4	US
600	T3	0	0.5567206299840778	ICS	CD45RAp.CD4Tnaive	IL4	US
621	T3	0	-0.928227374546389	ICS	CD45RAp.CD4Tnaive	IL4	US
645	T3	0	-0.9572129473738473	ICS	CD45RAp.CD4Tnaive	IL4	US
647	T3	0	-0.8803476496750177	ICS	CD45RAp.CD4Tnaive	IL4	US
