# Supplementary material for: Immunological maladaptation preceding spontaneous preterm birth in human pregnancies
Source: Nat Commun. 2026 Jul 27;17:7121. doi: 10.1038/s41467-026-75605-5 (PMC13408597; doi:10.1038/s41467-026-75605-5)
Supplement: Supplementary file 11 — Source Data [file 41467_2026_75605_MOESM11_ESM.zip › Source data_NCOMMS-25-78183A/FigureS5-8_feature_plot_timepoint_data/Rank = 53 | CD62LpCD45RAp.CD8Tnaive_freq_freq__freq_T1.tsv]

patientID	timepoint	group	value	stimulation	population	reagent	category
655	T1	1	0.22649890918334795	freq	CD62LpCD45RAp.CD8Tnaive	freq	freq
647	T1	0	-1.2216532063514942	freq	CD62LpCD45RAp.CD8Tnaive	freq	freq
645	T1	0	-0.31198773443562616	freq	CD62LpCD45RAp.CD8Tnaive	freq	freq
621	T1	0	-0.4131305671789879	freq	CD62LpCD45RAp.CD8Tnaive	freq	freq
600	T1	0	-0.365429252275282	freq	CD62LpCD45RAp.CD8Tnaive	freq	freq
575	T1	1	-0.211684799929159	freq	CD62LpCD45RAp.CD8Tnaive	freq	freq
589	T1	0	-1.1687796107879083	freq	CD62LpCD45RAp.CD8Tnaive	freq	freq
593	T1	1	0.2033271174190516	freq	CD62LpCD45RAp.CD8Tnaive	freq	freq
561	T1	0	0.5131006591569885	freq	CD62LpCD45RAp.CD8Tnaive	freq	freq
544	T1	0	-1.0554064285621072	freq	CD62LpCD45RAp.CD8Tnaive	freq	freq
534	T1	0	0.7671044288718007	freq	CD62LpCD45RAp.CD8Tnaive	freq	freq
590	T1	1	-1.2621967484228636	freq	CD62LpCD45RAp.CD8Tnaive	freq	freq
567	T1	0	-0.4379806752519572	freq	CD62LpCD45RAp.CD8Tnaive	freq	freq
563	T1	1	-1.326416619747908	freq	CD62LpCD45RAp.CD8Tnaive	freq	freq
554	T1	0	-0.11091929981063492	freq	CD62LpCD45RAp.CD8Tnaive	freq	freq
464	T1	0	2.1332517402002513	freq	CD62LpCD45RAp.CD8Tnaive	freq	freq
482	T1	0	-0.16060733305908276	freq	CD62LpCD45RAp.CD8Tnaive	freq	freq
471	T1	0	-0.5606698555619615	freq	CD62LpCD45RAp.CD8Tnaive	freq	freq
526	T1	0	-0.8153655998408558	freq	CD62LpCD45RAp.CD8Tnaive	freq	freq
537	T1	0	0.36078939332506094	freq	CD62LpCD45RAp.CD8Tnaive	freq	freq
469	T1	1	1.128167542075464	freq	CD62LpCD45RAp.CD8Tnaive	freq	freq
412	T1	0	-1.3289442871183732	freq	CD62LpCD45RAp.CD8Tnaive	freq	freq
430	T1	1	1.917626534336248	freq	CD62LpCD45RAp.CD8Tnaive	freq	freq
358	T1	0	0.7432699374067313	freq	CD62LpCD45RAp.CD8Tnaive	freq	freq
392	T1	0	1.493429200559265	freq	CD62LpCD45RAp.CD8Tnaive	freq	freq
422	T1	0	0.9032292921514602	freq	CD62LpCD45RAp.CD8Tnaive	freq	freq
404	T1	0	-1.3131318461805794	freq	CD62LpCD45RAp.CD8Tnaive	freq	freq
459	T1	1	-0.569865573589604	freq	CD62LpCD45RAp.CD8Tnaive	freq	freq
369	T1	0	1.2312024497419782	freq	CD62LpCD45RAp.CD8Tnaive	freq	freq
396	T1	0	-1.116301479871827	freq	CD62LpCD45RAp.CD8Tnaive	freq	freq
440	T1	0	0.7414743180126385	freq	CD62LpCD45RAp.CD8Tnaive	freq	freq
340	T1	1	2.1332517402002513	freq	CD62LpCD45RAp.CD8Tnaive	freq	freq
381	T1	1	-0.8880550950718691	freq	CD62LpCD45RAp.CD8Tnaive	freq	freq
372	T1	0	0.44556455846723286	freq	CD62LpCD45RAp.CD8Tnaive	freq	freq
345	T1	0	2.1332517402002513	freq	CD62LpCD45RAp.CD8Tnaive	freq	freq
349	T1	0	0.6927674757093463	freq	CD62LpCD45RAp.CD8Tnaive	freq	freq
236	T1	0	-0.9159590911974556	freq	CD62LpCD45RAp.CD8Tnaive	freq	freq
323	T1	1	0.1524553838658482	freq	CD62LpCD45RAp.CD8Tnaive	freq	freq
294	T1	1	-0.39147084859869274	freq	CD62LpCD45RAp.CD8Tnaive	freq	freq
248	T1	0	-0.4998011345503918	freq	CD62LpCD45RAp.CD8Tnaive	freq	freq
293	T1	1	-0.2587720530074593	freq	CD62LpCD45RAp.CD8Tnaive	freq	freq
298	T1	0	1.3226001692069387	freq	CD62LpCD45RAp.CD8Tnaive	freq	freq
290	T1	1	0.8410995922026973	freq	CD62LpCD45RAp.CD8Tnaive	freq	freq
240	T1	0	0.8671815239013484	freq	CD62LpCD45RAp.CD8Tnaive	freq	freq
282	T1	1	-0.9232599837347587	freq	CD62LpCD45RAp.CD8Tnaive	freq	freq
288	T1	0	-0.8297973721868506	freq	CD62LpCD45RAp.CD8Tnaive	freq	freq
255	T1	0	0.06063396407108515	freq	CD62LpCD45RAp.CD8Tnaive	freq	freq
241	T1	1	0.28949423509106087	freq	CD62LpCD45RAp.CD8Tnaive	freq	freq
189	T1	0	1.0003919989976036	freq	CD62LpCD45RAp.CD8Tnaive	freq	freq
234	T1	0	0.026746930346837935	freq	CD62LpCD45RAp.CD8Tnaive	freq	freq
239	T1	0	0.2633246294465056	freq	CD62LpCD45RAp.CD8Tnaive	freq	freq
226	T1	0	-0.8538504117829291	freq	CD62LpCD45RAp.CD8Tnaive	freq	freq
212	T1	0	-1.1834535482189625	freq	CD62LpCD45RAp.CD8Tnaive	freq	freq
209	T1	1	-1.1096179335499792	freq	CD62LpCD45RAp.CD8Tnaive	freq	freq
188	T1	1	-0.7454981856677795	freq	CD62LpCD45RAp.CD8Tnaive	freq	freq
132	T1	0	1.4599991997825563	freq	CD62LpCD45RAp.CD8Tnaive	freq	freq
183	T1	0	-0.06830395311006054	freq	CD62LpCD45RAp.CD8Tnaive	freq	freq
182	T1	1	-0.9422620343196532	freq	CD62LpCD45RAp.CD8Tnaive	freq	freq
169	T1	0	-1.3019911824325212	freq	CD62LpCD45RAp.CD8Tnaive	freq	freq
161	T1	0	1.3603580427201358	freq	CD62LpCD45RAp.CD8Tnaive	freq	freq
125	T1	0	0.9596214341930602	freq	CD62LpCD45RAp.CD8Tnaive	freq	freq
106	T1	1	-1.3289442871183732	freq	CD62LpCD45RAp.CD8Tnaive	freq	freq
100	T1	1	-0.44476990623890394	freq	CD62LpCD45RAp.CD8Tnaive	freq	freq
72	T1	1	-0.16302675753114318	freq	CD62LpCD45RAp.CD8Tnaive	freq	freq
24	T1	1	0.29194508154168575	freq	CD62LpCD45RAp.CD8Tnaive	freq	freq
