# Supplementary material for: Immunological maladaptation preceding spontaneous preterm birth in human pregnancies
Source: Nat Commun. 2026 Jul 27;17:7121. doi: 10.1038/s41467-026-75605-5 (PMC13408597; doi:10.1038/s41467-026-75605-5)
Supplement: Supplementary file 11 — Source Data [file 41467_2026_75605_MOESM11_ESM.zip › Source data_NCOMMS-25-78183A/FigureS5-8_feature_plot_timepoint_data/Rank = 35 | CD66p.Granulocytes_PDL1_median__ISO_T1.tsv]

patientID	timepoint	group	value	stimulation	population	reagent	category
381	T1	1	NA	ISO	CD66p.Granulocytes	PDL1	median
655	T1	1	1.813378872592483	ISO	CD66p.Granulocytes	PDL1	median
464	T1	0	-1.2886114140284852	ISO	CD66p.Granulocytes	PDL1	median
593	T1	1	-0.7335665778494106	ISO	CD66p.Granulocytes	PDL1	median
621	T1	0	0.9156765759803365	ISO	CD66p.Granulocytes	PDL1	median
647	T1	0	-1.1745766734366079	ISO	CD66p.Granulocytes	PDL1	median
554	T1	0	-0.30714390336913716	ISO	CD66p.Granulocytes	PDL1	median
589	T1	0	0.21661739719909584	ISO	CD66p.Granulocytes	PDL1	median
645	T1	0	-2.0410112678280328	ISO	CD66p.Granulocytes	PDL1	median
534	T1	0	-0.8014680244878156	ISO	CD66p.Granulocytes	PDL1	median
575	T1	1	0.8333223702020146	ISO	CD66p.Granulocytes	PDL1	median
561	T1	0	-2.0410112678280328	ISO	CD66p.Granulocytes	PDL1	median
600	T1	0	0.27246410868145643	ISO	CD66p.Granulocytes	PDL1	median
526	T1	0	-0.4667461013178199	ISO	CD66p.Granulocytes	PDL1	median
567	T1	0	1.5639506248580697	ISO	CD66p.Granulocytes	PDL1	median
459	T1	1	-0.5176826722054059	ISO	CD66p.Granulocytes	PDL1	median
471	T1	0	1.5818158937690507	ISO	CD66p.Granulocytes	PDL1	median
430	T1	1	-0.5839819767041711	ISO	CD66p.Granulocytes	PDL1	median
440	T1	0	-1.9561977520612377	ISO	CD66p.Granulocytes	PDL1	median
469	T1	1	0.197577018775784	ISO	CD66p.Granulocytes	PDL1	median
412	T1	0	-0.767940820909023	ISO	CD66p.Granulocytes	PDL1	median
392	T1	0	-1.2321295303931181	ISO	CD66p.Granulocytes	PDL1	median
422	T1	0	0.0884793652392607	ISO	CD66p.Granulocytes	PDL1	median
358	T1	0	-0.08744686254552285	ISO	CD66p.Granulocytes	PDL1	median
372	T1	0	0.8886246897187489	ISO	CD66p.Granulocytes	PDL1	median
369	T1	0	-0.05725698748757012	ISO	CD66p.Granulocytes	PDL1	median
323	T1	1	1.3881547060302748	ISO	CD66p.Granulocytes	PDL1	median
298	T1	0	-0.7163030402837743	ISO	CD66p.Granulocytes	PDL1	median
340	T1	1	1.0668976509941395	ISO	CD66p.Granulocytes	PDL1	median
349	T1	0	-0.34971924856332753	ISO	CD66p.Granulocytes	PDL1	median
345	T1	0	-0.22721267518507968	ISO	CD66p.Granulocytes	PDL1	median
290	T1	1	-0.6577066488179242	ISO	CD66p.Granulocytes	PDL1	median
294	T1	1	0.8173027306481341	ISO	CD66p.Granulocytes	PDL1	median
236	T1	0	-0.2988538263349967	ISO	CD66p.Granulocytes	PDL1	median
282	T1	1	1.813378872592483	ISO	CD66p.Granulocytes	PDL1	median
248	T1	0	-0.4030024513452366	ISO	CD66p.Granulocytes	PDL1	median
293	T1	1	1.813378872592483	ISO	CD66p.Granulocytes	PDL1	median
240	T1	0	0.4788264574715201	ISO	CD66p.Granulocytes	PDL1	median
255	T1	0	-2.0410112678280328	ISO	CD66p.Granulocytes	PDL1	median
241	T1	1	-0.5664167763257867	ISO	CD66p.Granulocytes	PDL1	median
189	T1	0	-0.37009450056324406	ISO	CD66p.Granulocytes	PDL1	median
234	T1	0	-0.7796480264376043	ISO	CD66p.Granulocytes	PDL1	median
209	T1	1	1.813378872592483	ISO	CD66p.Granulocytes	PDL1	median
226	T1	0	0.2597752798560371	ISO	CD66p.Granulocytes	PDL1	median
188	T1	1	0.45870010855251514	ISO	CD66p.Granulocytes	PDL1	median
132	T1	0	0.1339659363237357	ISO	CD66p.Granulocytes	PDL1	median
183	T1	0	0.7956209348046746	ISO	CD66p.Granulocytes	PDL1	median
182	T1	1	0.13824110014297325	ISO	CD66p.Granulocytes	PDL1	median
169	T1	0	1.4663022551452285	ISO	CD66p.Granulocytes	PDL1	median
161	T1	0	1.2106976566972805	ISO	CD66p.Granulocytes	PDL1	median
125	T1	0	-0.6042203394339295	ISO	CD66p.Granulocytes	PDL1	median
100	T1	1	1.813378872592483	ISO	CD66p.Granulocytes	PDL1	median
72	T1	1	0.04159289114126684	ISO	CD66p.Granulocytes	PDL1	median
24	T1	1	-0.42871629110011583	ISO	CD66p.Granulocytes	PDL1	median
