# Supplementary material for: Immunological maladaptation preceding spontaneous preterm birth in human pregnancies
Source: Nat Commun. 2026 Jul 27;17:7121. doi: 10.1038/s41467-026-75605-5 (PMC13408597; doi:10.1038/s41467-026-75605-5)
Supplement: Supplementary file 11 — Source Data [file 41467_2026_75605_MOESM11_ESM.zip › Source data_NCOMMS-25-78183A/FigureS5-8_feature_plot_timepoint_data/Rank = 66 | CD4pCD8p.T_freq_freq__freq_T1.tsv]

patientID	timepoint	group	value	stimulation	population	reagent	category
655	T1	1	-0.06859938298086181	freq	CD4pCD8p.T	freq	freq
647	T1	0	2.4862961885758983	freq	CD4pCD8p.T	freq	freq
645	T1	0	-0.0776594346023448	freq	CD4pCD8p.T	freq	freq
621	T1	0	0.2598998646029116	freq	CD4pCD8p.T	freq	freq
600	T1	0	-0.03787460072957194	freq	CD4pCD8p.T	freq	freq
575	T1	1	0.5421802799019725	freq	CD4pCD8p.T	freq	freq
589	T1	0	-0.6372997446134883	freq	CD4pCD8p.T	freq	freq
593	T1	1	1.6911799222914186	freq	CD4pCD8p.T	freq	freq
561	T1	0	0.8698436746751306	freq	CD4pCD8p.T	freq	freq
544	T1	0	-0.9254166449354788	freq	CD4pCD8p.T	freq	freq
534	T1	0	-0.8203171413706933	freq	CD4pCD8p.T	freq	freq
590	T1	1	-0.3128962180584126	freq	CD4pCD8p.T	freq	freq
567	T1	0	-1.2612971002704556	freq	CD4pCD8p.T	freq	freq
563	T1	1	-0.5073817377726136	freq	CD4pCD8p.T	freq	freq
554	T1	0	-0.5140269491642321	freq	CD4pCD8p.T	freq	freq
464	T1	0	0.8537623741485826	freq	CD4pCD8p.T	freq	freq
482	T1	0	-0.268390604671845	freq	CD4pCD8p.T	freq	freq
471	T1	0	-0.9993333625113922	freq	CD4pCD8p.T	freq	freq
526	T1	0	-0.5854089466524702	freq	CD4pCD8p.T	freq	freq
537	T1	0	-0.6690387106966187	freq	CD4pCD8p.T	freq	freq
469	T1	1	0.04940706398258339	freq	CD4pCD8p.T	freq	freq
412	T1	0	0.1458329024136441	freq	CD4pCD8p.T	freq	freq
430	T1	1	1.2547000401706527	freq	CD4pCD8p.T	freq	freq
358	T1	0	2.5544999737965886	freq	CD4pCD8p.T	freq	freq
392	T1	0	1.7489919142711436	freq	CD4pCD8p.T	freq	freq
422	T1	0	1.0448441964213866	freq	CD4pCD8p.T	freq	freq
404	T1	0	-1.0301472554961149	freq	CD4pCD8p.T	freq	freq
459	T1	1	-0.45121532269939507	freq	CD4pCD8p.T	freq	freq
369	T1	0	-0.620825284792176	freq	CD4pCD8p.T	freq	freq
396	T1	0	0.1772411786628219	freq	CD4pCD8p.T	freq	freq
440	T1	0	0.9797737312218642	freq	CD4pCD8p.T	freq	freq
340	T1	1	-0.20460099035299323	freq	CD4pCD8p.T	freq	freq
381	T1	1	-1.2612971002704556	freq	CD4pCD8p.T	freq	freq
372	T1	0	-0.7819555829585119	freq	CD4pCD8p.T	freq	freq
345	T1	0	0.4827499665753065	freq	CD4pCD8p.T	freq	freq
349	T1	0	1.189938440011621	freq	CD4pCD8p.T	freq	freq
236	T1	0	-0.5856973289404025	freq	CD4pCD8p.T	freq	freq
323	T1	1	-0.4784702679774352	freq	CD4pCD8p.T	freq	freq
294	T1	1	0.22526937553405135	freq	CD4pCD8p.T	freq	freq
248	T1	0	-0.7493322471341591	freq	CD4pCD8p.T	freq	freq
293	T1	1	-0.5642798311985929	freq	CD4pCD8p.T	freq	freq
298	T1	0	-0.16529573460130034	freq	CD4pCD8p.T	freq	freq
290	T1	1	-0.06988437736391262	freq	CD4pCD8p.T	freq	freq
240	T1	0	0.8570230718496722	freq	CD4pCD8p.T	freq	freq
282	T1	1	-0.37353752962364295	freq	CD4pCD8p.T	freq	freq
288	T1	0	-1.0324043883129177	freq	CD4pCD8p.T	freq	freq
255	T1	0	-0.5448720729667049	freq	CD4pCD8p.T	freq	freq
241	T1	1	0.36619724727171915	freq	CD4pCD8p.T	freq	freq
189	T1	0	0.44045612658808025	freq	CD4pCD8p.T	freq	freq
234	T1	0	2.5544999737965886	freq	CD4pCD8p.T	freq	freq
239	T1	0	1.6865849385708442	freq	CD4pCD8p.T	freq	freq
226	T1	0	2.5544999737965886	freq	CD4pCD8p.T	freq	freq
212	T1	0	-0.8994601966152898	freq	CD4pCD8p.T	freq	freq
209	T1	1	0.28633712353072394	freq	CD4pCD8p.T	freq	freq
188	T1	1	0.953587590449154	freq	CD4pCD8p.T	freq	freq
132	T1	0	-0.17726486138195663	freq	CD4pCD8p.T	freq	freq
183	T1	0	-1.2612971002704556	freq	CD4pCD8p.T	freq	freq
182	T1	1	-0.5916440021729891	freq	CD4pCD8p.T	freq	freq
169	T1	0	-0.8783956908448888	freq	CD4pCD8p.T	freq	freq
161	T1	0	1.8035849604986902	freq	CD4pCD8p.T	freq	freq
125	T1	0	2.5544999737965886	freq	CD4pCD8p.T	freq	freq
106	T1	1	-0.9741385478359575	freq	CD4pCD8p.T	freq	freq
100	T1	1	-0.6724951037849035	freq	CD4pCD8p.T	freq	freq
72	T1	1	-0.5948512451719863	freq	CD4pCD8p.T	freq	freq
24	T1	1	-0.5405609719800146	freq	CD4pCD8p.T	freq	freq
