# Supplementary material for: Immunological maladaptation preceding spontaneous preterm birth in human pregnancies
Source: Nat Commun. 2026 Jul 27;17:7121. doi: 10.1038/s41467-026-75605-5 (PMC13408597; doi:10.1038/s41467-026-75605-5)
Supplement: Supplementary file 11 — Source Data [file 41467_2026_75605_MOESM11_ESM.zip › Source data_NCOMMS-25-78183A/FigureS5-8_feature_plot_timepoint_data/Rank = 10 | FoxP3pCD25p.CD4Treg_TGFb_PI__ICS_T1.tsv]

patientID	timepoint	group	value	stimulation	population	reagent	category
24	T1	1	-0.8015044913469955	ICS	FoxP3pCD25p.CD4Treg	TGFb	PI
72	T1	1	-0.315943238113799	ICS	FoxP3pCD25p.CD4Treg	TGFb	PI
100	T1	1	-0.9826443242482996	ICS	FoxP3pCD25p.CD4Treg	TGFb	PI
106	T1	1	0.025077074409064273	ICS	FoxP3pCD25p.CD4Treg	TGFb	PI
125	T1	0	0.620760185422836	ICS	FoxP3pCD25p.CD4Treg	TGFb	PI
132	T1	0	0.021674044646486357	ICS	FoxP3pCD25p.CD4Treg	TGFb	PI
161	T1	0	0.1440565397354209	ICS	FoxP3pCD25p.CD4Treg	TGFb	PI
169	T1	0	-0.4802241945183323	ICS	FoxP3pCD25p.CD4Treg	TGFb	PI
182	T1	1	-0.3726469218096385	ICS	FoxP3pCD25p.CD4Treg	TGFb	PI
183	T1	0	-0.7137780149770814	ICS	FoxP3pCD25p.CD4Treg	TGFb	PI
188	T1	1	NA	ICS	FoxP3pCD25p.CD4Treg	TGFb	PI
189	T1	0	-0.15630411708290165	ICS	FoxP3pCD25p.CD4Treg	TGFb	PI
209	T1	1	-0.12539694907398702	ICS	FoxP3pCD25p.CD4Treg	TGFb	PI
212	T1	0	-1.5501225989082896	ICS	FoxP3pCD25p.CD4Treg	TGFb	PI
226	T1	0	0.5012645159902737	ICS	FoxP3pCD25p.CD4Treg	TGFb	PI
234	T1	0	-0.9386827313845999	ICS	FoxP3pCD25p.CD4Treg	TGFb	PI
236	T1	0	-0.7917907558160134	ICS	FoxP3pCD25p.CD4Treg	TGFb	PI
239	T1	0	-0.9899773289687743	ICS	FoxP3pCD25p.CD4Treg	TGFb	PI
240	T1	0	0.6382911171227503	ICS	FoxP3pCD25p.CD4Treg	TGFb	PI
241	T1	1	-0.08130246155870993	ICS	FoxP3pCD25p.CD4Treg	TGFb	PI
248	T1	0	0.5750905487805438	ICS	FoxP3pCD25p.CD4Treg	TGFb	PI
255	T1	0	-0.7154995377694635	ICS	FoxP3pCD25p.CD4Treg	TGFb	PI
282	T1	1	-1.5501225989082896	ICS	FoxP3pCD25p.CD4Treg	TGFb	PI
288	T1	0	0.866446381949357	ICS	FoxP3pCD25p.CD4Treg	TGFb	PI
290	T1	1	0.27164951609222093	ICS	FoxP3pCD25p.CD4Treg	TGFb	PI
293	T1	1	-1.5501225989082896	ICS	FoxP3pCD25p.CD4Treg	TGFb	PI
294	T1	1	0.0035251844081766862	ICS	FoxP3pCD25p.CD4Treg	TGFb	PI
298	T1	0	1.3672930474290321	ICS	FoxP3pCD25p.CD4Treg	TGFb	PI
323	T1	1	0.10578309069073961	ICS	FoxP3pCD25p.CD4Treg	TGFb	PI
340	T1	1	-0.4457004386221182	ICS	FoxP3pCD25p.CD4Treg	TGFb	PI
345	T1	0	-0.14525364248129946	ICS	FoxP3pCD25p.CD4Treg	TGFb	PI
349	T1	0	2.5904211754273936	ICS	FoxP3pCD25p.CD4Treg	TGFb	PI
358	T1	0	0.7715179000242313	ICS	FoxP3pCD25p.CD4Treg	TGFb	PI
369	T1	0	1.2653866485529393	ICS	FoxP3pCD25p.CD4Treg	TGFb	PI
372	T1	0	0.04226829283957357	ICS	FoxP3pCD25p.CD4Treg	TGFb	PI
381	T1	1	-0.4802241945183323	ICS	FoxP3pCD25p.CD4Treg	TGFb	PI
392	T1	0	-0.2899969790080604	ICS	FoxP3pCD25p.CD4Treg	TGFb	PI
396	T1	0	1.190116044581736	ICS	FoxP3pCD25p.CD4Treg	TGFb	PI
404	T1	0	-0.39172962497202735	ICS	FoxP3pCD25p.CD4Treg	TGFb	PI
412	T1	0	-0.5272114047585138	ICS	FoxP3pCD25p.CD4Treg	TGFb	PI
422	T1	0	0.5062176323386028	ICS	FoxP3pCD25p.CD4Treg	TGFb	PI
430	T1	1	0.23868321811742402	ICS	FoxP3pCD25p.CD4Treg	TGFb	PI
440	T1	0	-1.3312316287466335	ICS	FoxP3pCD25p.CD4Treg	TGFb	PI
459	T1	1	-0.3054114949334881	ICS	FoxP3pCD25p.CD4Treg	TGFb	PI
464	T1	0	2.052355498878612	ICS	FoxP3pCD25p.CD4Treg	TGFb	PI
469	T1	1	-0.037564746689664176	ICS	FoxP3pCD25p.CD4Treg	TGFb	PI
471	T1	0	0.6728449901903993	ICS	FoxP3pCD25p.CD4Treg	TGFb	PI
482	T1	0	-0.3240963565795068	ICS	FoxP3pCD25p.CD4Treg	TGFb	PI
526	T1	0	-0.9005478634504381	ICS	FoxP3pCD25p.CD4Treg	TGFb	PI
534	T1	0	1.0405798656049825	ICS	FoxP3pCD25p.CD4Treg	TGFb	PI
537	T1	0	-1.5501225989082896	ICS	FoxP3pCD25p.CD4Treg	TGFb	PI
544	T1	0	0.40757104870357824	ICS	FoxP3pCD25p.CD4Treg	TGFb	PI
554	T1	0	-0.9262891994246636	ICS	FoxP3pCD25p.CD4Treg	TGFb	PI
561	T1	0	-0.6370293529000622	ICS	FoxP3pCD25p.CD4Treg	TGFb	PI
563	T1	1	-1.0050424435836367	ICS	FoxP3pCD25p.CD4Treg	TGFb	PI
567	T1	0	2.5904211754273936	ICS	FoxP3pCD25p.CD4Treg	TGFb	PI
575	T1	1	-0.16756583310373077	ICS	FoxP3pCD25p.CD4Treg	TGFb	PI
589	T1	0	-0.1815006060466192	ICS	FoxP3pCD25p.CD4Treg	TGFb	PI
590	T1	1	-0.2700320322712539	ICS	FoxP3pCD25p.CD4Treg	TGFb	PI
593	T1	1	-0.9874658096025941	ICS	FoxP3pCD25p.CD4Treg	TGFb	PI
600	T1	0	-0.2219458611880763	ICS	FoxP3pCD25p.CD4Treg	TGFb	PI
621	T1	0	1.2426201730438955	ICS	FoxP3pCD25p.CD4Treg	TGFb	PI
645	T1	0	-0.02570700552784639	ICS	FoxP3pCD25p.CD4Treg	TGFb	PI
647	T1	0	-0.8516565319029497	ICS	FoxP3pCD25p.CD4Treg	TGFb	PI
655	T1	1	-0.036502853134588197	ICS	FoxP3pCD25p.CD4Treg	TGFb	PI
