# Supplementary material for: Immunological maladaptation preceding spontaneous preterm birth in human pregnancies
Source: Nat Commun. 2026 Jul 27;17:7121. doi: 10.1038/s41467-026-75605-5 (PMC13408597; doi:10.1038/s41467-026-75605-5)
Supplement: Supplementary file 11 — Source Data [file 41467_2026_75605_MOESM11_ESM.zip › Source data_NCOMMS-25-78183A/FigureS5-8_feature_plot_timepoint_data/Rank = 60 | CD45RAn.CD4Tmem_freq_freq__freq_T2.tsv]

patientID	timepoint	group	value	stimulation	population	reagent	category
655	T2	1	-1.201920404069485	freq	CD45RAn.CD4Tmem	freq	freq
647	T2	0	-0.6465301318327336	freq	CD45RAn.CD4Tmem	freq	freq
621	T2	0	0.47290825248383556	freq	CD45RAn.CD4Tmem	freq	freq
600	T2	0	-0.6890508935255957	freq	CD45RAn.CD4Tmem	freq	freq
593	T2	1	-0.7123922512464554	freq	CD45RAn.CD4Tmem	freq	freq
561	T2	0	-1.645739011959521	freq	CD45RAn.CD4Tmem	freq	freq
529	T2	1	-0.9263791955894032	freq	CD45RAn.CD4Tmem	freq	freq
589	T2	0	-1.3087677945766947	freq	CD45RAn.CD4Tmem	freq	freq
590	T2	1	0.24975669778201437	freq	CD45RAn.CD4Tmem	freq	freq
575	T2	1	-0.8804840665234157	freq	CD45RAn.CD4Tmem	freq	freq
563	T2	1	1.7799136289061477	freq	CD45RAn.CD4Tmem	freq	freq
544	T2	0	1.741826600539161	freq	CD45RAn.CD4Tmem	freq	freq
440	T2	0	-1.1759443263749434	freq	CD45RAn.CD4Tmem	freq	freq
537	T2	0	-1.645739011959521	freq	CD45RAn.CD4Tmem	freq	freq
534	T2	0	-0.34334928591477154	freq	CD45RAn.CD4Tmem	freq	freq
416	T2	0	-0.43493473674000144	freq	CD45RAn.CD4Tmem	freq	freq
526	T2	0	-0.040807591604015994	freq	CD45RAn.CD4Tmem	freq	freq
469	T2	1	-0.3997052334455986	freq	CD45RAn.CD4Tmem	freq	freq
471	T2	0	1.8164449800527942	freq	CD45RAn.CD4Tmem	freq	freq
464	T2	0	0.11094055391778208	freq	CD45RAn.CD4Tmem	freq	freq
459	T2	1	-0.394319402639652	freq	CD45RAn.CD4Tmem	freq	freq
430	T2	1	-0.808851510079031	freq	CD45RAn.CD4Tmem	freq	freq
482	T2	0	-0.54923251757859	freq	CD45RAn.CD4Tmem	freq	freq
422	T2	0	-0.32898330682494975	freq	CD45RAn.CD4Tmem	freq	freq
290	T2	1	-0.45404257326075426	freq	CD45RAn.CD4Tmem	freq	freq
369	T2	0	-0.6699407979341162	freq	CD45RAn.CD4Tmem	freq	freq
404	T2	0	0.8519379984984671	freq	CD45RAn.CD4Tmem	freq	freq
396	T2	0	0.7134686684410492	freq	CD45RAn.CD4Tmem	freq	freq
345	T2	0	-1.1419938559045546	freq	CD45RAn.CD4Tmem	freq	freq
372	T2	0	0.34608061176741495	freq	CD45RAn.CD4Tmem	freq	freq
381	T2	1	-1.1948936450130947	freq	CD45RAn.CD4Tmem	freq	freq
294	T2	1	1.180605825368148	freq	CD45RAn.CD4Tmem	freq	freq
323	T2	1	0.08394996766584736	freq	CD45RAn.CD4Tmem	freq	freq
358	T2	0	0.3975117216702017	freq	CD45RAn.CD4Tmem	freq	freq
340	T2	1	-1.645739011959521	freq	CD45RAn.CD4Tmem	freq	freq
349	T2	0	1.8165167654805767	freq	CD45RAn.CD4Tmem	freq	freq
298	T2	0	-1.5886637119587228	freq	CD45RAn.CD4Tmem	freq	freq
282	T2	1	0.9781514008299863	freq	CD45RAn.CD4Tmem	freq	freq
240	T2	0	0.9556503902289568	freq	CD45RAn.CD4Tmem	freq	freq
288	T2	0	0.8650941602441964	freq	CD45RAn.CD4Tmem	freq	freq
293	T2	1	1.8165167654805767	freq	CD45RAn.CD4Tmem	freq	freq
248	T2	0	1.0713409051644334	freq	CD45RAn.CD4Tmem	freq	freq
239	T2	0	-0.923661744231203	freq	CD45RAn.CD4Tmem	freq	freq
241	T2	1	-1.0833853814749888	freq	CD45RAn.CD4Tmem	freq	freq
255	T2	0	-0.031088498339880307	freq	CD45RAn.CD4Tmem	freq	freq
234	T2	0	-0.7654933197047494	freq	CD45RAn.CD4Tmem	freq	freq
226	T2	0	0.24047863539578487	freq	CD45RAn.CD4Tmem	freq	freq
212	T2	0	-1.53047923134308	freq	CD45RAn.CD4Tmem	freq	freq
209	T2	1	1.2194052540678915	freq	CD45RAn.CD4Tmem	freq	freq
188	T2	1	-1.645739011959521	freq	CD45RAn.CD4Tmem	freq	freq
182	T2	1	-1.59726429557492	freq	CD45RAn.CD4Tmem	freq	freq
169	T2	0	1.8165167654805767	freq	CD45RAn.CD4Tmem	freq	freq
132	T2	0	-1.645739011959521	freq	CD45RAn.CD4Tmem	freq	freq
125	T2	0	-0.5981898634646217	freq	CD45RAn.CD4Tmem	freq	freq
106	T2	1	-0.21769890881212584	freq	CD45RAn.CD4Tmem	freq	freq
72	T2	1	0.03722174679042673	freq	CD45RAn.CD4Tmem	freq	freq
