# Supplementary material for: Immunological maladaptation preceding spontaneous preterm birth in human pregnancies
Source: Nat Commun. 2026 Jul 27;17:7121. doi: 10.1038/s41467-026-75605-5 (PMC13408597; doi:10.1038/s41467-026-75605-5)
Supplement: Supplementary file 11 — Source Data [file 41467_2026_75605_MOESM11_ESM.zip › Source data_NCOMMS-25-78183A/FigureS5-8_feature_plot_timepoint_data/Rank = 34 | Tissue transglutaminase_proteomics_proteomics__proteomics_T2.tsv]

patientID	timepoint	group	value	stimulation	population	reagent	category
349	T2	0	1.024256376774164	proteomics	Tissue transglutaminase	proteomics	proteomics
323	T2	1	0.6056161112435581	proteomics	Tissue transglutaminase	proteomics	proteomics
106	T2	1	-0.1238349098114639	proteomics	Tissue transglutaminase	proteomics	proteomics
239	T2	0	-0.4653936744539175	proteomics	Tissue transglutaminase	proteomics	proteomics
471	T2	0	-0.21564069481948994	proteomics	Tissue transglutaminase	proteomics	proteomics
248	T2	0	-0.32325202741045256	proteomics	Tissue transglutaminase	proteomics	proteomics
526	T2	0	0.7669064836933478	proteomics	Tissue transglutaminase	proteomics	proteomics
575	T2	1	0.22714970463515	proteomics	Tissue transglutaminase	proteomics	proteomics
125	T2	0	1.25743470516004	proteomics	Tissue transglutaminase	proteomics	proteomics
24	T2	1	-1.360345120229913	proteomics	Tissue transglutaminase	proteomics	proteomics
226	T2	0	-0.3382840233904391	proteomics	Tissue transglutaminase	proteomics	proteomics
234	T2	0	-0.7899363501888418	proteomics	Tissue transglutaminase	proteomics	proteomics
404	T2	0	0.025506986669825673	proteomics	Tissue transglutaminase	proteomics	proteomics
358	T2	0	1.4041473081235094	proteomics	Tissue transglutaminase	proteomics	proteomics
209	T2	1	-1.3868588135499234	proteomics	Tissue transglutaminase	proteomics	proteomics
240	T2	0	1.3554663174560813	proteomics	Tissue transglutaminase	proteomics	proteomics
647	T2	0	-0.16815869830172728	proteomics	Tissue transglutaminase	proteomics	proteomics
544	T2	0	-0.9257390889816628	proteomics	Tissue transglutaminase	proteomics	proteomics
188	T2	1	0.6193794860723364	proteomics	Tissue transglutaminase	proteomics	proteomics
554	T2	0	1.309142247959398	proteomics	Tissue transglutaminase	proteomics	proteomics
282	T2	1	-0.535646662073522	proteomics	Tissue transglutaminase	proteomics	proteomics
430	T2	1	-0.026964196449437733	proteomics	Tissue transglutaminase	proteomics	proteomics
189	T2	0	1.1401708006339408	proteomics	Tissue transglutaminase	proteomics	proteomics
290	T2	1	-0.7742566320385971	proteomics	Tissue transglutaminase	proteomics	proteomics
459	T2	1	-1.0472026738531623	proteomics	Tissue transglutaminase	proteomics	proteomics
381	T2	1	-0.5387116298007852	proteomics	Tissue transglutaminase	proteomics	proteomics
288	T2	0	-0.09144711362408456	proteomics	Tissue transglutaminase	proteomics	proteomics
396	T2	0	0.5863175907541279	proteomics	Tissue transglutaminase	proteomics	proteomics
236	T2	0	0.6578230020045993	proteomics	Tissue transglutaminase	proteomics	proteomics
182	T2	1	-0.3925747674797557	proteomics	Tissue transglutaminase	proteomics	proteomics
183	T2	0	1.4957818707420314	proteomics	Tissue transglutaminase	proteomics	proteomics
294	T2	1	-1.3371994185878777	proteomics	Tissue transglutaminase	proteomics	proteomics
621	T2	0	-0.6682396838678819	proteomics	Tissue transglutaminase	proteomics	proteomics
345	T2	0	0.6824639413713638	proteomics	Tissue transglutaminase	proteomics	proteomics
412	T2	0	-1.1408353293554558	proteomics	Tissue transglutaminase	proteomics	proteomics
372	T2	0	-0.8718434093588892	proteomics	Tissue transglutaminase	proteomics	proteomics
563	T2	1	-0.3593643647506825	proteomics	Tissue transglutaminase	proteomics	proteomics
340	T2	1	-0.08556894326804262	proteomics	Tissue transglutaminase	proteomics	proteomics
72	T2	1	0.7750430817117643	proteomics	Tissue transglutaminase	proteomics	proteomics
590	T2	1	-1.7153911807707127	proteomics	Tissue transglutaminase	proteomics	proteomics
593	T2	1	-0.8750062385848385	proteomics	Tissue transglutaminase	proteomics	proteomics
212	T2	0	-1.4634537570476942	proteomics	Tissue transglutaminase	proteomics	proteomics
655	T2	1	-1.7153911807707127	proteomics	Tissue transglutaminase	proteomics	proteomics
469	T2	1	-1.4467559703290045	proteomics	Tissue transglutaminase	proteomics	proteomics
169	T2	0	-1.7102568316775577	proteomics	Tissue transglutaminase	proteomics	proteomics
645	T2	0	0.33504187481051073	proteomics	Tissue transglutaminase	proteomics	proteomics
392	T2	0	-0.18593976019912317	proteomics	Tissue transglutaminase	proteomics	proteomics
567	T2	0	1.0348461027354383	proteomics	Tissue transglutaminase	proteomics	proteomics
464	T2	0	-0.03281024565440396	proteomics	Tissue transglutaminase	proteomics	proteomics
