# Supplementary material for: Immunological maladaptation preceding spontaneous preterm birth in human pregnancies
Source: Nat Commun. 2026 Jul 27;17:7121. doi: 10.1038/s41467-026-75605-5 (PMC13408597; doi:10.1038/s41467-026-75605-5)
Supplement: Supplementary file 11 — Source Data [file 41467_2026_75605_MOESM11_ESM.zip › Source data_NCOMMS-25-78183A/FigureS5-8_feature_plot_timepoint_data/Rank = 49 | CD56hiCD16n.NK_freq_freq__freq_T1.tsv]

patientID	timepoint	group	value	stimulation	population	reagent	category
655	T1	1	1.9666765792805456	freq	CD56hiCD16n.NK	freq	freq
647	T1	0	0.23352896753466196	freq	CD56hiCD16n.NK	freq	freq
645	T1	0	0.45708599486967755	freq	CD56hiCD16n.NK	freq	freq
621	T1	0	1.2827719283383963	freq	CD56hiCD16n.NK	freq	freq
600	T1	0	-0.5749211723428472	freq	CD56hiCD16n.NK	freq	freq
575	T1	1	1.4184965631060016	freq	CD56hiCD16n.NK	freq	freq
589	T1	0	-0.8584905063868764	freq	CD56hiCD16n.NK	freq	freq
593	T1	1	-1.1399256908416784	freq	CD56hiCD16n.NK	freq	freq
561	T1	0	0.8089412852746996	freq	CD56hiCD16n.NK	freq	freq
544	T1	0	-0.24372650996336997	freq	CD56hiCD16n.NK	freq	freq
534	T1	0	-1.3137021988564974	freq	CD56hiCD16n.NK	freq	freq
590	T1	1	-1.2882096039246809	freq	CD56hiCD16n.NK	freq	freq
567	T1	0	0.32782700541324905	freq	CD56hiCD16n.NK	freq	freq
563	T1	1	-0.5070129155435825	freq	CD56hiCD16n.NK	freq	freq
554	T1	0	-1.1351043423150238	freq	CD56hiCD16n.NK	freq	freq
464	T1	0	1.5120477906288359	freq	CD56hiCD16n.NK	freq	freq
482	T1	0	-0.5030614673657713	freq	CD56hiCD16n.NK	freq	freq
471	T1	0	-0.8006059022645424	freq	CD56hiCD16n.NK	freq	freq
526	T1	0	-0.8451030125505578	freq	CD56hiCD16n.NK	freq	freq
537	T1	0	-0.670481071683097	freq	CD56hiCD16n.NK	freq	freq
469	T1	1	1.9923546485423964	freq	CD56hiCD16n.NK	freq	freq
412	T1	0	-0.4215440114759015	freq	CD56hiCD16n.NK	freq	freq
430	T1	1	1.0590293488896447	freq	CD56hiCD16n.NK	freq	freq
358	T1	0	-0.4094620320376892	freq	CD56hiCD16n.NK	freq	freq
392	T1	0	-0.2252063880834366	freq	CD56hiCD16n.NK	freq	freq
422	T1	0	1.507177402192228	freq	CD56hiCD16n.NK	freq	freq
404	T1	0	-0.8914163722496583	freq	CD56hiCD16n.NK	freq	freq
459	T1	1	0.6730222780834756	freq	CD56hiCD16n.NK	freq	freq
369	T1	0	-0.641731991570347	freq	CD56hiCD16n.NK	freq	freq
396	T1	0	-0.7157216349632686	freq	CD56hiCD16n.NK	freq	freq
440	T1	0	0.6488677617865405	freq	CD56hiCD16n.NK	freq	freq
340	T1	1	-0.0392385656898886	freq	CD56hiCD16n.NK	freq	freq
381	T1	1	-0.8302672621805951	freq	CD56hiCD16n.NK	freq	freq
372	T1	0	-0.10149354291317289	freq	CD56hiCD16n.NK	freq	freq
345	T1	0	-0.9574123149564581	freq	CD56hiCD16n.NK	freq	freq
349	T1	0	-0.4599184121249923	freq	CD56hiCD16n.NK	freq	freq
236	T1	0	1.1939497218983202	freq	CD56hiCD16n.NK	freq	freq
323	T1	1	1.421738974863864	freq	CD56hiCD16n.NK	freq	freq
294	T1	1	0.7049389745945622	freq	CD56hiCD16n.NK	freq	freq
248	T1	0	0.5672689296742744	freq	CD56hiCD16n.NK	freq	freq
293	T1	1	-0.384142290578226	freq	CD56hiCD16n.NK	freq	freq
298	T1	0	-0.40903382372030916	freq	CD56hiCD16n.NK	freq	freq
290	T1	1	1.2430116319766031	freq	CD56hiCD16n.NK	freq	freq
240	T1	0	-1.0579562031149121	freq	CD56hiCD16n.NK	freq	freq
282	T1	1	0.2882477858890124	freq	CD56hiCD16n.NK	freq	freq
288	T1	0	0.363882275979131	freq	CD56hiCD16n.NK	freq	freq
255	T1	0	-1.2936340076745168	freq	CD56hiCD16n.NK	freq	freq
241	T1	1	1.9923546485423964	freq	CD56hiCD16n.NK	freq	freq
189	T1	0	0.8252856559479543	freq	CD56hiCD16n.NK	freq	freq
234	T1	0	-0.9909392498446669	freq	CD56hiCD16n.NK	freq	freq
239	T1	0	-0.47555982436049843	freq	CD56hiCD16n.NK	freq	freq
226	T1	0	-1.3523340418480727	freq	CD56hiCD16n.NK	freq	freq
212	T1	0	-1.403172720141851	freq	CD56hiCD16n.NK	freq	freq
209	T1	1	-1.403172720141851	freq	CD56hiCD16n.NK	freq	freq
188	T1	1	0.47635442127598776	freq	CD56hiCD16n.NK	freq	freq
132	T1	0	1.266341955797978	freq	CD56hiCD16n.NK	freq	freq
183	T1	0	-0.1165369323500451	freq	CD56hiCD16n.NK	freq	freq
182	T1	1	-1.403172720141851	freq	CD56hiCD16n.NK	freq	freq
169	T1	0	-0.5154250238007874	freq	CD56hiCD16n.NK	freq	freq
161	T1	0	1.9923546485423964	freq	CD56hiCD16n.NK	freq	freq
125	T1	0	0.9682909825862233	freq	CD56hiCD16n.NK	freq	freq
106	T1	1	-1.403172720141851	freq	CD56hiCD16n.NK	freq	freq
100	T1	1	1.5789268569136103	freq	CD56hiCD16n.NK	freq	freq
72	T1	1	0.4001243359622685	freq	CD56hiCD16n.NK	freq	freq
24	T1	1	-0.15190442858013936	freq	CD56hiCD16n.NK	freq	freq
