# Supplementary material for: Immunological maladaptation preceding spontaneous preterm birth in human pregnancies
Source: Nat Commun. 2026 Jul 27;17:7121. doi: 10.1038/s41467-026-75605-5 (PMC13408597; doi:10.1038/s41467-026-75605-5)
Supplement: Supplementary file 11 — Source Data [file 41467_2026_75605_MOESM11_ESM.zip › Source data_NCOMMS-25-78183A/FigureS5-8_feature_plot_timepoint_data/Rank = 7 | CD66p.Granulocytes_TNFa_PI__ICS_T3.tsv]

patientID	timepoint	group	value	stimulation	population	reagent	category
100	T3	1	0.788696264993426	ICS	CD66p.Granulocytes	TNFa	PI
125	T3	0	-0.20668957273516733	ICS	CD66p.Granulocytes	TNFa	PI
132	T3	0	-0.9361594665955254	ICS	CD66p.Granulocytes	TNFa	PI
161	T3	0	-0.39847905988516696	ICS	CD66p.Granulocytes	TNFa	PI
169	T3	0	-1.0451658606458347	ICS	CD66p.Granulocytes	TNFa	PI
182	T3	1	0.6173574873294141	ICS	CD66p.Granulocytes	TNFa	PI
183	T3	0	2.026174415062625	ICS	CD66p.Granulocytes	TNFa	PI
188	T3	1	2.4807512425581293	ICS	CD66p.Granulocytes	TNFa	PI
189	T3	0	-1.1783341887940035	ICS	CD66p.Granulocytes	TNFa	PI
212	T3	0	-0.18676495385679573	ICS	CD66p.Granulocytes	TNFa	PI
226	T3	0	-0.7911943443569845	ICS	CD66p.Granulocytes	TNFa	PI
234	T3	0	-0.21086688621545607	ICS	CD66p.Granulocytes	TNFa	PI
236	T3	0	-0.7758147721921396	ICS	CD66p.Granulocytes	TNFa	PI
239	T3	0	0.08146582869944859	ICS	CD66p.Granulocytes	TNFa	PI
241	T3	1	0.9736901900468335	ICS	CD66p.Granulocytes	TNFa	PI
255	T3	0	-0.043085197318437476	ICS	CD66p.Granulocytes	TNFa	PI
282	T3	1	2.4807512425581293	ICS	CD66p.Granulocytes	TNFa	PI
288	T3	0	-0.3906089084546684	ICS	CD66p.Granulocytes	TNFa	PI
290	T3	1	1.7695051213434279	ICS	CD66p.Granulocytes	TNFa	PI
293	T3	1	2.4807512425581293	ICS	CD66p.Granulocytes	TNFa	PI
298	T3	0	-0.4417214270048566	ICS	CD66p.Granulocytes	TNFa	PI
307	T3	0	1.024677763328166	ICS	CD66p.Granulocytes	TNFa	PI
323	T3	1	2.4807512425581293	ICS	CD66p.Granulocytes	TNFa	PI
325	T3	0	-0.33004406523761376	ICS	CD66p.Granulocytes	TNFa	PI
345	T3	0	-0.38557168342026876	ICS	CD66p.Granulocytes	TNFa	PI
349	T3	0	0.004246051241774291	ICS	CD66p.Granulocytes	TNFa	PI
358	T3	0	0.6531110411810378	ICS	CD66p.Granulocytes	TNFa	PI
369	T3	0	0.07467236736398211	ICS	CD66p.Granulocytes	TNFa	PI
372	T3	0	-0.15379570878664822	ICS	CD66p.Granulocytes	TNFa	PI
387	T3	0	-0.4476114610200376	ICS	CD66p.Granulocytes	TNFa	PI
392	T3	0	1.0366650064200174	ICS	CD66p.Granulocytes	TNFa	PI
396	T3	0	2.0477573347591087	ICS	CD66p.Granulocytes	TNFa	PI
404	T3	0	1.1360628191902078	ICS	CD66p.Granulocytes	TNFa	PI
412	T3	0	-0.9230522177149555	ICS	CD66p.Granulocytes	TNFa	PI
440	T3	0	0.3331764258358489	ICS	CD66p.Granulocytes	TNFa	PI
464	T3	0	0.2967083130927624	ICS	CD66p.Granulocytes	TNFa	PI
469	T3	1	-0.1995241766442116	ICS	CD66p.Granulocytes	TNFa	PI
471	T3	0	-0.8490143931089746	ICS	CD66p.Granulocytes	TNFa	PI
482	T3	0	-0.6745133697333529	ICS	CD66p.Granulocytes	TNFa	PI
526	T3	0	-0.6972750164938305	ICS	CD66p.Granulocytes	TNFa	PI
529	T3	1	2.4807512425581293	ICS	CD66p.Granulocytes	TNFa	PI
534	T3	0	2.4807512425581293	ICS	CD66p.Granulocytes	TNFa	PI
537	T3	0	2.4807512425581293	ICS	CD66p.Granulocytes	TNFa	PI
544	T3	0	0.10319520145726596	ICS	CD66p.Granulocytes	TNFa	PI
554	T3	0	0.8927943807279547	ICS	CD66p.Granulocytes	TNFa	PI
561	T3	0	-0.4333534952238165	ICS	CD66p.Granulocytes	TNFa	PI
567	T3	0	-0.21780279916249248	ICS	CD66p.Granulocytes	TNFa	PI
589	T3	0	0.09156768869912581	ICS	CD66p.Granulocytes	TNFa	PI
590	T3	1	-1.1783341887940035	ICS	CD66p.Granulocytes	TNFa	PI
593	T3	1	1.7413022031587109	ICS	CD66p.Granulocytes	TNFa	PI
600	T3	0	-1.172636144338461	ICS	CD66p.Granulocytes	TNFa	PI
621	T3	0	0.16020625710338185	ICS	CD66p.Granulocytes	TNFa	PI
645	T3	0	-0.18081929968990623	ICS	CD66p.Granulocytes	TNFa	PI
647	T3	0	-0.9078986274254869	ICS	CD66p.Granulocytes	TNFa	PI
