# Supplementary material for: Immunological maladaptation preceding spontaneous preterm birth in human pregnancies
Source: Nat Commun. 2026 Jul 27;17:7121. doi: 10.1038/s41467-026-75605-5 (PMC13408597; doi:10.1038/s41467-026-75605-5)
Supplement: Supplementary file 11 — Source Data [file 41467_2026_75605_MOESM11_ESM.zip › Source data_NCOMMS-25-78183A/FigureS5-8_feature_plot_timepoint_data/Rank = 16 | CD62LpCD45RAp.CD8Tnaive_freq_freq__freq_T2.tsv]

patientID	timepoint	group	value	stimulation	population	reagent	category
655	T2	1	0.7184138346650436	freq	CD62LpCD45RAp.CD8Tnaive	freq	freq
647	T2	0	0.1282449654948826	freq	CD62LpCD45RAp.CD8Tnaive	freq	freq
621	T2	0	0.9095631424580228	freq	CD62LpCD45RAp.CD8Tnaive	freq	freq
600	T2	0	-0.3136522190830035	freq	CD62LpCD45RAp.CD8Tnaive	freq	freq
593	T2	1	-1.1333290015782507	freq	CD62LpCD45RAp.CD8Tnaive	freq	freq
561	T2	0	0.951637111760828	freq	CD62LpCD45RAp.CD8Tnaive	freq	freq
529	T2	1	-0.3616873077169524	freq	CD62LpCD45RAp.CD8Tnaive	freq	freq
589	T2	0	-0.04500088164796748	freq	CD62LpCD45RAp.CD8Tnaive	freq	freq
590	T2	1	-1.317022886282091	freq	CD62LpCD45RAp.CD8Tnaive	freq	freq
575	T2	1	-0.2508091312228721	freq	CD62LpCD45RAp.CD8Tnaive	freq	freq
563	T2	1	-1.2733820549142325	freq	CD62LpCD45RAp.CD8Tnaive	freq	freq
544	T2	0	-1.3289442871183732	freq	CD62LpCD45RAp.CD8Tnaive	freq	freq
440	T2	0	-0.29925976920635783	freq	CD62LpCD45RAp.CD8Tnaive	freq	freq
537	T2	0	0.5443929069418882	freq	CD62LpCD45RAp.CD8Tnaive	freq	freq
534	T2	0	-0.02721898021484385	freq	CD62LpCD45RAp.CD8Tnaive	freq	freq
416	T2	0	0.16989672339137415	freq	CD62LpCD45RAp.CD8Tnaive	freq	freq
526	T2	0	0.5890090834785325	freq	CD62LpCD45RAp.CD8Tnaive	freq	freq
469	T2	1	-0.616879844893489	freq	CD62LpCD45RAp.CD8Tnaive	freq	freq
471	T2	0	-0.3905458040824766	freq	CD62LpCD45RAp.CD8Tnaive	freq	freq
464	T2	0	1.5748996531599146	freq	CD62LpCD45RAp.CD8Tnaive	freq	freq
459	T2	1	-1.1979812291335938	freq	CD62LpCD45RAp.CD8Tnaive	freq	freq
430	T2	1	-1.0157919475970258	freq	CD62LpCD45RAp.CD8Tnaive	freq	freq
482	T2	0	0.12252425431908089	freq	CD62LpCD45RAp.CD8Tnaive	freq	freq
422	T2	0	1.3524354436111474	freq	CD62LpCD45RAp.CD8Tnaive	freq	freq
290	T2	1	0.09286492775526248	freq	CD62LpCD45RAp.CD8Tnaive	freq	freq
369	T2	0	0.771583997512553	freq	CD62LpCD45RAp.CD8Tnaive	freq	freq
404	T2	0	-1.3289442871183732	freq	CD62LpCD45RAp.CD8Tnaive	freq	freq
396	T2	0	0.2938126155023872	freq	CD62LpCD45RAp.CD8Tnaive	freq	freq
345	T2	0	0.8403892206751505	freq	CD62LpCD45RAp.CD8Tnaive	freq	freq
372	T2	0	-0.6887749311277142	freq	CD62LpCD45RAp.CD8Tnaive	freq	freq
381	T2	1	0.19383513339553318	freq	CD62LpCD45RAp.CD8Tnaive	freq	freq
294	T2	1	-0.6555199204632575	freq	CD62LpCD45RAp.CD8Tnaive	freq	freq
323	T2	1	0.008688231468296365	freq	CD62LpCD45RAp.CD8Tnaive	freq	freq
358	T2	0	-1.3109280970930315	freq	CD62LpCD45RAp.CD8Tnaive	freq	freq
340	T2	1	2.1332517402002513	freq	CD62LpCD45RAp.CD8Tnaive	freq	freq
349	T2	0	1.7289384201363054	freq	CD62LpCD45RAp.CD8Tnaive	freq	freq
298	T2	0	0.4896179355004478	freq	CD62LpCD45RAp.CD8Tnaive	freq	freq
282	T2	1	-0.34555883041927477	freq	CD62LpCD45RAp.CD8Tnaive	freq	freq
240	T2	0	-1.3289442871183732	freq	CD62LpCD45RAp.CD8Tnaive	freq	freq
288	T2	0	-1.1042824178287938	freq	CD62LpCD45RAp.CD8Tnaive	freq	freq
293	T2	1	-0.16462347601550395	freq	CD62LpCD45RAp.CD8Tnaive	freq	freq
248	T2	0	0.19138752316390384	freq	CD62LpCD45RAp.CD8Tnaive	freq	freq
239	T2	0	2.1332517402002513	freq	CD62LpCD45RAp.CD8Tnaive	freq	freq
241	T2	1	-1.320751615330698	freq	CD62LpCD45RAp.CD8Tnaive	freq	freq
255	T2	0	-0.29284665737160476	freq	CD62LpCD45RAp.CD8Tnaive	freq	freq
234	T2	0	0.4364639099560486	freq	CD62LpCD45RAp.CD8Tnaive	freq	freq
226	T2	0	-0.4167528386360375	freq	CD62LpCD45RAp.CD8Tnaive	freq	freq
212	T2	0	-1.3095762058013452	freq	CD62LpCD45RAp.CD8Tnaive	freq	freq
209	T2	1	-1.3289442871183732	freq	CD62LpCD45RAp.CD8Tnaive	freq	freq
188	T2	1	-1.0946831905876182	freq	CD62LpCD45RAp.CD8Tnaive	freq	freq
182	T2	1	-0.36808061467970604	freq	CD62LpCD45RAp.CD8Tnaive	freq	freq
169	T2	0	-1.3289442871183732	freq	CD62LpCD45RAp.CD8Tnaive	freq	freq
132	T2	0	1.715434666212237	freq	CD62LpCD45RAp.CD8Tnaive	freq	freq
125	T2	0	0.21479525193388818	freq	CD62LpCD45RAp.CD8Tnaive	freq	freq
106	T2	1	-1.3289442871183732	freq	CD62LpCD45RAp.CD8Tnaive	freq	freq
72	T2	1	-0.06176605240808636	freq	CD62LpCD45RAp.CD8Tnaive	freq	freq
