# Supplementary material for: Immunological maladaptation preceding spontaneous preterm birth in human pregnancies
Source: Nat Commun. 2026 Jul 27;17:7121. doi: 10.1038/s41467-026-75605-5 (PMC13408597; doi:10.1038/s41467-026-75605-5)
Supplement: Supplementary file 11 — Source Data [file 41467_2026_75605_MOESM11_ESM.zip › Source data_NCOMMS-25-78183A/FigureS5-8_feature_plot_timepoint_data/Rank = 18 | NTF-2_proteomics_proteomics__proteomics_T2.tsv]

patientID	timepoint	group	value	stimulation	population	reagent	category
349	T2	0	0.5077304888173744	proteomics	NTF-2	proteomics	proteomics
323	T2	1	-0.8540444230773638	proteomics	NTF-2	proteomics	proteomics
106	T2	1	-0.999631178573551	proteomics	NTF-2	proteomics	proteomics
239	T2	0	0.8447750764925704	proteomics	NTF-2	proteomics	proteomics
471	T2	0	-0.39162346942193893	proteomics	NTF-2	proteomics	proteomics
248	T2	0	-1.0611049686609426	proteomics	NTF-2	proteomics	proteomics
526	T2	0	1.233506818864393	proteomics	NTF-2	proteomics	proteomics
575	T2	1	-1.312143191244372	proteomics	NTF-2	proteomics	proteomics
125	T2	0	2.4326301895585773	proteomics	NTF-2	proteomics	proteomics
24	T2	1	-0.8311213895068087	proteomics	NTF-2	proteomics	proteomics
226	T2	0	1.223577009455658	proteomics	NTF-2	proteomics	proteomics
234	T2	0	-0.3746383396678958	proteomics	NTF-2	proteomics	proteomics
404	T2	0	-0.38879098140283846	proteomics	NTF-2	proteomics	proteomics
358	T2	0	2.4326301895585773	proteomics	NTF-2	proteomics	proteomics
209	T2	1	-0.7982809684866898	proteomics	NTF-2	proteomics	proteomics
240	T2	0	-0.0530014708450873	proteomics	NTF-2	proteomics	proteomics
647	T2	0	0.1443655480649241	proteomics	NTF-2	proteomics	proteomics
544	T2	0	0.7646008375144251	proteomics	NTF-2	proteomics	proteomics
188	T2	1	-0.04914407482250388	proteomics	NTF-2	proteomics	proteomics
554	T2	0	-0.23008773730151294	proteomics	NTF-2	proteomics	proteomics
282	T2	1	2.2058796575605863	proteomics	NTF-2	proteomics	proteomics
430	T2	1	0.12428217190083257	proteomics	NTF-2	proteomics	proteomics
189	T2	0	0.709823050239476	proteomics	NTF-2	proteomics	proteomics
290	T2	1	-1.2979208082916889	proteomics	NTF-2	proteomics	proteomics
459	T2	1	-0.2754630017133983	proteomics	NTF-2	proteomics	proteomics
381	T2	1	-0.7637760489063651	proteomics	NTF-2	proteomics	proteomics
288	T2	0	-0.223938583446826	proteomics	NTF-2	proteomics	proteomics
396	T2	0	0.36740166520181466	proteomics	NTF-2	proteomics	proteomics
236	T2	0	0.5754651366675573	proteomics	NTF-2	proteomics	proteomics
182	T2	1	0.10634219964868259	proteomics	NTF-2	proteomics	proteomics
183	T2	0	0.3396761049641913	proteomics	NTF-2	proteomics	proteomics
294	T2	1	-0.26648667925907427	proteomics	NTF-2	proteomics	proteomics
621	T2	0	-0.9853513174268542	proteomics	NTF-2	proteomics	proteomics
345	T2	0	0.9924391436788323	proteomics	NTF-2	proteomics	proteomics
412	T2	0	2.4326301895585773	proteomics	NTF-2	proteomics	proteomics
372	T2	0	-0.2659258770522632	proteomics	NTF-2	proteomics	proteomics
563	T2	1	-1.2832898029362454	proteomics	NTF-2	proteomics	proteomics
340	T2	1	-0.07009881447651473	proteomics	NTF-2	proteomics	proteomics
72	T2	1	-0.22785132483221698	proteomics	NTF-2	proteomics	proteomics
590	T2	1	-0.6469483679752059	proteomics	NTF-2	proteomics	proteomics
593	T2	1	-1.312143191244372	proteomics	NTF-2	proteomics	proteomics
212	T2	0	0.17415860539874403	proteomics	NTF-2	proteomics	proteomics
655	T2	1	-0.9811894860351235	proteomics	NTF-2	proteomics	proteomics
469	T2	1	-0.5708263397750145	proteomics	NTF-2	proteomics	proteomics
169	T2	0	-0.604215756100543	proteomics	NTF-2	proteomics	proteomics
645	T2	0	-0.555313925631326	proteomics	NTF-2	proteomics	proteomics
392	T2	0	-0.4421514551105479	proteomics	NTF-2	proteomics	proteomics
567	T2	0	2.4326301895585773	proteomics	NTF-2	proteomics	proteomics
464	T2	0	-0.26985203079208103	proteomics	NTF-2	proteomics	proteomics
