# Supplementary material for: Immunological maladaptation preceding spontaneous preterm birth in human pregnancies
Source: Nat Commun. 2026 Jul 27;17:7121. doi: 10.1038/s41467-026-75605-5 (PMC13408597; doi:10.1038/s41467-026-75605-5)
Supplement: Supplementary file 11 — Source Data [file 41467_2026_75605_MOESM11_ESM.zip › Source data_NCOMMS-25-78183A/FigureS5-8_feature_plot_timepoint_data/Rank = 57 | LIGHT_proteomics_proteomics__proteomics_T1.tsv]

patientID	timepoint	group	value	stimulation	population	reagent	category
381	T1	1	-1.286702502401661	proteomics	LIGHT	proteomics	proteomics
345	T1	0	0.2481317176697872	proteomics	LIGHT	proteomics	proteomics
404	T1	0	1.1813091735115706	proteomics	LIGHT	proteomics	proteomics
464	T1	0	1.6395550384546749	proteomics	LIGHT	proteomics	proteomics
621	T1	0	0.47413182202334436	proteomics	LIGHT	proteomics	proteomics
209	T1	1	-1.3548064192721712	proteomics	LIGHT	proteomics	proteomics
459	T1	1	-1.5080311755970879	proteomics	LIGHT	proteomics	proteomics
563	T1	1	-1.4632398042032413	proteomics	LIGHT	proteomics	proteomics
554	T1	0	1.0644156393055775	proteomics	LIGHT	proteomics	proteomics
282	T1	1	-1.787691576128304	proteomics	LIGHT	proteomics	proteomics
294	T1	1	0.5970904163907148	proteomics	LIGHT	proteomics	proteomics
248	T1	0	1.104500039055166	proteomics	LIGHT	proteomics	proteomics
239	T1	0	-0.6115108856389452	proteomics	LIGHT	proteomics	proteomics
526	T1	0	0.2567592273317692	proteomics	LIGHT	proteomics	proteomics
471	T1	0	0.5234568325889757	proteomics	LIGHT	proteomics	proteomics
100	T1	1	1.028753132995778	proteomics	LIGHT	proteomics	proteomics
323	T1	1	0.9802011586863357	proteomics	LIGHT	proteomics	proteomics
288	T1	0	0.5947510103905019	proteomics	LIGHT	proteomics	proteomics
169	T1	0	-1.633101750698607	proteomics	LIGHT	proteomics	proteomics
647	T1	0	-0.06592057683669242	proteomics	LIGHT	proteomics	proteomics
430	T1	1	0.12940988948075235	proteomics	LIGHT	proteomics	proteomics
590	T1	1	0.004550469001906931	proteomics	LIGHT	proteomics	proteomics
396	T1	0	1.1124417943200344	proteomics	LIGHT	proteomics	proteomics
24	T1	1	-0.7102042627589904	proteomics	LIGHT	proteomics	proteomics
469	T1	1	-1.2015943687125314	proteomics	LIGHT	proteomics	proteomics
412	T1	0	1.472767127060655	proteomics	LIGHT	proteomics	proteomics
645	T1	0	-1.1167230552594551	proteomics	LIGHT	proteomics	proteomics
290	T1	1	-1.0158980282731365	proteomics	LIGHT	proteomics	proteomics
125	T1	0	1.6395550384546749	proteomics	LIGHT	proteomics	proteomics
183	T1	0	0.12792528514689724	proteomics	LIGHT	proteomics	proteomics
358	T1	0	0.2000099924844831	proteomics	LIGHT	proteomics	proteomics
349	T1	0	0.41468291062603857	proteomics	LIGHT	proteomics	proteomics
593	T1	1	0.27014172297634265	proteomics	LIGHT	proteomics	proteomics
544	T1	0	1.6395550384546749	proteomics	LIGHT	proteomics	proteomics
372	T1	0	1.277281919921353	proteomics	LIGHT	proteomics	proteomics
655	T1	1	-0.3525812527853009	proteomics	LIGHT	proteomics	proteomics
534	T1	0	-1.430291242303573	proteomics	LIGHT	proteomics	proteomics
226	T1	0	-0.23974720050140536	proteomics	LIGHT	proteomics	proteomics
182	T1	1	0.1709126569785664	proteomics	LIGHT	proteomics	proteomics
212	T1	0	0.7949773913356175	proteomics	LIGHT	proteomics	proteomics
392	T1	0	1.1254719408368374	proteomics	LIGHT	proteomics	proteomics
567	T1	0	-0.3572534558816815	proteomics	LIGHT	proteomics	proteomics
575	T1	1	-0.024513822896000355	proteomics	LIGHT	proteomics	proteomics
340	T1	1	0.8901871675993518	proteomics	LIGHT	proteomics	proteomics
240	T1	0	-1.4614986651299635	proteomics	LIGHT	proteomics	proteomics
234	T1	0	-0.07234367750884536	proteomics	LIGHT	proteomics	proteomics
188	T1	1	-0.3434400484627163	proteomics	LIGHT	proteomics	proteomics
106	T1	1	-1.0336713461650129	proteomics	LIGHT	proteomics	proteomics
236	T1	0	-1.1698664573403437	proteomics	LIGHT	proteomics	proteomics
72	T1	1	0.3544630801872216	proteomics	LIGHT	proteomics	proteomics
189	T1	0	-1.1363378313710455	proteomics	LIGHT	proteomics	proteomics
