# Supplementary material for: Immunological maladaptation preceding spontaneous preterm birth in human pregnancies
Source: Nat Commun. 2026 Jul 27;17:7121. doi: 10.1038/s41467-026-75605-5 (PMC13408597; doi:10.1038/s41467-026-75605-5)
Supplement: Supplementary file 11 — Source Data [file 41467_2026_75605_MOESM11_ESM.zip › Source data_NCOMMS-25-78183A/FigureS5-8_feature_plot_timepoint_data/Rank = 30 | CD62LnCD45RAp.CD8Temra_IL2_US__ICS_T2.tsv]

patientID	timepoint	group	value	stimulation	population	reagent	category
72	T2	1	-0.31410468104124484	ICS	CD62LnCD45RAp.CD8Temra	IL2	US
106	T2	1	0.2783540090114602	ICS	CD62LnCD45RAp.CD8Temra	IL2	US
125	T2	0	-0.390736892009308	ICS	CD62LnCD45RAp.CD8Temra	IL2	US
132	T2	0	0.03895545590640438	ICS	CD62LnCD45RAp.CD8Temra	IL2	US
169	T2	0	2.9612508001744153	ICS	CD62LnCD45RAp.CD8Temra	IL2	US
182	T2	1	-0.720319893850463	ICS	CD62LnCD45RAp.CD8Temra	IL2	US
188	T2	1	-0.4704209268348935	ICS	CD62LnCD45RAp.CD8Temra	IL2	US
209	T2	1	1.1750471479842715	ICS	CD62LnCD45RAp.CD8Temra	IL2	US
212	T2	0	-0.9897396051351677	ICS	CD62LnCD45RAp.CD8Temra	IL2	US
226	T2	0	-0.5641581284317314	ICS	CD62LnCD45RAp.CD8Temra	IL2	US
234	T2	0	-0.6856446414385922	ICS	CD62LnCD45RAp.CD8Temra	IL2	US
239	T2	0	-0.46486081638729665	ICS	CD62LnCD45RAp.CD8Temra	IL2	US
240	T2	0	0.0371220065841412	ICS	CD62LnCD45RAp.CD8Temra	IL2	US
241	T2	1	-0.9897396051351677	ICS	CD62LnCD45RAp.CD8Temra	IL2	US
248	T2	0	0.6130717226083409	ICS	CD62LnCD45RAp.CD8Temra	IL2	US
255	T2	0	-0.11777010650107594	ICS	CD62LnCD45RAp.CD8Temra	IL2	US
282	T2	1	0.8196836692732449	ICS	CD62LnCD45RAp.CD8Temra	IL2	US
288	T2	0	-0.7778762832537055	ICS	CD62LnCD45RAp.CD8Temra	IL2	US
290	T2	1	-0.38283791134546885	ICS	CD62LnCD45RAp.CD8Temra	IL2	US
293	T2	1	0.43262189716182314	ICS	CD62LnCD45RAp.CD8Temra	IL2	US
294	T2	1	0.8708799665147242	ICS	CD62LnCD45RAp.CD8Temra	IL2	US
298	T2	0	-0.26547286523724306	ICS	CD62LnCD45RAp.CD8Temra	IL2	US
323	T2	1	0.05098270600303766	ICS	CD62LnCD45RAp.CD8Temra	IL2	US
340	T2	1	0.8730469618325606	ICS	CD62LnCD45RAp.CD8Temra	IL2	US
345	T2	0	0.18202762982052284	ICS	CD62LnCD45RAp.CD8Temra	IL2	US
349	T2	0	-0.9897396051351677	ICS	CD62LnCD45RAp.CD8Temra	IL2	US
358	T2	0	-0.9897396051351677	ICS	CD62LnCD45RAp.CD8Temra	IL2	US
369	T2	0	-0.8679019076053021	ICS	CD62LnCD45RAp.CD8Temra	IL2	US
372	T2	0	-0.9059014179737174	ICS	CD62LnCD45RAp.CD8Temra	IL2	US
381	T2	1	2.9864814012198715	ICS	CD62LnCD45RAp.CD8Temra	IL2	US
396	T2	0	-0.8416431830077944	ICS	CD62LnCD45RAp.CD8Temra	IL2	US
404	T2	0	-0.4346921504302442	ICS	CD62LnCD45RAp.CD8Temra	IL2	US
416	T2	0	0.2426734049003412	ICS	CD62LnCD45RAp.CD8Temra	IL2	US
422	T2	0	1.83382612814024	ICS	CD62LnCD45RAp.CD8Temra	IL2	US
430	T2	1	-0.6298550624020577	ICS	CD62LnCD45RAp.CD8Temra	IL2	US
440	T2	0	-0.1288570726165069	ICS	CD62LnCD45RAp.CD8Temra	IL2	US
459	T2	1	0.16223105388231526	ICS	CD62LnCD45RAp.CD8Temra	IL2	US
464	T2	0	-0.8072467605558673	ICS	CD62LnCD45RAp.CD8Temra	IL2	US
469	T2	1	-0.30385902942905674	ICS	CD62LnCD45RAp.CD8Temra	IL2	US
471	T2	0	-0.2740404536742964	ICS	CD62LnCD45RAp.CD8Temra	IL2	US
482	T2	0	0.11598609573661468	ICS	CD62LnCD45RAp.CD8Temra	IL2	US
526	T2	0	-0.8431177801680059	ICS	CD62LnCD45RAp.CD8Temra	IL2	US
529	T2	1	1.7038746192631307	ICS	CD62LnCD45RAp.CD8Temra	IL2	US
534	T2	0	-0.21540898659667276	ICS	CD62LnCD45RAp.CD8Temra	IL2	US
537	T2	0	2.9864814012198715	ICS	CD62LnCD45RAp.CD8Temra	IL2	US
544	T2	0	-0.9571896418520834	ICS	CD62LnCD45RAp.CD8Temra	IL2	US
561	T2	0	-0.23660634850243364	ICS	CD62LnCD45RAp.CD8Temra	IL2	US
563	T2	1	0.3124652426128164	ICS	CD62LnCD45RAp.CD8Temra	IL2	US
575	T2	1	0.6657776093936284	ICS	CD62LnCD45RAp.CD8Temra	IL2	US
589	T2	0	-0.9498514081277095	ICS	CD62LnCD45RAp.CD8Temra	IL2	US
590	T2	1	-0.914740275945521	ICS	CD62LnCD45RAp.CD8Temra	IL2	US
593	T2	1	0.296604006626368	ICS	CD62LnCD45RAp.CD8Temra	IL2	US
600	T2	0	-0.7472702587145613	ICS	CD62LnCD45RAp.CD8Temra	IL2	US
621	T2	0	-0.7074047836500073	ICS	CD62LnCD45RAp.CD8Temra	IL2	US
647	T2	0	-0.6093226112400766	ICS	CD62LnCD45RAp.CD8Temra	IL2	US
655	T2	1	2.9864814012198715	ICS	CD62LnCD45RAp.CD8Temra	IL2	US
