# Supplementary material for: Immunological maladaptation preceding spontaneous preterm birth in human pregnancies
Source: Nat Commun. 2026 Jul 27;17:7121. doi: 10.1038/s41467-026-75605-5 (PMC13408597; doi:10.1038/s41467-026-75605-5)
Supplement: Supplementary file 11 — Source Data [file 41467_2026_75605_MOESM11_ESM.zip › Source data_NCOMMS-25-78183A/FigureS5-8_feature_plot_timepoint_data/Rank = 27 | CD45RAn.CD8Tmem_IL2_US__ICS_T3.tsv]

patientID	timepoint	group	value	stimulation	population	reagent	category
100	T3	1	-0.5436133888812192	ICS	CD45RAn.CD8Tmem	IL2	US
125	T3	0	-0.9449942465882559	ICS	CD45RAn.CD8Tmem	IL2	US
132	T3	0	-1.026269634842049	ICS	CD45RAn.CD8Tmem	IL2	US
161	T3	0	-0.28254384477231553	ICS	CD45RAn.CD8Tmem	IL2	US
169	T3	0	3.3340474971595957	ICS	CD45RAn.CD8Tmem	IL2	US
182	T3	1	-0.34546105691185686	ICS	CD45RAn.CD8Tmem	IL2	US
183	T3	0	-0.9877371262603384	ICS	CD45RAn.CD8Tmem	IL2	US
188	T3	1	0.6682503324209399	ICS	CD45RAn.CD8Tmem	IL2	US
189	T3	0	-0.4337948131490824	ICS	CD45RAn.CD8Tmem	IL2	US
212	T3	0	-0.5732749833559859	ICS	CD45RAn.CD8Tmem	IL2	US
226	T3	0	-0.026726657829643192	ICS	CD45RAn.CD8Tmem	IL2	US
234	T3	0	-0.27691175468700957	ICS	CD45RAn.CD8Tmem	IL2	US
236	T3	0	-0.3497609195354123	ICS	CD45RAn.CD8Tmem	IL2	US
239	T3	0	0.4159247909867621	ICS	CD45RAn.CD8Tmem	IL2	US
241	T3	1	-0.5127447391421763	ICS	CD45RAn.CD8Tmem	IL2	US
255	T3	0	-0.3889951566321848	ICS	CD45RAn.CD8Tmem	IL2	US
282	T3	1	-0.05383790172092214	ICS	CD45RAn.CD8Tmem	IL2	US
288	T3	0	-0.4778687344410445	ICS	CD45RAn.CD8Tmem	IL2	US
290	T3	1	0.40487841043975564	ICS	CD45RAn.CD8Tmem	IL2	US
293	T3	1	-0.18001648366295495	ICS	CD45RAn.CD8Tmem	IL2	US
298	T3	0	-0.09631647041602166	ICS	CD45RAn.CD8Tmem	IL2	US
307	T3	0	0.21243564355792519	ICS	CD45RAn.CD8Tmem	IL2	US
323	T3	1	-0.008447037151321956	ICS	CD45RAn.CD8Tmem	IL2	US
325	T3	0	0.809602551661228	ICS	CD45RAn.CD8Tmem	IL2	US
345	T3	0	-0.7447508801200329	ICS	CD45RAn.CD8Tmem	IL2	US
349	T3	0	-0.8080758901029248	ICS	CD45RAn.CD8Tmem	IL2	US
358	T3	0	-0.5487876122441848	ICS	CD45RAn.CD8Tmem	IL2	US
369	T3	0	-0.628528231244693	ICS	CD45RAn.CD8Tmem	IL2	US
372	T3	0	-0.6520599455688295	ICS	CD45RAn.CD8Tmem	IL2	US
387	T3	0	-0.8530436726450614	ICS	CD45RAn.CD8Tmem	IL2	US
392	T3	0	0.48969113864213176	ICS	CD45RAn.CD8Tmem	IL2	US
396	T3	0	-0.005585337196642837	ICS	CD45RAn.CD8Tmem	IL2	US
404	T3	0	-1.026269634842049	ICS	CD45RAn.CD8Tmem	IL2	US
412	T3	0	1.1247327820174278	ICS	CD45RAn.CD8Tmem	IL2	US
440	T3	0	-0.31132317289519995	ICS	CD45RAn.CD8Tmem	IL2	US
464	T3	0	-0.5187667076825628	ICS	CD45RAn.CD8Tmem	IL2	US
469	T3	1	0.414096881623013	ICS	CD45RAn.CD8Tmem	IL2	US
471	T3	0	-0.858437013233711	ICS	CD45RAn.CD8Tmem	IL2	US
482	T3	0	0.4387850552916045	ICS	CD45RAn.CD8Tmem	IL2	US
526	T3	0	-0.3372054893276966	ICS	CD45RAn.CD8Tmem	IL2	US
529	T3	1	0.4969554741825032	ICS	CD45RAn.CD8Tmem	IL2	US
534	T3	0	0.5926861167292149	ICS	CD45RAn.CD8Tmem	IL2	US
537	T3	0	-0.14339333860549713	ICS	CD45RAn.CD8Tmem	IL2	US
544	T3	0	-0.6302840677747383	ICS	CD45RAn.CD8Tmem	IL2	US
554	T3	0	-0.26333215238353835	ICS	CD45RAn.CD8Tmem	IL2	US
561	T3	0	-0.7026641662831318	ICS	CD45RAn.CD8Tmem	IL2	US
567	T3	0	-0.7357343973354366	ICS	CD45RAn.CD8Tmem	IL2	US
589	T3	0	0.5548123037786764	ICS	CD45RAn.CD8Tmem	IL2	US
590	T3	1	-0.16696273634908382	ICS	CD45RAn.CD8Tmem	IL2	US
593	T3	1	0.6107596644424307	ICS	CD45RAn.CD8Tmem	IL2	US
600	T3	0	-0.7576209537041365	ICS	CD45RAn.CD8Tmem	IL2	US
621	T3	0	-0.8145915641421915	ICS	CD45RAn.CD8Tmem	IL2	US
645	T3	0	3.3340474971595957	ICS	CD45RAn.CD8Tmem	IL2	US
647	T3	0	-0.955683556971941	ICS	CD45RAn.CD8Tmem	IL2	US
