# Supplementary material for: Immunological maladaptation preceding spontaneous preterm birth in human pregnancies
Source: Nat Commun. 2026 Jul 27;17:7121. doi: 10.1038/s41467-026-75605-5 (PMC13408597; doi:10.1038/s41467-026-75605-5)
Supplement: Supplementary file 11 — Source Data [file 41467_2026_75605_MOESM11_ESM.zip › Source data_NCOMMS-25-78183A/FigureS5-8_feature_plot_timepoint_data/Rank = 72 | CD62LnCD45RAp.CD8Temra_freq_freq__freq_T3.tsv]

patientID	timepoint	group	value	stimulation	population	reagent	category
647	T3	0	1.867275633982571	freq	CD62LnCD45RAp.CD8Temra	freq	freq
645	T3	0	-0.3329987643062874	freq	CD62LnCD45RAp.CD8Temra	freq	freq
561	T3	0	0.6346461692142306	freq	CD62LnCD45RAp.CD8Temra	freq	freq
621	T3	0	-1.2217193206693948	freq	CD62LnCD45RAp.CD8Temra	freq	freq
600	T3	0	-0.8592958550503543	freq	CD62LnCD45RAp.CD8Temra	freq	freq
593	T3	1	2.0742885187992965	freq	CD62LnCD45RAp.CD8Temra	freq	freq
554	T3	0	-0.4859479932525286	freq	CD62LnCD45RAp.CD8Temra	freq	freq
589	T3	0	0.037563208115037876	freq	CD62LnCD45RAp.CD8Temra	freq	freq
590	T3	1	0.6650321038331395	freq	CD62LnCD45RAp.CD8Temra	freq	freq
567	T3	0	-1.5351759475760536	freq	CD62LnCD45RAp.CD8Temra	freq	freq
534	T3	0	0.4551631876525273	freq	CD62LnCD45RAp.CD8Temra	freq	freq
544	T3	0	-0.13442988054619145	freq	CD62LnCD45RAp.CD8Temra	freq	freq
537	T3	0	0.049686127986654186	freq	CD62LnCD45RAp.CD8Temra	freq	freq
469	T3	1	-1.180107722848628	freq	CD62LnCD45RAp.CD8Temra	freq	freq
529	T3	1	-0.43612446389464044	freq	CD62LnCD45RAp.CD8Temra	freq	freq
526	T3	0	-0.9633272065557267	freq	CD62LnCD45RAp.CD8Temra	freq	freq
464	T3	0	-0.8245141269229004	freq	CD62LnCD45RAp.CD8Temra	freq	freq
482	T3	0	0.8646653653458516	freq	CD62LnCD45RAp.CD8Temra	freq	freq
345	T3	0	0.18301465113319385	freq	CD62LnCD45RAp.CD8Temra	freq	freq
440	T3	0	1.6443345839176249	freq	CD62LnCD45RAp.CD8Temra	freq	freq
471	T3	0	-0.11520014330630902	freq	CD62LnCD45RAp.CD8Temra	freq	freq
349	T3	0	-0.8968002865126243	freq	CD62LnCD45RAp.CD8Temra	freq	freq
372	T3	0	0.1482571675945607	freq	CD62LnCD45RAp.CD8Temra	freq	freq
387	T3	0	0.5488741333512147	freq	CD62LnCD45RAp.CD8Temra	freq	freq
404	T3	0	1.2984601413932977	freq	CD62LnCD45RAp.CD8Temra	freq	freq
412	T3	0	0.8647272490213255	freq	CD62LnCD45RAp.CD8Temra	freq	freq
392	T3	0	0.099172612075198	freq	CD62LnCD45RAp.CD8Temra	freq	freq
396	T3	0	-1.124327980954894	freq	CD62LnCD45RAp.CD8Temra	freq	freq
369	T3	0	-0.632780373764238	freq	CD62LnCD45RAp.CD8Temra	freq	freq
212	T3	0	0.30160028663482374	freq	CD62LnCD45RAp.CD8Temra	freq	freq
325	T3	0	1.9707081150175623	freq	CD62LnCD45RAp.CD8Temra	freq	freq
298	T3	0	-0.7273267783193756	freq	CD62LnCD45RAp.CD8Temra	freq	freq
358	T3	0	-0.2869828315419768	freq	CD62LnCD45RAp.CD8Temra	freq	freq
293	T3	1	-1.273022279566882	freq	CD62LnCD45RAp.CD8Temra	freq	freq
323	T3	1	-1.4017515891513217	freq	CD62LnCD45RAp.CD8Temra	freq	freq
307	T3	0	-1.5351759475760536	freq	CD62LnCD45RAp.CD8Temra	freq	freq
288	T3	0	0.38286018316423776	freq	CD62LnCD45RAp.CD8Temra	freq	freq
255	T3	0	-0.5608039075328731	freq	CD62LnCD45RAp.CD8Temra	freq	freq
290	T3	1	-1.0746598480531118	freq	CD62LnCD45RAp.CD8Temra	freq	freq
241	T3	1	0.7314501884000061	freq	CD62LnCD45RAp.CD8Temra	freq	freq
282	T3	1	-0.6272041501637851	freq	CD62LnCD45RAp.CD8Temra	freq	freq
188	T3	1	-0.16886913373261328	freq	CD62LnCD45RAp.CD8Temra	freq	freq
239	T3	0	1.7857945335686471	freq	CD62LnCD45RAp.CD8Temra	freq	freq
226	T3	0	1.0083158549919746	freq	CD62LnCD45RAp.CD8Temra	freq	freq
234	T3	0	0.4618475949942566	freq	CD62LnCD45RAp.CD8Temra	freq	freq
236	T3	0	1.1306962469924693	freq	CD62LnCD45RAp.CD8Temra	freq	freq
189	T3	0	1.4896514425561935	freq	CD62LnCD45RAp.CD8Temra	freq	freq
183	T3	0	-0.37476728559736405	freq	CD62LnCD45RAp.CD8Temra	freq	freq
182	T3	1	-1.5351759475760536	freq	CD62LnCD45RAp.CD8Temra	freq	freq
169	T3	0	-0.3268720713303557	freq	CD62LnCD45RAp.CD8Temra	freq	freq
161	T3	0	2.0742885187992965	freq	CD62LnCD45RAp.CD8Temra	freq	freq
132	T3	0	2.060990476005836	freq	CD62LnCD45RAp.CD8Temra	freq	freq
125	T3	0	-1.1155502547560208	freq	CD62LnCD45RAp.CD8Temra	freq	freq
100	T3	1	-0.3117744063985229	freq	CD62LnCD45RAp.CD8Temra	freq	freq
