# Supplementary material for: Immunological maladaptation preceding spontaneous preterm birth in human pregnancies
Source: Nat Commun. 2026 Jul 27;17:7121. doi: 10.1038/s41467-026-75605-5 (PMC13408597; doi:10.1038/s41467-026-75605-5)
Supplement: Supplementary file 11 — Source Data [file 41467_2026_75605_MOESM11_ESM.zip › Source data_NCOMMS-25-78183A/FigureS5-8_feature_plot_timepoint_data/Rank = 28 | CD66p.Granulocytes_IL12_US__ICS_T3.tsv]

patientID	timepoint	group	value	stimulation	population	reagent	category
100	T3	1	0.4078476359942113	ICS	CD66p.Granulocytes	IL12	US
125	T3	0	-0.00307669190477607	ICS	CD66p.Granulocytes	IL12	US
132	T3	0	-0.813475701036344	ICS	CD66p.Granulocytes	IL12	US
161	T3	0	2.011395865274338	ICS	CD66p.Granulocytes	IL12	US
169	T3	0	-1.0095722370584315	ICS	CD66p.Granulocytes	IL12	US
182	T3	1	1.8473629424517224	ICS	CD66p.Granulocytes	IL12	US
183	T3	0	-0.5052115169805764	ICS	CD66p.Granulocytes	IL12	US
188	T3	1	2.4048673015637405	ICS	CD66p.Granulocytes	IL12	US
189	T3	0	-0.3682825552241919	ICS	CD66p.Granulocytes	IL12	US
212	T3	0	0.29963331091542755	ICS	CD66p.Granulocytes	IL12	US
226	T3	0	-0.6971160527927335	ICS	CD66p.Granulocytes	IL12	US
234	T3	0	-0.712707979639384	ICS	CD66p.Granulocytes	IL12	US
236	T3	0	-0.9025552040745591	ICS	CD66p.Granulocytes	IL12	US
239	T3	0	-0.756027848646695	ICS	CD66p.Granulocytes	IL12	US
241	T3	1	0.9688953125509305	ICS	CD66p.Granulocytes	IL12	US
255	T3	0	-0.4527511852758404	ICS	CD66p.Granulocytes	IL12	US
282	T3	1	-0.418482578488067	ICS	CD66p.Granulocytes	IL12	US
288	T3	0	-0.44637593739292825	ICS	CD66p.Granulocytes	IL12	US
290	T3	1	-0.3305159173881835	ICS	CD66p.Granulocytes	IL12	US
293	T3	1	0.09877895863432438	ICS	CD66p.Granulocytes	IL12	US
298	T3	0	-1.0095722370584315	ICS	CD66p.Granulocytes	IL12	US
307	T3	0	1.3760074548192056	ICS	CD66p.Granulocytes	IL12	US
323	T3	1	2.6703676892244657	ICS	CD66p.Granulocytes	IL12	US
325	T3	0	-0.6711760260095653	ICS	CD66p.Granulocytes	IL12	US
345	T3	0	0.20144036922989295	ICS	CD66p.Granulocytes	IL12	US
349	T3	0	-0.22139385868886158	ICS	CD66p.Granulocytes	IL12	US
358	T3	0	2.6703676892244657	ICS	CD66p.Granulocytes	IL12	US
369	T3	0	-1.0095722370584315	ICS	CD66p.Granulocytes	IL12	US
372	T3	0	-0.48646020421357616	ICS	CD66p.Granulocytes	IL12	US
387	T3	0	-0.8275236678953227	ICS	CD66p.Granulocytes	IL12	US
392	T3	0	-0.42280642650495776	ICS	CD66p.Granulocytes	IL12	US
396	T3	0	0.4853259043349588	ICS	CD66p.Granulocytes	IL12	US
404	T3	0	2.6703676892244657	ICS	CD66p.Granulocytes	IL12	US
412	T3	0	0.08530092476956443	ICS	CD66p.Granulocytes	IL12	US
440	T3	0	-0.5711926354418412	ICS	CD66p.Granulocytes	IL12	US
464	T3	0	-1.0095722370584315	ICS	CD66p.Granulocytes	IL12	US
469	T3	1	-0.7531612936442862	ICS	CD66p.Granulocytes	IL12	US
471	T3	0	-0.20713951675974082	ICS	CD66p.Granulocytes	IL12	US
482	T3	0	-0.03183809285658288	ICS	CD66p.Granulocytes	IL12	US
526	T3	0	0.10800577161685261	ICS	CD66p.Granulocytes	IL12	US
529	T3	1	-0.7525817544447566	ICS	CD66p.Granulocytes	IL12	US
534	T3	0	2.6703676892244657	ICS	CD66p.Granulocytes	IL12	US
537	T3	0	-0.8270987780450302	ICS	CD66p.Granulocytes	IL12	US
544	T3	0	0.5571288054654503	ICS	CD66p.Granulocytes	IL12	US
554	T3	0	-0.9170545570204572	ICS	CD66p.Granulocytes	IL12	US
561	T3	0	-0.5997499837028117	ICS	CD66p.Granulocytes	IL12	US
567	T3	0	-0.617165294992718	ICS	CD66p.Granulocytes	IL12	US
589	T3	0	0.4605140260810022	ICS	CD66p.Granulocytes	IL12	US
590	T3	1	0.7817133350574169	ICS	CD66p.Granulocytes	IL12	US
593	T3	1	1.0002365602235574	ICS	CD66p.Granulocytes	IL12	US
600	T3	0	-0.8652978006827275	ICS	CD66p.Granulocytes	IL12	US
621	T3	0	-0.22954752130665051	ICS	CD66p.Granulocytes	IL12	US
645	T3	0	-1.0095722370584315	ICS	CD66p.Granulocytes	IL12	US
647	T3	0	-0.8721762659361602	ICS	CD66p.Granulocytes	IL12	US
