# Supplementary material for: Immunological maladaptation preceding spontaneous preterm birth in human pregnancies
Source: Nat Commun. 2026 Jul 27;17:7121. doi: 10.1038/s41467-026-75605-5 (PMC13408597; doi:10.1038/s41467-026-75605-5)
Supplement: Supplementary file 11 — Source Data [file 41467_2026_75605_MOESM11_ESM.zip › Source data_NCOMMS-25-78183A/FigureS5-8_feature_plot_timepoint_data/Rank = 32 | CD7p.NK_IFNg_PI__ICS_T3.tsv]

patientID	timepoint	group	value	stimulation	population	reagent	category
100	T3	1	-0.13333600760093847	ICS	CD7p.NK	IFNg	PI
125	T3	0	-0.12480766588678084	ICS	CD7p.NK	IFNg	PI
132	T3	0	-1.314829831584767	ICS	CD7p.NK	IFNg	PI
161	T3	0	-0.5370709385467114	ICS	CD7p.NK	IFNg	PI
169	T3	0	-1.2150423836767563	ICS	CD7p.NK	IFNg	PI
182	T3	1	0.947294244625039	ICS	CD7p.NK	IFNg	PI
183	T3	0	-0.18684407752681367	ICS	CD7p.NK	IFNg	PI
188	T3	1	1.5429029281396156	ICS	CD7p.NK	IFNg	PI
189	T3	0	-1.3122118362386013	ICS	CD7p.NK	IFNg	PI
212	T3	0	-0.609995473267105	ICS	CD7p.NK	IFNg	PI
226	T3	0	-0.8589633797549007	ICS	CD7p.NK	IFNg	PI
234	T3	0	-0.32468046991922106	ICS	CD7p.NK	IFNg	PI
236	T3	0	1.0018298927622573	ICS	CD7p.NK	IFNg	PI
239	T3	0	1.8954664233692833	ICS	CD7p.NK	IFNg	PI
241	T3	1	0.602988118419554	ICS	CD7p.NK	IFNg	PI
255	T3	0	1.617796271632232	ICS	CD7p.NK	IFNg	PI
282	T3	1	-0.38696235447384747	ICS	CD7p.NK	IFNg	PI
288	T3	0	-0.08688087035844912	ICS	CD7p.NK	IFNg	PI
290	T3	1	1.9091488532681105	ICS	CD7p.NK	IFNg	PI
293	T3	1	0.3625324741489083	ICS	CD7p.NK	IFNg	PI
298	T3	0	0.18135161649805406	ICS	CD7p.NK	IFNg	PI
307	T3	0	0.6795518703785117	ICS	CD7p.NK	IFNg	PI
323	T3	1	1.9091488532681105	ICS	CD7p.NK	IFNg	PI
325	T3	0	-1.0649240002924667	ICS	CD7p.NK	IFNg	PI
345	T3	0	-0.7913092408184448	ICS	CD7p.NK	IFNg	PI
349	T3	0	1.9091488532681105	ICS	CD7p.NK	IFNg	PI
358	T3	0	-0.8758710345754065	ICS	CD7p.NK	IFNg	PI
369	T3	0	0.740815466299115	ICS	CD7p.NK	IFNg	PI
372	T3	0	-0.826668531797525	ICS	CD7p.NK	IFNg	PI
387	T3	0	-0.788200143782087	ICS	CD7p.NK	IFNg	PI
392	T3	0	0.6719045060399409	ICS	CD7p.NK	IFNg	PI
396	T3	0	0.33526680664766834	ICS	CD7p.NK	IFNg	PI
404	T3	0	-1.0856124934771842	ICS	CD7p.NK	IFNg	PI
412	T3	0	-1.291348860416062	ICS	CD7p.NK	IFNg	PI
440	T3	0	-0.06356790657066265	ICS	CD7p.NK	IFNg	PI
464	T3	0	1.9091488532681105	ICS	CD7p.NK	IFNg	PI
469	T3	1	0.9945798073434594	ICS	CD7p.NK	IFNg	PI
471	T3	0	-1.2277987672095017	ICS	CD7p.NK	IFNg	PI
482	T3	0	-0.48636316808256963	ICS	CD7p.NK	IFNg	PI
526	T3	0	-0.2507938643550953	ICS	CD7p.NK	IFNg	PI
529	T3	1	0.07691112060361197	ICS	CD7p.NK	IFNg	PI
534	T3	0	-0.9888114610426768	ICS	CD7p.NK	IFNg	PI
537	T3	0	0.76584469501758	ICS	CD7p.NK	IFNg	PI
544	T3	0	-0.7148852050172925	ICS	CD7p.NK	IFNg	PI
554	T3	0	0.12238119995472653	ICS	CD7p.NK	IFNg	PI
561	T3	0	-0.09689569801759437	ICS	CD7p.NK	IFNg	PI
567	T3	0	-0.003903317131312367	ICS	CD7p.NK	IFNg	PI
589	T3	0	-0.520743191226909	ICS	CD7p.NK	IFNg	PI
590	T3	1	-1.2909021046127915	ICS	CD7p.NK	IFNg	PI
593	T3	1	-0.44934392472136453	ICS	CD7p.NK	IFNg	PI
600	T3	0	-1.2892346271175574	ICS	CD7p.NK	IFNg	PI
621	T3	0	0.637669855141462	ICS	CD7p.NK	IFNg	PI
645	T3	0	-0.4137639123395451	ICS	CD7p.NK	IFNg	PI
647	T3	0	-0.9995191513197917	ICS	CD7p.NK	IFNg	PI
