# Supplementary material for: Immunological maladaptation preceding spontaneous preterm birth in human pregnancies
Source: Nat Commun. 2026 Jul 27;17:7121. doi: 10.1038/s41467-026-75605-5 (PMC13408597; doi:10.1038/s41467-026-75605-5)
Supplement: Supplementary file 11 — Source Data [file 41467_2026_75605_MOESM11_ESM.zip › Source data_NCOMMS-25-78183A/FigureS5-8_feature_plot_timepoint_data/Rank = 12 | CD66p.Granulocytes_freq_freq__freq_T2.tsv]

patientID	timepoint	group	value	stimulation	population	reagent	category
655	T2	1	-0.23655835844953896	freq	CD66p.Granulocytes	freq	freq
647	T2	0	1.8638888126598903	freq	CD66p.Granulocytes	freq	freq
621	T2	0	-0.09765051004437393	freq	CD66p.Granulocytes	freq	freq
600	T2	0	0.3419466058272391	freq	CD66p.Granulocytes	freq	freq
593	T2	1	-0.8877068295490519	freq	CD66p.Granulocytes	freq	freq
561	T2	0	-0.0908465089234216	freq	CD66p.Granulocytes	freq	freq
529	T2	1	1.8995469914135694	freq	CD66p.Granulocytes	freq	freq
589	T2	0	-0.3700507703348009	freq	CD66p.Granulocytes	freq	freq
590	T2	1	0.8392823307996126	freq	CD66p.Granulocytes	freq	freq
575	T2	1	-0.21151862759204823	freq	CD66p.Granulocytes	freq	freq
563	T2	1	-0.6311394529555742	freq	CD66p.Granulocytes	freq	freq
544	T2	0	0.8687148176975216	freq	CD66p.Granulocytes	freq	freq
440	T2	0	-0.6389540186153004	freq	CD66p.Granulocytes	freq	freq
537	T2	0	2.4684752885283334	freq	CD66p.Granulocytes	freq	freq
534	T2	0	2.4684752885283334	freq	CD66p.Granulocytes	freq	freq
416	T2	0	-0.4720667029890669	freq	CD66p.Granulocytes	freq	freq
526	T2	0	-0.8837776631116503	freq	CD66p.Granulocytes	freq	freq
469	T2	1	-0.48132114951715776	freq	CD66p.Granulocytes	freq	freq
471	T2	0	-0.7940547569509763	freq	CD66p.Granulocytes	freq	freq
464	T2	0	-0.5929312648634207	freq	CD66p.Granulocytes	freq	freq
459	T2	1	0.750644572085038	freq	CD66p.Granulocytes	freq	freq
430	T2	1	-0.20235616712987814	freq	CD66p.Granulocytes	freq	freq
482	T2	0	-0.5199736223840844	freq	CD66p.Granulocytes	freq	freq
422	T2	0	-0.6029641137607771	freq	CD66p.Granulocytes	freq	freq
290	T2	1	2.458585975350943	freq	CD66p.Granulocytes	freq	freq
369	T2	0	1.728030594073407	freq	CD66p.Granulocytes	freq	freq
404	T2	0	2.4684752885283334	freq	CD66p.Granulocytes	freq	freq
396	T2	0	-0.7096832788386495	freq	CD66p.Granulocytes	freq	freq
345	T2	0	-0.6822549500573402	freq	CD66p.Granulocytes	freq	freq
372	T2	0	0.12314683504431931	freq	CD66p.Granulocytes	freq	freq
381	T2	1	-0.2577697689873171	freq	CD66p.Granulocytes	freq	freq
294	T2	1	0.4074385525877004	freq	CD66p.Granulocytes	freq	freq
323	T2	1	-0.7626972473256771	freq	CD66p.Granulocytes	freq	freq
358	T2	0	-0.0815498510917838	freq	CD66p.Granulocytes	freq	freq
340	T2	1	2.21519744314225	freq	CD66p.Granulocytes	freq	freq
349	T2	0	-0.5758578730727784	freq	CD66p.Granulocytes	freq	freq
298	T2	0	-0.45785618841373477	freq	CD66p.Granulocytes	freq	freq
282	T2	1	1.567319973496335	freq	CD66p.Granulocytes	freq	freq
240	T2	0	0.0550236978206442	freq	CD66p.Granulocytes	freq	freq
288	T2	0	1.3012092982805286	freq	CD66p.Granulocytes	freq	freq
293	T2	1	1.1887938114318122	freq	CD66p.Granulocytes	freq	freq
248	T2	0	-0.47304820943935816	freq	CD66p.Granulocytes	freq	freq
239	T2	0	-0.6405097716728897	freq	CD66p.Granulocytes	freq	freq
241	T2	1	0.4032863865709118	freq	CD66p.Granulocytes	freq	freq
255	T2	0	-0.560948610154567	freq	CD66p.Granulocytes	freq	freq
234	T2	0	-0.59634479069449	freq	CD66p.Granulocytes	freq	freq
226	T2	0	-0.7436441021789157	freq	CD66p.Granulocytes	freq	freq
212	T2	0	-0.6612283184203449	freq	CD66p.Granulocytes	freq	freq
209	T2	1	0.17063669811633964	freq	CD66p.Granulocytes	freq	freq
188	T2	1	0.5314083248981716	freq	CD66p.Granulocytes	freq	freq
182	T2	1	1.988415687737652	freq	CD66p.Granulocytes	freq	freq
169	T2	0	-0.2018738201489713	freq	CD66p.Granulocytes	freq	freq
132	T2	0	2.4684752885283334	freq	CD66p.Granulocytes	freq	freq
125	T2	0	-0.8477503299408761	freq	CD66p.Granulocytes	freq	freq
106	T2	1	0.35761122057352995	freq	CD66p.Granulocytes	freq	freq
72	T2	1	-0.25261025110093227	freq	CD66p.Granulocytes	freq	freq
