# Supplementary material for: Immunological maladaptation preceding spontaneous preterm birth in human pregnancies
Source: Nat Commun. 2026 Jul 27;17:7121. doi: 10.1038/s41467-026-75605-5 (PMC13408597; doi:10.1038/s41467-026-75605-5)
Supplement: Supplementary file 11 — Source Data [file 41467_2026_75605_MOESM11_ESM.zip › Source data_NCOMMS-25-78183A/FigureS5-8_feature_plot_timepoint_data/Rank = 67 | TWF1_proteomics_proteomics__proteomics_T1.tsv]

patientID	timepoint	group	value	stimulation	population	reagent	category
381	T1	1	-1.1858148150050902	proteomics	TWF1	proteomics	proteomics
345	T1	0	0.22094599829864506	proteomics	TWF1	proteomics	proteomics
404	T1	0	-0.6682460558326355	proteomics	TWF1	proteomics	proteomics
464	T1	0	1.361938988461608	proteomics	TWF1	proteomics	proteomics
621	T1	0	1.001443572648641	proteomics	TWF1	proteomics	proteomics
209	T1	1	-1.2792597785044733	proteomics	TWF1	proteomics	proteomics
459	T1	1	-1.2580522598824628	proteomics	TWF1	proteomics	proteomics
563	T1	1	-1.2792597785044733	proteomics	TWF1	proteomics	proteomics
554	T1	0	0.01258887109674544	proteomics	TWF1	proteomics	proteomics
282	T1	1	-0.7482345393416104	proteomics	TWF1	proteomics	proteomics
294	T1	1	-0.5334751157603325	proteomics	TWF1	proteomics	proteomics
248	T1	0	0.8892865251231047	proteomics	TWF1	proteomics	proteomics
239	T1	0	1.1160284608573154	proteomics	TWF1	proteomics	proteomics
526	T1	0	0.49964474559798194	proteomics	TWF1	proteomics	proteomics
471	T1	0	0.6525857042092645	proteomics	TWF1	proteomics	proteomics
100	T1	1	0.4928815035863401	proteomics	TWF1	proteomics	proteomics
323	T1	1	-0.3194957479367862	proteomics	TWF1	proteomics	proteomics
288	T1	0	1.2074320230695346	proteomics	TWF1	proteomics	proteomics
169	T1	0	-1.007411085923342	proteomics	TWF1	proteomics	proteomics
647	T1	0	-0.1529761772303582	proteomics	TWF1	proteomics	proteomics
430	T1	1	-0.0732217723722819	proteomics	TWF1	proteomics	proteomics
590	T1	1	-0.67165023647092	proteomics	TWF1	proteomics	proteomics
396	T1	0	0.4324916370547506	proteomics	TWF1	proteomics	proteomics
24	T1	1	-1.1798021413587398	proteomics	TWF1	proteomics	proteomics
469	T1	1	-1.2357942541812648	proteomics	TWF1	proteomics	proteomics
412	T1	0	0.08294659860583162	proteomics	TWF1	proteomics	proteomics
645	T1	0	-1.1637946207560521	proteomics	TWF1	proteomics	proteomics
290	T1	1	-0.9694440606015752	proteomics	TWF1	proteomics	proteomics
125	T1	0	-1.1504841133188357	proteomics	TWF1	proteomics	proteomics
183	T1	0	-1.0116429283277195	proteomics	TWF1	proteomics	proteomics
358	T1	0	0.1077983008198702	proteomics	TWF1	proteomics	proteomics
349	T1	0	-0.9034339540598152	proteomics	TWF1	proteomics	proteomics
593	T1	1	-1.2115966568726875	proteomics	TWF1	proteomics	proteomics
544	T1	0	2.034411042736943	proteomics	TWF1	proteomics	proteomics
372	T1	0	0.06660486536251323	proteomics	TWF1	proteomics	proteomics
655	T1	1	-1.2022099824988264	proteomics	TWF1	proteomics	proteomics
534	T1	0	-0.2682885391341607	proteomics	TWF1	proteomics	proteomics
226	T1	0	-0.8406055689374996	proteomics	TWF1	proteomics	proteomics
182	T1	1	-0.6952173083430246	proteomics	TWF1	proteomics	proteomics
212	T1	0	-0.5891993465194886	proteomics	TWF1	proteomics	proteomics
392	T1	0	1.1456115751167169	proteomics	TWF1	proteomics	proteomics
567	T1	0	1.164947534523173	proteomics	TWF1	proteomics	proteomics
575	T1	1	2.034411042736943	proteomics	TWF1	proteomics	proteomics
340	T1	1	-1.2792597785044733	proteomics	TWF1	proteomics	proteomics
240	T1	0	-0.5879763732017861	proteomics	TWF1	proteomics	proteomics
234	T1	0	-0.9785106625902154	proteomics	TWF1	proteomics	proteomics
188	T1	1	-0.5304433623774637	proteomics	TWF1	proteomics	proteomics
106	T1	1	-1.0119685651776613	proteomics	TWF1	proteomics	proteomics
236	T1	0	-1.1415144155888464	proteomics	TWF1	proteomics	proteomics
72	T1	1	-0.25663867025190173	proteomics	TWF1	proteomics	proteomics
189	T1	0	0.6895877000937516	proteomics	TWF1	proteomics	proteomics
