# Supplementary material for: Immunological maladaptation preceding spontaneous preterm birth in human pregnancies
Source: Nat Commun. 2026 Jul 27;17:7121. doi: 10.1038/s41467-026-75605-5 (PMC13408597; doi:10.1038/s41467-026-75605-5)
Supplement: Supplementary file 11 — Source Data [file 41467_2026_75605_MOESM11_ESM.zip › Source data_NCOMMS-25-78183A/FigureS5-8_feature_plot_timepoint_data/Rank = 36 | CD62LpCD45RAn.CD8Tcm_freq_freq__freq_T3.tsv]

patientID	timepoint	group	value	stimulation	population	reagent	category
647	T3	0	0.45715485302352415	freq	CD62LpCD45RAn.CD8Tcm	freq	freq
645	T3	0	0.6500225119379333	freq	CD62LpCD45RAn.CD8Tcm	freq	freq
561	T3	0	-0.4757318577261985	freq	CD62LpCD45RAn.CD8Tcm	freq	freq
621	T3	0	2.285118619851737	freq	CD62LpCD45RAn.CD8Tcm	freq	freq
600	T3	0	-1.1479080319160844	freq	CD62LpCD45RAn.CD8Tcm	freq	freq
593	T3	1	0.911560330893045	freq	CD62LpCD45RAn.CD8Tcm	freq	freq
554	T3	0	-0.07986983111649701	freq	CD62LpCD45RAn.CD8Tcm	freq	freq
589	T3	0	-0.7197338509726054	freq	CD62LpCD45RAn.CD8Tcm	freq	freq
590	T3	1	-1.121546799940926	freq	CD62LpCD45RAn.CD8Tcm	freq	freq
567	T3	0	-0.780732505649057	freq	CD62LpCD45RAn.CD8Tcm	freq	freq
534	T3	0	-1.126237814709922	freq	CD62LpCD45RAn.CD8Tcm	freq	freq
544	T3	0	-0.027434424529986727	freq	CD62LpCD45RAn.CD8Tcm	freq	freq
537	T3	0	-0.6814618605246645	freq	CD62LpCD45RAn.CD8Tcm	freq	freq
469	T3	1	1.8739313739298278	freq	CD62LpCD45RAn.CD8Tcm	freq	freq
529	T3	1	-0.4545456987269457	freq	CD62LpCD45RAn.CD8Tcm	freq	freq
526	T3	0	-0.011869961844440483	freq	CD62LpCD45RAn.CD8Tcm	freq	freq
464	T3	0	-0.2377943526892485	freq	CD62LpCD45RAn.CD8Tcm	freq	freq
482	T3	0	0.0697604813729724	freq	CD62LpCD45RAn.CD8Tcm	freq	freq
345	T3	0	0.6532874336892871	freq	CD62LpCD45RAn.CD8Tcm	freq	freq
440	T3	0	-0.27708490099383504	freq	CD62LpCD45RAn.CD8Tcm	freq	freq
471	T3	0	-0.448442352600602	freq	CD62LpCD45RAn.CD8Tcm	freq	freq
349	T3	0	0.8345340591907012	freq	CD62LpCD45RAn.CD8Tcm	freq	freq
372	T3	0	-0.26521589009618335	freq	CD62LpCD45RAn.CD8Tcm	freq	freq
387	T3	0	-0.0872420400762821	freq	CD62LpCD45RAn.CD8Tcm	freq	freq
404	T3	0	-1.2893124735616042	freq	CD62LpCD45RAn.CD8Tcm	freq	freq
412	T3	0	1.038669217493795	freq	CD62LpCD45RAn.CD8Tcm	freq	freq
392	T3	0	0.9979248308887152	freq	CD62LpCD45RAn.CD8Tcm	freq	freq
396	T3	0	-0.05381011724284647	freq	CD62LpCD45RAn.CD8Tcm	freq	freq
369	T3	0	-0.5199816238177308	freq	CD62LpCD45RAn.CD8Tcm	freq	freq
212	T3	0	-0.6638548471620087	freq	CD62LpCD45RAn.CD8Tcm	freq	freq
325	T3	0	0.4833187999609063	freq	CD62LpCD45RAn.CD8Tcm	freq	freq
298	T3	0	-0.05128004201358309	freq	CD62LpCD45RAn.CD8Tcm	freq	freq
358	T3	0	-1.0191528657329874	freq	CD62LpCD45RAn.CD8Tcm	freq	freq
293	T3	1	1.6784841152341718	freq	CD62LpCD45RAn.CD8Tcm	freq	freq
323	T3	1	2.151302246503792	freq	CD62LpCD45RAn.CD8Tcm	freq	freq
307	T3	0	0.9029469297037775	freq	CD62LpCD45RAn.CD8Tcm	freq	freq
288	T3	0	-0.7730401254600338	freq	CD62LpCD45RAn.CD8Tcm	freq	freq
255	T3	0	0.349194700621099	freq	CD62LpCD45RAn.CD8Tcm	freq	freq
290	T3	1	2.285118619851737	freq	CD62LpCD45RAn.CD8Tcm	freq	freq
241	T3	1	-0.4790165901281115	freq	CD62LpCD45RAn.CD8Tcm	freq	freq
282	T3	1	-0.14003339530461598	freq	CD62LpCD45RAn.CD8Tcm	freq	freq
188	T3	1	0.5186240324320951	freq	CD62LpCD45RAn.CD8Tcm	freq	freq
239	T3	0	1.270852415174286	freq	CD62LpCD45RAn.CD8Tcm	freq	freq
226	T3	0	-1.2893124735616042	freq	CD62LpCD45RAn.CD8Tcm	freq	freq
234	T3	0	2.2281650066973393	freq	CD62LpCD45RAn.CD8Tcm	freq	freq
236	T3	0	-0.5250117989987103	freq	CD62LpCD45RAn.CD8Tcm	freq	freq
189	T3	0	-0.2834760699426301	freq	CD62LpCD45RAn.CD8Tcm	freq	freq
183	T3	0	-0.9272156235118347	freq	CD62LpCD45RAn.CD8Tcm	freq	freq
182	T3	1	-0.40599619999630093	freq	CD62LpCD45RAn.CD8Tcm	freq	freq
169	T3	0	-0.4331434127905424	freq	CD62LpCD45RAn.CD8Tcm	freq	freq
161	T3	0	-0.6753550833181086	freq	CD62LpCD45RAn.CD8Tcm	freq	freq
132	T3	0	-1.2893124735616042	freq	CD62LpCD45RAn.CD8Tcm	freq	freq
125	T3	0	-0.2773120326955108	freq	CD62LpCD45RAn.CD8Tcm	freq	freq
100	T3	1	-0.9301427166247821	freq	CD62LpCD45RAn.CD8Tcm	freq	freq
