# Supplementary material for: Immunological maladaptation preceding spontaneous preterm birth in human pregnancies
Source: Nat Commun. 2026 Jul 27;17:7121. doi: 10.1038/s41467-026-75605-5 (PMC13408597; doi:10.1038/s41467-026-75605-5)
Supplement: Supplementary file 11 — Source Data [file 41467_2026_75605_MOESM11_ESM.zip › Source data_NCOMMS-25-78183A/FigureS5-8_feature_plot_timepoint_data/Rank = 65 | CD19p.B_freq_freq__freq_T1.tsv]

patientID	timepoint	group	value	stimulation	population	reagent	category
655	T1	1	-0.8194922427290395	freq	CD19p.B	freq	freq
647	T1	0	-0.22238496226405827	freq	CD19p.B	freq	freq
645	T1	0	-0.7167536427053078	freq	CD19p.B	freq	freq
621	T1	0	0.6466257569149979	freq	CD19p.B	freq	freq
600	T1	0	0.7452456053042843	freq	CD19p.B	freq	freq
575	T1	1	-0.41906314695364727	freq	CD19p.B	freq	freq
589	T1	0	0.24650289725815555	freq	CD19p.B	freq	freq
593	T1	1	-1.0271722882363095	freq	CD19p.B	freq	freq
561	T1	0	0.49965529307408324	freq	CD19p.B	freq	freq
544	T1	0	1.2960222213160875	freq	CD19p.B	freq	freq
534	T1	0	1.1427966550426827	freq	CD19p.B	freq	freq
590	T1	1	-1.1437747908738765	freq	CD19p.B	freq	freq
567	T1	0	0.3527009620361914	freq	CD19p.B	freq	freq
563	T1	1	1.56888716558572	freq	CD19p.B	freq	freq
554	T1	0	0.6044505928707037	freq	CD19p.B	freq	freq
464	T1	0	0.3837110268085539	freq	CD19p.B	freq	freq
482	T1	0	0.5338035076889743	freq	CD19p.B	freq	freq
471	T1	0	2.1147019136693634	freq	CD19p.B	freq	freq
526	T1	0	-0.5632977755412735	freq	CD19p.B	freq	freq
537	T1	0	0.3785576652598492	freq	CD19p.B	freq	freq
469	T1	1	1.024508252478595	freq	CD19p.B	freq	freq
412	T1	0	-1.0336249887419158	freq	CD19p.B	freq	freq
430	T1	1	-0.13355180344531176	freq	CD19p.B	freq	freq
358	T1	0	-0.31468204049171083	freq	CD19p.B	freq	freq
392	T1	0	0.5292009505502248	freq	CD19p.B	freq	freq
422	T1	0	-0.4979668686585312	freq	CD19p.B	freq	freq
404	T1	0	0.38170918006666826	freq	CD19p.B	freq	freq
459	T1	1	0.41758195080509025	freq	CD19p.B	freq	freq
369	T1	0	-0.6733688691039191	freq	CD19p.B	freq	freq
396	T1	0	2.1147019136693634	freq	CD19p.B	freq	freq
440	T1	0	0.10734432182714883	freq	CD19p.B	freq	freq
340	T1	1	0.36784069873822667	freq	CD19p.B	freq	freq
381	T1	1	1.1232748878649845	freq	CD19p.B	freq	freq
372	T1	0	-0.9918365057253095	freq	CD19p.B	freq	freq
345	T1	0	0.10554757378624013	freq	CD19p.B	freq	freq
349	T1	0	-0.8966939687222849	freq	CD19p.B	freq	freq
236	T1	0	-0.3628331379416028	freq	CD19p.B	freq	freq
323	T1	1	2.0471688431566024	freq	CD19p.B	freq	freq
294	T1	1	-0.7248395596557871	freq	CD19p.B	freq	freq
248	T1	0	0.04136034106933649	freq	CD19p.B	freq	freq
293	T1	1	-0.15682348285930567	freq	CD19p.B	freq	freq
298	T1	0	1.36323385735925	freq	CD19p.B	freq	freq
290	T1	1	0.3195240332073037	freq	CD19p.B	freq	freq
240	T1	0	1.6856386587861971	freq	CD19p.B	freq	freq
282	T1	1	-0.08051448715678752	freq	CD19p.B	freq	freq
288	T1	0	-0.38669397681690565	freq	CD19p.B	freq	freq
255	T1	0	-0.16867849082236228	freq	CD19p.B	freq	freq
241	T1	1	1.3764153909286934	freq	CD19p.B	freq	freq
189	T1	0	0.7456297215914729	freq	CD19p.B	freq	freq
234	T1	0	2.1147019136693634	freq	CD19p.B	freq	freq
239	T1	0	-1.074584323720899	freq	CD19p.B	freq	freq
226	T1	0	0.3474018680004238	freq	CD19p.B	freq	freq
212	T1	0	-1.583324674870377	freq	CD19p.B	freq	freq
209	T1	1	-1.678743351485044	freq	CD19p.B	freq	freq
188	T1	1	-0.26522834801003736	freq	CD19p.B	freq	freq
132	T1	0	0.6828341214715355	freq	CD19p.B	freq	freq
183	T1	0	1.1491021483479449	freq	CD19p.B	freq	freq
182	T1	1	2.1147019136693634	freq	CD19p.B	freq	freq
169	T1	0	0.02954011092741908	freq	CD19p.B	freq	freq
161	T1	0	-0.5989518465002256	freq	CD19p.B	freq	freq
125	T1	0	-0.6837310775381613	freq	CD19p.B	freq	freq
106	T1	1	-1.678743351485044	freq	CD19p.B	freq	freq
100	T1	1	-0.00983382873654438	freq	CD19p.B	freq	freq
72	T1	1	1.138965156345109	freq	CD19p.B	freq	freq
24	T1	1	-0.1955232469418447	freq	CD19p.B	freq	freq
