# Supplementary material for: Immunological maladaptation preceding spontaneous preterm birth in human pregnancies
Source: Nat Commun. 2026 Jul 27;17:7121. doi: 10.1038/s41467-026-75605-5 (PMC13408597; doi:10.1038/s41467-026-75605-5)
Supplement: Supplementary file 11 — Source Data [file 41467_2026_75605_MOESM11_ESM.zip › Source data_NCOMMS-25-78183A/FigureS5-8_feature_plot_timepoint_data/Rank = 21 | CD14pCD16n.cMC_pPLCg1_median__ISO_T2.tsv]

patientID	timepoint	group	value	stimulation	population	reagent	category
655	T2	1	-0.004236772381808295	ISO	CD14pCD16n.cMC	pPLCg1	median
647	T2	0	0.43914913885343276	ISO	CD14pCD16n.cMC	pPLCg1	median
621	T2	0	0.22820529727235433	ISO	CD14pCD16n.cMC	pPLCg1	median
593	T2	1	-0.10339448118980867	ISO	CD14pCD16n.cMC	pPLCg1	median
600	T2	0	0.560971923796962	ISO	CD14pCD16n.cMC	pPLCg1	median
575	T2	1	-0.6406165734006469	ISO	CD14pCD16n.cMC	pPLCg1	median
589	T2	0	-0.5682339511442347	ISO	CD14pCD16n.cMC	pPLCg1	median
561	T2	0	-1.9019865290165516	ISO	CD14pCD16n.cMC	pPLCg1	median
349	T2	0	-1.3124968687955503	ISO	CD14pCD16n.cMC	pPLCg1	median
529	T2	1	2.0098292235510034	ISO	CD14pCD16n.cMC	pPLCg1	median
537	T2	0	0.8667966969880485	ISO	CD14pCD16n.cMC	pPLCg1	median
482	T2	0	-0.9676078679951315	ISO	CD14pCD16n.cMC	pPLCg1	median
416	T2	0	-0.584597352806338	ISO	CD14pCD16n.cMC	pPLCg1	median
526	T2	0	-1.9019865290165516	ISO	CD14pCD16n.cMC	pPLCg1	median
440	T2	0	-1.3283352533081727	ISO	CD14pCD16n.cMC	pPLCg1	median
534	T2	0	-0.7947257727054153	ISO	CD14pCD16n.cMC	pPLCg1	median
471	T2	0	-0.490772652606942	ISO	CD14pCD16n.cMC	pPLCg1	median
422	T2	0	-0.8938020593470907	ISO	CD14pCD16n.cMC	pPLCg1	median
464	T2	0	0.37566272111707316	ISO	CD14pCD16n.cMC	pPLCg1	median
469	T2	1	0.3429441209059719	ISO	CD14pCD16n.cMC	pPLCg1	median
459	T2	1	0.6216456050959388	ISO	CD14pCD16n.cMC	pPLCg1	median
345	T2	0	0.6071647820701038	ISO	CD14pCD16n.cMC	pPLCg1	median
430	T2	1	-0.14549968163456614	ISO	CD14pCD16n.cMC	pPLCg1	median
396	T2	0	-0.04928334410744972	ISO	CD14pCD16n.cMC	pPLCg1	median
372	T2	0	-1.9019865290165516	ISO	CD14pCD16n.cMC	pPLCg1	median
369	T2	0	-1.9019865290165516	ISO	CD14pCD16n.cMC	pPLCg1	median
282	T2	1	0.44574938515102647	ISO	CD14pCD16n.cMC	pPLCg1	median
298	T2	0	0.7649738182249279	ISO	CD14pCD16n.cMC	pPLCg1	median
381	T2	1	0.4063590748403852	ISO	CD14pCD16n.cMC	pPLCg1	median
340	T2	1	0.5123858162306414	ISO	CD14pCD16n.cMC	pPLCg1	median
294	T2	1	0.31118657450058557	ISO	CD14pCD16n.cMC	pPLCg1	median
293	T2	1	-1.17041848412861	ISO	CD14pCD16n.cMC	pPLCg1	median
323	T2	1	1.0158196079528328	ISO	CD14pCD16n.cMC	pPLCg1	median
240	T2	0	-1.2146321891238567	ISO	CD14pCD16n.cMC	pPLCg1	median
255	T2	0	-0.5916786275071534	ISO	CD14pCD16n.cMC	pPLCg1	median
241	T2	1	1.1560193185220593	ISO	CD14pCD16n.cMC	pPLCg1	median
239	T2	0	-1.9019865290165516	ISO	CD14pCD16n.cMC	pPLCg1	median
248	T2	0	0.6563039908063196	ISO	CD14pCD16n.cMC	pPLCg1	median
226	T2	0	-0.40694819206938854	ISO	CD14pCD16n.cMC	pPLCg1	median
234	T2	0	-0.8723539275782787	ISO	CD14pCD16n.cMC	pPLCg1	median
188	T2	1	0.4669268320980826	ISO	CD14pCD16n.cMC	pPLCg1	median
182	T2	1	1.0734380415667228	ISO	CD14pCD16n.cMC	pPLCg1	median
132	T2	0	-0.7403846081522826	ISO	CD14pCD16n.cMC	pPLCg1	median
125	T2	0	-1.9019865290165516	ISO	CD14pCD16n.cMC	pPLCg1	median
72	T2	1	-0.9310224492233133	ISO	CD14pCD16n.cMC	pPLCg1	median
