# Supplementary material for: Immunological maladaptation preceding spontaneous preterm birth in human pregnancies
Source: Nat Commun. 2026 Jul 27;17:7121. doi: 10.1038/s41467-026-75605-5 (PMC13408597; doi:10.1038/s41467-026-75605-5)
Supplement: Supplementary file 11 — Source Data [file 41467_2026_75605_MOESM11_ESM.zip › Source data_NCOMMS-25-78183A/FigureS5-8_feature_plot_timepoint_data/Rank = 25 | CD45RAp.CD8Tnaive_freq_freq__freq_T3.tsv]

patientID	timepoint	group	value	stimulation	population	reagent	category
647	T3	0	0.83792289355945	freq	CD45RAp.CD8Tnaive	freq	freq
645	T3	0	0.10965302468196862	freq	CD45RAp.CD8Tnaive	freq	freq
561	T3	0	1.0941598385883988	freq	CD45RAp.CD8Tnaive	freq	freq
621	T3	0	-0.2941363692079965	freq	CD45RAp.CD8Tnaive	freq	freq
600	T3	0	-1.0269392187414759	freq	CD45RAp.CD8Tnaive	freq	freq
593	T3	1	2.3933182838218823	freq	CD45RAp.CD8Tnaive	freq	freq
554	T3	0	0.9790981680802425	freq	CD45RAp.CD8Tnaive	freq	freq
589	T3	0	-0.5091670935710637	freq	CD45RAp.CD8Tnaive	freq	freq
590	T3	1	0.16901143652296965	freq	CD45RAp.CD8Tnaive	freq	freq
567	T3	0	-0.9778429814885684	freq	CD45RAp.CD8Tnaive	freq	freq
534	T3	0	-0.3631372254403242	freq	CD45RAp.CD8Tnaive	freq	freq
544	T3	0	-0.4420120215371295	freq	CD45RAp.CD8Tnaive	freq	freq
537	T3	0	0.17580564702753934	freq	CD45RAp.CD8Tnaive	freq	freq
469	T3	1	-0.7719510538785269	freq	CD45RAp.CD8Tnaive	freq	freq
529	T3	1	-0.6504610043467254	freq	CD45RAp.CD8Tnaive	freq	freq
526	T3	0	-0.372901639613811	freq	CD45RAp.CD8Tnaive	freq	freq
464	T3	0	0.48088511365106823	freq	CD45RAp.CD8Tnaive	freq	freq
482	T3	0	1.4679190497681862	freq	CD45RAp.CD8Tnaive	freq	freq
345	T3	0	2.3933182838218823	freq	CD45RAp.CD8Tnaive	freq	freq
440	T3	0	1.3081711564956766	freq	CD45RAp.CD8Tnaive	freq	freq
471	T3	0	-0.24822428695899015	freq	CD45RAp.CD8Tnaive	freq	freq
349	T3	0	-1.3719010076408216	freq	CD45RAp.CD8Tnaive	freq	freq
372	T3	0	-0.17505317192450076	freq	CD45RAp.CD8Tnaive	freq	freq
387	T3	0	0.42621934446628346	freq	CD45RAp.CD8Tnaive	freq	freq
404	T3	0	0.12483056121669399	freq	CD45RAp.CD8Tnaive	freq	freq
412	T3	0	-0.08747411412701081	freq	CD45RAp.CD8Tnaive	freq	freq
392	T3	0	1.453660726405514	freq	CD45RAp.CD8Tnaive	freq	freq
396	T3	0	-0.608779732388338	freq	CD45RAp.CD8Tnaive	freq	freq
369	T3	0	0.4098050413924276	freq	CD45RAp.CD8Tnaive	freq	freq
212	T3	0	-0.28056381808065484	freq	CD45RAp.CD8Tnaive	freq	freq
325	T3	0	2.1738528607075303	freq	CD45RAp.CD8Tnaive	freq	freq
298	T3	0	-0.023183468783314173	freq	CD45RAp.CD8Tnaive	freq	freq
358	T3	0	-1.1728728291781252	freq	CD45RAp.CD8Tnaive	freq	freq
293	T3	1	-1.2299884782359332	freq	CD45RAp.CD8Tnaive	freq	freq
323	T3	1	-1.4111512831225317	freq	CD45RAp.CD8Tnaive	freq	freq
307	T3	0	0.11528622742585752	freq	CD45RAp.CD8Tnaive	freq	freq
288	T3	0	-0.16190951015594607	freq	CD45RAp.CD8Tnaive	freq	freq
255	T3	0	0.23097905850056086	freq	CD45RAp.CD8Tnaive	freq	freq
290	T3	1	-0.8232618674648723	freq	CD45RAp.CD8Tnaive	freq	freq
241	T3	1	0.2082979239250612	freq	CD45RAp.CD8Tnaive	freq	freq
282	T3	1	-0.8027454047472572	freq	CD45RAp.CD8Tnaive	freq	freq
188	T3	1	-0.9181834279890241	freq	CD45RAp.CD8Tnaive	freq	freq
239	T3	0	2.3933182838218823	freq	CD45RAp.CD8Tnaive	freq	freq
226	T3	0	-0.15139830947281918	freq	CD45RAp.CD8Tnaive	freq	freq
234	T3	0	0.7732333738250409	freq	CD45RAp.CD8Tnaive	freq	freq
236	T3	0	0.391033980067644	freq	CD45RAp.CD8Tnaive	freq	freq
189	T3	0	0.5620804093884695	freq	CD45RAp.CD8Tnaive	freq	freq
183	T3	0	-0.4291269891842309	freq	CD45RAp.CD8Tnaive	freq	freq
182	T3	1	-1.4111512831225317	freq	CD45RAp.CD8Tnaive	freq	freq
169	T3	0	-1.1413899646188295	freq	CD45RAp.CD8Tnaive	freq	freq
161	T3	0	1.8257498124983047	freq	CD45RAp.CD8Tnaive	freq	freq
132	T3	0	0.7142200268681106	freq	CD45RAp.CD8Tnaive	freq	freq
125	T3	0	-0.3604255119105593	freq	CD45RAp.CD8Tnaive	freq	freq
100	T3	1	-0.7194116179025383	freq	CD45RAp.CD8Tnaive	freq	freq
