# Supplementary material for: Immunological maladaptation preceding spontaneous preterm birth in human pregnancies
Source: Nat Commun. 2026 Jul 27;17:7121. doi: 10.1038/s41467-026-75605-5 (PMC13408597; doi:10.1038/s41467-026-75605-5)
Supplement: Supplementary file 11 — Source Data [file 41467_2026_75605_MOESM11_ESM.zip › Source data_NCOMMS-25-78183A/FigureS5-8_feature_plot_timepoint_data/Rank = 68 | HLADRp.DC_freq_freq__freq_T1.tsv]

patientID	timepoint	group	value	stimulation	population	reagent	category
655	T1	1	0.6670470040329565	freq	HLADRp.DC	freq	freq
647	T1	0	-0.3643453404717047	freq	HLADRp.DC	freq	freq
645	T1	0	0.19254968860734098	freq	HLADRp.DC	freq	freq
621	T1	0	0.5141760879594418	freq	HLADRp.DC	freq	freq
600	T1	0	-0.48146264494874447	freq	HLADRp.DC	freq	freq
575	T1	1	-0.1417462052259802	freq	HLADRp.DC	freq	freq
589	T1	0	1.083299371234836	freq	HLADRp.DC	freq	freq
593	T1	1	-0.803889953244881	freq	HLADRp.DC	freq	freq
561	T1	0	1.0131174427917733	freq	HLADRp.DC	freq	freq
544	T1	0	2.15004379431752	freq	HLADRp.DC	freq	freq
534	T1	0	0.440377008964174	freq	HLADRp.DC	freq	freq
590	T1	1	0.09629740155749777	freq	HLADRp.DC	freq	freq
567	T1	0	0.8707059038616717	freq	HLADRp.DC	freq	freq
563	T1	1	0.9412228173103796	freq	HLADRp.DC	freq	freq
554	T1	0	0.7368583126210626	freq	HLADRp.DC	freq	freq
464	T1	0	0.3748834476718332	freq	HLADRp.DC	freq	freq
482	T1	0	1.7356830152168181	freq	HLADRp.DC	freq	freq
471	T1	0	0.0975812113956458	freq	HLADRp.DC	freq	freq
526	T1	0	-0.3407254268098672	freq	HLADRp.DC	freq	freq
537	T1	0	2.15004379431752	freq	HLADRp.DC	freq	freq
469	T1	1	-1.0608885961143804	freq	HLADRp.DC	freq	freq
412	T1	0	0.058623907917944744	freq	HLADRp.DC	freq	freq
430	T1	1	-1.5378631894799626	freq	HLADRp.DC	freq	freq
358	T1	0	-0.024998210993102822	freq	HLADRp.DC	freq	freq
392	T1	0	-0.940023906049736	freq	HLADRp.DC	freq	freq
422	T1	0	-1.0739947716041074	freq	HLADRp.DC	freq	freq
404	T1	0	1.2270700761450906	freq	HLADRp.DC	freq	freq
459	T1	1	0.4739402810034547	freq	HLADRp.DC	freq	freq
369	T1	0	-0.786477593274429	freq	HLADRp.DC	freq	freq
396	T1	0	0.14945291063344912	freq	HLADRp.DC	freq	freq
440	T1	0	-1.1054949500493787	freq	HLADRp.DC	freq	freq
340	T1	1	-1.3537978473720853	freq	HLADRp.DC	freq	freq
381	T1	1	2.15004379431752	freq	HLADRp.DC	freq	freq
372	T1	0	-0.549228772229384	freq	HLADRp.DC	freq	freq
345	T1	0	-1.596775561983677	freq	HLADRp.DC	freq	freq
349	T1	0	-0.4346949725498828	freq	HLADRp.DC	freq	freq
236	T1	0	-0.5461861912666981	freq	HLADRp.DC	freq	freq
323	T1	1	-0.6606775297321625	freq	HLADRp.DC	freq	freq
294	T1	1	0.37865994330885727	freq	HLADRp.DC	freq	freq
248	T1	0	0.8552527555987334	freq	HLADRp.DC	freq	freq
293	T1	1	-0.0014730130495329355	freq	HLADRp.DC	freq	freq
298	T1	0	-0.025504317983797823	freq	HLADRp.DC	freq	freq
290	T1	1	-0.2979087512571015	freq	HLADRp.DC	freq	freq
240	T1	0	-0.8400820430581385	freq	HLADRp.DC	freq	freq
282	T1	1	-0.7577724966998897	freq	HLADRp.DC	freq	freq
288	T1	0	-0.6212804369504347	freq	HLADRp.DC	freq	freq
255	T1	0	-0.4622323683901288	freq	HLADRp.DC	freq	freq
241	T1	1	0.41397357034084536	freq	HLADRp.DC	freq	freq
189	T1	0	-0.4063005069448418	freq	HLADRp.DC	freq	freq
234	T1	0	0.06908843417933677	freq	HLADRp.DC	freq	freq
239	T1	0	-1.3989669965801579	freq	HLADRp.DC	freq	freq
226	T1	0	0.6508037924556297	freq	HLADRp.DC	freq	freq
212	T1	0	-0.9067946884837398	freq	HLADRp.DC	freq	freq
209	T1	1	0.6212164138938194	freq	HLADRp.DC	freq	freq
188	T1	1	1.3365586877168707	freq	HLADRp.DC	freq	freq
132	T1	0	-1.4199703278058513	freq	HLADRp.DC	freq	freq
183	T1	0	0.7082104605812892	freq	HLADRp.DC	freq	freq
182	T1	1	0.6999706260608143	freq	HLADRp.DC	freq	freq
169	T1	0	1.817932050764674	freq	HLADRp.DC	freq	freq
161	T1	0	0.4788969135097496	freq	HLADRp.DC	freq	freq
125	T1	0	-0.3833202514148998	freq	HLADRp.DC	freq	freq
106	T1	1	-0.7296940488907113	freq	HLADRp.DC	freq	freq
100	T1	1	-1.3543755920664686	freq	HLADRp.DC	freq	freq
72	T1	1	-1.2828062343376792	freq	HLADRp.DC	freq	freq
24	T1	1	-1.194170804603992	freq	HLADRp.DC	freq	freq
