# Supplementary material for: Immunological maladaptation preceding spontaneous preterm birth in human pregnancies
Source: Nat Commun. 2026 Jul 27;17:7121. doi: 10.1038/s41467-026-75605-5 (PMC13408597; doi:10.1038/s41467-026-75605-5)
Supplement: Supplementary file 11 — Source Data [file 41467_2026_75605_MOESM11_ESM.zip › Source data_NCOMMS-25-78183A/FigureS5-8_feature_plot_timepoint_data/Rank = 76 | GM-CSF_proteomics_proteomics__proteomics_T2.tsv]

patientID	timepoint	group	value	stimulation	population	reagent	category
349	T2	0	-0.1636450719064962	proteomics	GM-CSF	proteomics	proteomics
323	T2	1	-0.15053841591419215	proteomics	GM-CSF	proteomics	proteomics
106	T2	1	1.3302483482073786	proteomics	GM-CSF	proteomics	proteomics
239	T2	0	-0.7155483673455807	proteomics	GM-CSF	proteomics	proteomics
471	T2	0	0.4168712527807754	proteomics	GM-CSF	proteomics	proteomics
248	T2	0	-0.8506756703020905	proteomics	GM-CSF	proteomics	proteomics
526	T2	0	0.2535557349989891	proteomics	GM-CSF	proteomics	proteomics
575	T2	1	2.5674959026405326	proteomics	GM-CSF	proteomics	proteomics
125	T2	0	1.7978035189626491	proteomics	GM-CSF	proteomics	proteomics
24	T2	1	1.5741519757484987	proteomics	GM-CSF	proteomics	proteomics
226	T2	0	-0.09316847180879084	proteomics	GM-CSF	proteomics	proteomics
234	T2	0	-0.5691207741303568	proteomics	GM-CSF	proteomics	proteomics
404	T2	0	-0.4640825713420237	proteomics	GM-CSF	proteomics	proteomics
358	T2	0	0.2189271100734664	proteomics	GM-CSF	proteomics	proteomics
209	T2	1	-0.42579115040310367	proteomics	GM-CSF	proteomics	proteomics
240	T2	0	0.027790841348549027	proteomics	GM-CSF	proteomics	proteomics
647	T2	0	-0.8535802055531803	proteomics	GM-CSF	proteomics	proteomics
544	T2	0	-0.9589815628198725	proteomics	GM-CSF	proteomics	proteomics
188	T2	1	0.9046466078009456	proteomics	GM-CSF	proteomics	proteomics
554	T2	0	-0.8332745604717255	proteomics	GM-CSF	proteomics	proteomics
282	T2	1	1.6528712604421694	proteomics	GM-CSF	proteomics	proteomics
430	T2	1	2.5674959026405326	proteomics	GM-CSF	proteomics	proteomics
189	T2	0	1.2220524532763934	proteomics	GM-CSF	proteomics	proteomics
290	T2	1	-0.8043716652289719	proteomics	GM-CSF	proteomics	proteomics
459	T2	1	-0.8652108150523987	proteomics	GM-CSF	proteomics	proteomics
381	T2	1	-0.7212438938427754	proteomics	GM-CSF	proteomics	proteomics
288	T2	0	0.33204846958035206	proteomics	GM-CSF	proteomics	proteomics
396	T2	0	-1.069047057049393	proteomics	GM-CSF	proteomics	proteomics
236	T2	0	-1.018254280089416	proteomics	GM-CSF	proteomics	proteomics
182	T2	1	0.2830971845801746	proteomics	GM-CSF	proteomics	proteomics
183	T2	0	-1.0708472772829636	proteomics	GM-CSF	proteomics	proteomics
294	T2	1	-0.7070140453653605	proteomics	GM-CSF	proteomics	proteomics
621	T2	0	-1.036137691360726	proteomics	GM-CSF	proteomics	proteomics
345	T2	0	-0.2907761525324539	proteomics	GM-CSF	proteomics	proteomics
412	T2	0	-0.8072564122895448	proteomics	GM-CSF	proteomics	proteomics
372	T2	0	-1.0708472772829636	proteomics	GM-CSF	proteomics	proteomics
563	T2	1	-1.0708472772829636	proteomics	GM-CSF	proteomics	proteomics
340	T2	1	2.5674959026405326	proteomics	GM-CSF	proteomics	proteomics
72	T2	1	0.2830971845801746	proteomics	GM-CSF	proteomics	proteomics
590	T2	1	-0.8188076996052746	proteomics	GM-CSF	proteomics	proteomics
593	T2	1	1.6988702718392408	proteomics	GM-CSF	proteomics	proteomics
212	T2	0	-0.32562203303303155	proteomics	GM-CSF	proteomics	proteomics
655	T2	1	2.5674959026405326	proteomics	GM-CSF	proteomics	proteomics
469	T2	1	-1.0708472772829636	proteomics	GM-CSF	proteomics	proteomics
169	T2	0	-0.5524271434184418	proteomics	GM-CSF	proteomics	proteomics
645	T2	0	-0.35794731918372624	proteomics	GM-CSF	proteomics	proteomics
392	T2	0	1.002544024952943	proteomics	GM-CSF	proteomics	proteomics
567	T2	0	-0.1846686058275425	proteomics	GM-CSF	proteomics	proteomics
464	T2	0	-0.12962036496355245	proteomics	GM-CSF	proteomics	proteomics
