# Supplementary material for: Immunological maladaptation preceding spontaneous preterm birth in human pregnancies
Source: Nat Commun. 2026 Jul 27;17:7121. doi: 10.1038/s41467-026-75605-5 (PMC13408597; doi:10.1038/s41467-026-75605-5)
Supplement: Supplementary file 11 — Source Data [file 41467_2026_75605_MOESM11_ESM.zip › Source data_NCOMMS-25-78183A/FigureS5-8_feature_plot_timepoint_data/Rank = 74 | CD62LpCD45RAn.CD4Tcm_freq_freq__freq_T1.tsv]

patientID	timepoint	group	value	stimulation	population	reagent	category
655	T1	1	-0.33619720910452516	freq	CD62LpCD45RAn.CD4Tcm	freq	freq
647	T1	0	-1.2792295818236523	freq	CD62LpCD45RAn.CD4Tcm	freq	freq
645	T1	0	0.07449617985689883	freq	CD62LpCD45RAn.CD4Tcm	freq	freq
621	T1	0	0.26976006938818514	freq	CD62LpCD45RAn.CD4Tcm	freq	freq
600	T1	0	0.392920952568134	freq	CD62LpCD45RAn.CD4Tcm	freq	freq
575	T1	1	0.69108432049614	freq	CD62LpCD45RAn.CD4Tcm	freq	freq
589	T1	0	-1.0426919998850976	freq	CD62LpCD45RAn.CD4Tcm	freq	freq
593	T1	1	0.10921819755586971	freq	CD62LpCD45RAn.CD4Tcm	freq	freq
561	T1	0	-0.6231874827316034	freq	CD62LpCD45RAn.CD4Tcm	freq	freq
544	T1	0	-0.5396528516953053	freq	CD62LpCD45RAn.CD4Tcm	freq	freq
534	T1	0	1.3659702910596851	freq	CD62LpCD45RAn.CD4Tcm	freq	freq
590	T1	1	-1.2321088639542594	freq	CD62LpCD45RAn.CD4Tcm	freq	freq
567	T1	0	1.3762555370413168	freq	CD62LpCD45RAn.CD4Tcm	freq	freq
563	T1	1	-1.1924526601026888	freq	CD62LpCD45RAn.CD4Tcm	freq	freq
554	T1	0	-1.0994643506221895	freq	CD62LpCD45RAn.CD4Tcm	freq	freq
464	T1	0	1.0448400714040993	freq	CD62LpCD45RAn.CD4Tcm	freq	freq
482	T1	0	-0.37375977431593993	freq	CD62LpCD45RAn.CD4Tcm	freq	freq
471	T1	0	0.9623331194862098	freq	CD62LpCD45RAn.CD4Tcm	freq	freq
526	T1	0	-0.626468346656777	freq	CD62LpCD45RAn.CD4Tcm	freq	freq
537	T1	0	0.4514639614631461	freq	CD62LpCD45RAn.CD4Tcm	freq	freq
469	T1	1	1.9819085668226735	freq	CD62LpCD45RAn.CD4Tcm	freq	freq
412	T1	0	-1.5600130364764584	freq	CD62LpCD45RAn.CD4Tcm	freq	freq
430	T1	1	0.9479988983853328	freq	CD62LpCD45RAn.CD4Tcm	freq	freq
358	T1	0	1.216305254087462	freq	CD62LpCD45RAn.CD4Tcm	freq	freq
392	T1	0	1.7850945339286328	freq	CD62LpCD45RAn.CD4Tcm	freq	freq
422	T1	0	1.185501320298806	freq	CD62LpCD45RAn.CD4Tcm	freq	freq
404	T1	0	-1.5109804291807907	freq	CD62LpCD45RAn.CD4Tcm	freq	freq
459	T1	1	-0.338038002114737	freq	CD62LpCD45RAn.CD4Tcm	freq	freq
369	T1	0	1.9596670408872225	freq	CD62LpCD45RAn.CD4Tcm	freq	freq
396	T1	0	-1.190683584526503	freq	CD62LpCD45RAn.CD4Tcm	freq	freq
440	T1	0	0.2814464855290158	freq	CD62LpCD45RAn.CD4Tcm	freq	freq
340	T1	1	0.20239108832895383	freq	CD62LpCD45RAn.CD4Tcm	freq	freq
381	T1	1	-0.9461790416378228	freq	CD62LpCD45RAn.CD4Tcm	freq	freq
372	T1	0	1.7421020232486224	freq	CD62LpCD45RAn.CD4Tcm	freq	freq
345	T1	0	1.5578176752596795	freq	CD62LpCD45RAn.CD4Tcm	freq	freq
349	T1	0	1.8857855787126265	freq	CD62LpCD45RAn.CD4Tcm	freq	freq
236	T1	0	0.30841597019325734	freq	CD62LpCD45RAn.CD4Tcm	freq	freq
323	T1	1	1.1439717067707513	freq	CD62LpCD45RAn.CD4Tcm	freq	freq
294	T1	1	-0.09679928126879424	freq	CD62LpCD45RAn.CD4Tcm	freq	freq
248	T1	0	0.6447114103269969	freq	CD62LpCD45RAn.CD4Tcm	freq	freq
293	T1	1	1.9824073869175978	freq	CD62LpCD45RAn.CD4Tcm	freq	freq
298	T1	0	0.17480297638782444	freq	CD62LpCD45RAn.CD4Tcm	freq	freq
290	T1	1	1.2646378050217393	freq	CD62LpCD45RAn.CD4Tcm	freq	freq
240	T1	0	0.41693290232171354	freq	CD62LpCD45RAn.CD4Tcm	freq	freq
282	T1	1	-0.11064000413492701	freq	CD62LpCD45RAn.CD4Tcm	freq	freq
288	T1	0	-0.5402477122234782	freq	CD62LpCD45RAn.CD4Tcm	freq	freq
255	T1	0	0.8849402377091521	freq	CD62LpCD45RAn.CD4Tcm	freq	freq
241	T1	1	0.35862976489886106	freq	CD62LpCD45RAn.CD4Tcm	freq	freq
189	T1	0	0.913001099180628	freq	CD62LpCD45RAn.CD4Tcm	freq	freq
234	T1	0	-0.12592145189568052	freq	CD62LpCD45RAn.CD4Tcm	freq	freq
239	T1	0	0.46978803224751453	freq	CD62LpCD45RAn.CD4Tcm	freq	freq
226	T1	0	-0.2268100857572777	freq	CD62LpCD45RAn.CD4Tcm	freq	freq
212	T1	0	-1.3728668247760591	freq	CD62LpCD45RAn.CD4Tcm	freq	freq
209	T1	1	-1.5363888643994303	freq	CD62LpCD45RAn.CD4Tcm	freq	freq
188	T1	1	0.11576454094632645	freq	CD62LpCD45RAn.CD4Tcm	freq	freq
132	T1	0	0.2947704824982967	freq	CD62LpCD45RAn.CD4Tcm	freq	freq
183	T1	0	0.27890274915422736	freq	CD62LpCD45RAn.CD4Tcm	freq	freq
182	T1	1	-0.46165135515050193	freq	CD62LpCD45RAn.CD4Tcm	freq	freq
169	T1	0	-0.9823958112879848	freq	CD62LpCD45RAn.CD4Tcm	freq	freq
161	T1	0	1.132728798127113	freq	CD62LpCD45RAn.CD4Tcm	freq	freq
125	T1	0	0.07459595116178451	freq	CD62LpCD45RAn.CD4Tcm	freq	freq
106	T1	1	-1.4902291442431048	freq	CD62LpCD45RAn.CD4Tcm	freq	freq
100	T1	1	-0.09892189432536047	freq	CD62LpCD45RAn.CD4Tcm	freq	freq
72	T1	1	1.2992413592270011	freq	CD62LpCD45RAn.CD4Tcm	freq	freq
24	T1	1	1.138862805766408	freq	CD62LpCD45RAn.CD4Tcm	freq	freq
