# Supplementary material for: Immunological maladaptation preceding spontaneous preterm birth in human pregnancies
Source: Nat Commun. 2026 Jul 27;17:7121. doi: 10.1038/s41467-026-75605-5 (PMC13408597; doi:10.1038/s41467-026-75605-5)
Supplement: Supplementary file 11 — Source Data [file 41467_2026_75605_MOESM11_ESM.zip › Source data_NCOMMS-25-78183A/FigureS5-8_feature_plot_timepoint_data/Rank = 33 | CD62LpCD45RAp.CD8Tnaive_TNFa_US__ICS_T3.tsv]

patientID	timepoint	group	value	stimulation	population	reagent	category
100	T3	1	-0.7799306000568101	ICS	CD62LpCD45RAp.CD8Tnaive	TNFa	US
125	T3	0	0.47874182871948057	ICS	CD62LpCD45RAp.CD8Tnaive	TNFa	US
132	T3	0	-0.7799306000568101	ICS	CD62LpCD45RAp.CD8Tnaive	TNFa	US
161	T3	0	-0.7799306000568101	ICS	CD62LpCD45RAp.CD8Tnaive	TNFa	US
169	T3	0	-0.7799306000568101	ICS	CD62LpCD45RAp.CD8Tnaive	TNFa	US
182	T3	1	-0.7799306000568101	ICS	CD62LpCD45RAp.CD8Tnaive	TNFa	US
183	T3	0	-0.7799306000568101	ICS	CD62LpCD45RAp.CD8Tnaive	TNFa	US
188	T3	1	-0.7799306000568101	ICS	CD62LpCD45RAp.CD8Tnaive	TNFa	US
189	T3	0	-0.7799306000568101	ICS	CD62LpCD45RAp.CD8Tnaive	TNFa	US
212	T3	0	-0.14401822778385512	ICS	CD62LpCD45RAp.CD8Tnaive	TNFa	US
226	T3	0	-0.7799306000568101	ICS	CD62LpCD45RAp.CD8Tnaive	TNFa	US
234	T3	0	2.521981503165829	ICS	CD62LpCD45RAp.CD8Tnaive	TNFa	US
236	T3	0	-0.7799306000568101	ICS	CD62LpCD45RAp.CD8Tnaive	TNFa	US
239	T3	0	0.5452185043870219	ICS	CD62LpCD45RAp.CD8Tnaive	TNFa	US
241	T3	1	-0.7799306000568101	ICS	CD62LpCD45RAp.CD8Tnaive	TNFa	US
255	T3	0	2.521981503165829	ICS	CD62LpCD45RAp.CD8Tnaive	TNFa	US
282	T3	1	-0.7799306000568101	ICS	CD62LpCD45RAp.CD8Tnaive	TNFa	US
288	T3	0	-0.7799306000568101	ICS	CD62LpCD45RAp.CD8Tnaive	TNFa	US
290	T3	1	0.701315486033986	ICS	CD62LpCD45RAp.CD8Tnaive	TNFa	US
293	T3	1	0.19584132838466345	ICS	CD62LpCD45RAp.CD8Tnaive	TNFa	US
298	T3	0	0.268176332263482	ICS	CD62LpCD45RAp.CD8Tnaive	TNFa	US
307	T3	0	2.521981503165829	ICS	CD62LpCD45RAp.CD8Tnaive	TNFa	US
323	T3	1	-0.7799306000568101	ICS	CD62LpCD45RAp.CD8Tnaive	TNFa	US
325	T3	0	1.4172859078357685	ICS	CD62LpCD45RAp.CD8Tnaive	TNFa	US
345	T3	0	2.521981503165829	ICS	CD62LpCD45RAp.CD8Tnaive	TNFa	US
349	T3	0	-0.7799306000568101	ICS	CD62LpCD45RAp.CD8Tnaive	TNFa	US
358	T3	0	-0.7799306000568101	ICS	CD62LpCD45RAp.CD8Tnaive	TNFa	US
369	T3	0	0.9845557712269599	ICS	CD62LpCD45RAp.CD8Tnaive	TNFa	US
372	T3	0	-0.7799306000568101	ICS	CD62LpCD45RAp.CD8Tnaive	TNFa	US
387	T3	0	0.7966009985358676	ICS	CD62LpCD45RAp.CD8Tnaive	TNFa	US
392	T3	0	2.521981503165829	ICS	CD62LpCD45RAp.CD8Tnaive	TNFa	US
396	T3	0	2.4972114602916076	ICS	CD62LpCD45RAp.CD8Tnaive	TNFa	US
404	T3	0	-0.7799306000568101	ICS	CD62LpCD45RAp.CD8Tnaive	TNFa	US
412	T3	0	0.10569175966371482	ICS	CD62LpCD45RAp.CD8Tnaive	TNFa	US
440	T3	0	0.7530383934368956	ICS	CD62LpCD45RAp.CD8Tnaive	TNFa	US
464	T3	0	-0.7799306000568101	ICS	CD62LpCD45RAp.CD8Tnaive	TNFa	US
469	T3	1	-0.7799306000568101	ICS	CD62LpCD45RAp.CD8Tnaive	TNFa	US
471	T3	0	0.7779565570026362	ICS	CD62LpCD45RAp.CD8Tnaive	TNFa	US
482	T3	0	-0.7799306000568101	ICS	CD62LpCD45RAp.CD8Tnaive	TNFa	US
526	T3	0	2.521981503165829	ICS	CD62LpCD45RAp.CD8Tnaive	TNFa	US
529	T3	1	-0.7799306000568101	ICS	CD62LpCD45RAp.CD8Tnaive	TNFa	US
534	T3	0	-0.7799306000568101	ICS	CD62LpCD45RAp.CD8Tnaive	TNFa	US
537	T3	0	2.4438196899928712	ICS	CD62LpCD45RAp.CD8Tnaive	TNFa	US
544	T3	0	-0.7799306000568101	ICS	CD62LpCD45RAp.CD8Tnaive	TNFa	US
554	T3	0	0.023420098324375013	ICS	CD62LpCD45RAp.CD8Tnaive	TNFa	US
561	T3	0	0.4179959480724874	ICS	CD62LpCD45RAp.CD8Tnaive	TNFa	US
567	T3	0	2.05157314287829	ICS	CD62LpCD45RAp.CD8Tnaive	TNFa	US
589	T3	0	-0.7799306000568101	ICS	CD62LpCD45RAp.CD8Tnaive	TNFa	US
590	T3	1	-0.7799306000568101	ICS	CD62LpCD45RAp.CD8Tnaive	TNFa	US
593	T3	1	-0.7799306000568101	ICS	CD62LpCD45RAp.CD8Tnaive	TNFa	US
600	T3	0	-0.7799306000568101	ICS	CD62LpCD45RAp.CD8Tnaive	TNFa	US
621	T3	0	0.9295242884759927	ICS	CD62LpCD45RAp.CD8Tnaive	TNFa	US
645	T3	0	0.5800432640183262	ICS	CD62LpCD45RAp.CD8Tnaive	TNFa	US
647	T3	0	-0.7799306000568101	ICS	CD62LpCD45RAp.CD8Tnaive	TNFa	US
