# Supplementary material for: Immunological maladaptation preceding spontaneous preterm birth in human pregnancies
Source: Nat Commun. 2026 Jul 27;17:7121. doi: 10.1038/s41467-026-75605-5 (PMC13408597; doi:10.1038/s41467-026-75605-5)
Supplement: Supplementary file 11 — Source Data [file 41467_2026_75605_MOESM11_ESM.zip › Source data_NCOMMS-25-78183A/FigureS5-8_feature_plot_timepoint_data/Rank = 63 | CD56p.NK_freq_freq__freq_T2.tsv]

patientID	timepoint	group	value	stimulation	population	reagent	category
655	T2	1	0.9793117946530278	freq	CD56p.NK	freq	freq
647	T2	0	-0.7941712800943703	freq	CD56p.NK	freq	freq
621	T2	0	-0.7016600831519605	freq	CD56p.NK	freq	freq
600	T2	0	1.9494541352109978	freq	CD56p.NK	freq	freq
593	T2	1	-1.486807629017834	freq	CD56p.NK	freq	freq
561	T2	0	-0.22315434724107092	freq	CD56p.NK	freq	freq
529	T2	1	1.2465645095153528	freq	CD56p.NK	freq	freq
589	T2	0	0.1590867701851407	freq	CD56p.NK	freq	freq
590	T2	1	-1.20897087290614	freq	CD56p.NK	freq	freq
575	T2	1	-1.3954879578500197	freq	CD56p.NK	freq	freq
563	T2	1	-1.014114561961329	freq	CD56p.NK	freq	freq
544	T2	0	-0.06613653666933265	freq	CD56p.NK	freq	freq
440	T2	0	0.8665666613593355	freq	CD56p.NK	freq	freq
537	T2	0	0.9914770664554979	freq	CD56p.NK	freq	freq
534	T2	0	-1.664019564998274	freq	CD56p.NK	freq	freq
416	T2	0	0.10701886861072742	freq	CD56p.NK	freq	freq
526	T2	0	-0.49467662674598245	freq	CD56p.NK	freq	freq
469	T2	1	0.8239204042174405	freq	CD56p.NK	freq	freq
471	T2	0	-0.5224559006585787	freq	CD56p.NK	freq	freq
464	T2	0	-0.12395129048395727	freq	CD56p.NK	freq	freq
459	T2	1	-0.918779656262068	freq	CD56p.NK	freq	freq
430	T2	1	0.5157448136060623	freq	CD56p.NK	freq	freq
482	T2	0	1.1755618722215586	freq	CD56p.NK	freq	freq
422	T2	0	-0.09455289906038652	freq	CD56p.NK	freq	freq
290	T2	1	0.6774042192813057	freq	CD56p.NK	freq	freq
369	T2	0	1.3272300720947432	freq	CD56p.NK	freq	freq
404	T2	0	-1.664019564998274	freq	CD56p.NK	freq	freq
396	T2	0	1.1516769418242434	freq	CD56p.NK	freq	freq
345	T2	0	-0.7887432341276396	freq	CD56p.NK	freq	freq
372	T2	0	-0.2529228616878753	freq	CD56p.NK	freq	freq
381	T2	1	-0.07700853234135004	freq	CD56p.NK	freq	freq
294	T2	1	-0.4903012241085795	freq	CD56p.NK	freq	freq
323	T2	1	-1.331866750089847	freq	CD56p.NK	freq	freq
358	T2	0	1.3451626071512308	freq	CD56p.NK	freq	freq
340	T2	1	-0.5743016930360826	freq	CD56p.NK	freq	freq
349	T2	0	0.5621315536635504	freq	CD56p.NK	freq	freq
298	T2	0	0.03545059545414839	freq	CD56p.NK	freq	freq
282	T2	1	1.437115512342801	freq	CD56p.NK	freq	freq
240	T2	0	-1.5088467882369812	freq	CD56p.NK	freq	freq
288	T2	0	1.1752201924322214	freq	CD56p.NK	freq	freq
293	T2	1	0.05431355524716888	freq	CD56p.NK	freq	freq
248	T2	0	0.30588512428542525	freq	CD56p.NK	freq	freq
239	T2	0	0.29037792485672526	freq	CD56p.NK	freq	freq
241	T2	1	0.703394649970296	freq	CD56p.NK	freq	freq
255	T2	0	-0.3826213201984356	freq	CD56p.NK	freq	freq
234	T2	0	-0.9538911125284202	freq	CD56p.NK	freq	freq
226	T2	0	1.4349175933572818	freq	CD56p.NK	freq	freq
212	T2	0	1.9494541352109978	freq	CD56p.NK	freq	freq
209	T2	1	-1.664019564998274	freq	CD56p.NK	freq	freq
188	T2	1	-0.3090459004363824	freq	CD56p.NK	freq	freq
182	T2	1	1.017738018540416	freq	CD56p.NK	freq	freq
169	T2	0	-0.7369443790229643	freq	CD56p.NK	freq	freq
132	T2	0	-0.43592028777693115	freq	CD56p.NK	freq	freq
125	T2	0	1.2166783748311523	freq	CD56p.NK	freq	freq
106	T2	1	1.3095094896063537	freq	CD56p.NK	freq	freq
72	T2	1	-1.2056769974500654	freq	CD56p.NK	freq	freq
