# Supplementary material for: Immunological maladaptation preceding spontaneous preterm birth in human pregnancies
Source: Nat Commun. 2026 Jul 27;17:7121. doi: 10.1038/s41467-026-75605-5 (PMC13408597; doi:10.1038/s41467-026-75605-5)
Supplement: Supplementary file 11 — Source Data [file 41467_2026_75605_MOESM11_ESM.zip › Source data_NCOMMS-25-78183A/FigureS5-8_feature_plot_timepoint_data/Rank = 52 | CD19p.B_freq_freq__freq_T2.tsv]

patientID	timepoint	group	value	stimulation	population	reagent	category
655	T2	1	0.054866573687374846	freq	CD19p.B	freq	freq
647	T2	0	-0.13099864654885562	freq	CD19p.B	freq	freq
621	T2	0	1.0794901187960553	freq	CD19p.B	freq	freq
600	T2	0	0.5100829796784354	freq	CD19p.B	freq	freq
593	T2	1	-0.8557315142344754	freq	CD19p.B	freq	freq
561	T2	0	0.34922067070860857	freq	CD19p.B	freq	freq
529	T2	1	2.1147019136693634	freq	CD19p.B	freq	freq
589	T2	0	0.037088284785367236	freq	CD19p.B	freq	freq
590	T2	1	-1.353874334630346	freq	CD19p.B	freq	freq
575	T2	1	-0.2800219317867881	freq	CD19p.B	freq	freq
563	T2	1	-0.016824234816535104	freq	CD19p.B	freq	freq
544	T2	0	-0.7105572036467855	freq	CD19p.B	freq	freq
440	T2	0	-1.176410590972687	freq	CD19p.B	freq	freq
537	T2	0	-1.0123449726443463	freq	CD19p.B	freq	freq
534	T2	0	2.1147019136693634	freq	CD19p.B	freq	freq
416	T2	0	0.3007052285345255	freq	CD19p.B	freq	freq
526	T2	0	-0.1335822411672567	freq	CD19p.B	freq	freq
469	T2	1	-0.35110584124920935	freq	CD19p.B	freq	freq
471	T2	0	1.6234846760000956	freq	CD19p.B	freq	freq
464	T2	0	-0.34344673173453155	freq	CD19p.B	freq	freq
459	T2	1	0.29448452524001517	freq	CD19p.B	freq	freq
430	T2	1	1.480759892685873	freq	CD19p.B	freq	freq
482	T2	0	0.1779155808337037	freq	CD19p.B	freq	freq
422	T2	0	-0.060281717085239564	freq	CD19p.B	freq	freq
290	T2	1	0.029443215061375625	freq	CD19p.B	freq	freq
369	T2	0	0.13952797623469382	freq	CD19p.B	freq	freq
404	T2	0	-1.274366654806422	freq	CD19p.B	freq	freq
396	T2	0	1.082840654364108	freq	CD19p.B	freq	freq
345	T2	0	-0.21434729565102897	freq	CD19p.B	freq	freq
372	T2	0	-1.2732706777104323	freq	CD19p.B	freq	freq
381	T2	1	1.4617966946737433	freq	CD19p.B	freq	freq
294	T2	1	-0.8735186239028615	freq	CD19p.B	freq	freq
323	T2	1	1.9330940381014747	freq	CD19p.B	freq	freq
358	T2	0	0.4559183076168606	freq	CD19p.B	freq	freq
340	T2	1	1.1097739503080306	freq	CD19p.B	freq	freq
349	T2	0	-1.6119235609174805	freq	CD19p.B	freq	freq
298	T2	0	-0.0805108468960869	freq	CD19p.B	freq	freq
282	T2	1	0.1139261843050858	freq	CD19p.B	freq	freq
240	T2	0	-1.678743351485044	freq	CD19p.B	freq	freq
288	T2	0	-0.728146123455824	freq	CD19p.B	freq	freq
293	T2	1	0.3441125630480481	freq	CD19p.B	freq	freq
248	T2	0	-0.35850948920368797	freq	CD19p.B	freq	freq
239	T2	0	-1.0983721207677442	freq	CD19p.B	freq	freq
241	T2	1	0.37543554967267834	freq	CD19p.B	freq	freq
255	T2	0	0.6503673271164654	freq	CD19p.B	freq	freq
234	T2	0	0.09849328430748934	freq	CD19p.B	freq	freq
226	T2	0	0.6280858281273269	freq	CD19p.B	freq	freq
212	T2	0	0.8562513304242242	freq	CD19p.B	freq	freq
209	T2	1	-1.678743351485044	freq	CD19p.B	freq	freq
188	T2	1	-1.1619626388691051	freq	CD19p.B	freq	freq
182	T2	1	2.1147019136693634	freq	CD19p.B	freq	freq
169	T2	0	-1.678743351485044	freq	CD19p.B	freq	freq
132	T2	0	-0.6613329696482905	freq	CD19p.B	freq	freq
125	T2	0	-0.9062773664657862	freq	CD19p.B	freq	freq
106	T2	1	-1.1700257202746174	freq	CD19p.B	freq	freq
72	T2	1	1.0098020369596283	freq	CD19p.B	freq	freq
