# Supplementary material for: Immunological maladaptation preceding spontaneous preterm birth in human pregnancies
Source: Nat Commun. 2026 Jul 27;17:7121. doi: 10.1038/s41467-026-75605-5 (PMC13408597; doi:10.1038/s41467-026-75605-5)
Supplement: Supplementary file 11 — Source Data [file 41467_2026_75605_MOESM11_ESM.zip › Source data_NCOMMS-25-78183A/FigureS5-8_feature_plot_timepoint_data/Rank = 40 | FN1.4_proteomics_proteomics__proteomics_T1.tsv]

patientID	timepoint	group	value	stimulation	population	reagent	category
381	T1	1	1.7597478325541398	proteomics	FN1.4	proteomics	proteomics
345	T1	0	1.8267401039807742	proteomics	FN1.4	proteomics	proteomics
404	T1	0	-1.5580888530717496	proteomics	FN1.4	proteomics	proteomics
464	T1	0	-0.5704942386715606	proteomics	FN1.4	proteomics	proteomics
621	T1	0	1.386340898370363	proteomics	FN1.4	proteomics	proteomics
209	T1	1	0.7131530487636905	proteomics	FN1.4	proteomics	proteomics
459	T1	1	1.049955408346703	proteomics	FN1.4	proteomics	proteomics
563	T1	1	-0.44152619287675576	proteomics	FN1.4	proteomics	proteomics
554	T1	0	-0.01974597838384492	proteomics	FN1.4	proteomics	proteomics
282	T1	1	0.7214248251107626	proteomics	FN1.4	proteomics	proteomics
294	T1	1	0.31463345956235883	proteomics	FN1.4	proteomics	proteomics
248	T1	0	0.33372677590317157	proteomics	FN1.4	proteomics	proteomics
239	T1	0	-0.8550923953122189	proteomics	FN1.4	proteomics	proteomics
526	T1	0	0.14481091501446258	proteomics	FN1.4	proteomics	proteomics
471	T1	0	-0.4576116649576271	proteomics	FN1.4	proteomics	proteomics
100	T1	1	0.4675144361905232	proteomics	FN1.4	proteomics	proteomics
323	T1	1	0.6638875363080324	proteomics	FN1.4	proteomics	proteomics
288	T1	0	-0.854817668516656	proteomics	FN1.4	proteomics	proteomics
169	T1	0	-0.5851275799443301	proteomics	FN1.4	proteomics	proteomics
647	T1	0	1.748430795296095	proteomics	FN1.4	proteomics	proteomics
430	T1	1	0.7307158213823383	proteomics	FN1.4	proteomics	proteomics
590	T1	1	1.0016464373968221	proteomics	FN1.4	proteomics	proteomics
396	T1	0	1.0417706221239171	proteomics	FN1.4	proteomics	proteomics
24	T1	1	0.516835889709015	proteomics	FN1.4	proteomics	proteomics
469	T1	1	1.8267401039807742	proteomics	FN1.4	proteomics	proteomics
412	T1	0	-0.4293018946623902	proteomics	FN1.4	proteomics	proteomics
645	T1	0	-1.1244619978853667	proteomics	FN1.4	proteomics	proteomics
290	T1	1	1.4345086329331778	proteomics	FN1.4	proteomics	proteomics
125	T1	0	1.2219303509697956	proteomics	FN1.4	proteomics	proteomics
183	T1	0	-0.5377099881623263	proteomics	FN1.4	proteomics	proteomics
358	T1	0	0.20706601005755926	proteomics	FN1.4	proteomics	proteomics
349	T1	0	0.230373457901951	proteomics	FN1.4	proteomics	proteomics
593	T1	1	1.3922017857053048	proteomics	FN1.4	proteomics	proteomics
544	T1	0	-0.7143112704966742	proteomics	FN1.4	proteomics	proteomics
372	T1	0	-1.10402093925843	proteomics	FN1.4	proteomics	proteomics
655	T1	1	-0.5467972634139672	proteomics	FN1.4	proteomics	proteomics
534	T1	0	0.7574692031303248	proteomics	FN1.4	proteomics	proteomics
226	T1	0	-0.13697655722521276	proteomics	FN1.4	proteomics	proteomics
182	T1	1	-0.6902585442141099	proteomics	FN1.4	proteomics	proteomics
212	T1	0	-0.5624102438545475	proteomics	FN1.4	proteomics	proteomics
392	T1	0	-1.71583850446928	proteomics	FN1.4	proteomics	proteomics
567	T1	0	-0.2419685948878694	proteomics	FN1.4	proteomics	proteomics
575	T1	1	-0.1529256551596482	proteomics	FN1.4	proteomics	proteomics
340	T1	1	-0.6289974237386384	proteomics	FN1.4	proteomics	proteomics
240	T1	0	-1.6318844406175512	proteomics	FN1.4	proteomics	proteomics
234	T1	0	1.8267401039807742	proteomics	FN1.4	proteomics	proteomics
188	T1	1	0.6036354127125932	proteomics	FN1.4	proteomics	proteomics
106	T1	1	0.3201906357008457	proteomics	FN1.4	proteomics	proteomics
236	T1	0	0.11998792364911626	proteomics	FN1.4	proteomics	proteomics
72	T1	1	0.36951534258233204	proteomics	FN1.4	proteomics	proteomics
189	T1	0	-0.35476048627946466	proteomics	FN1.4	proteomics	proteomics
