# Supplementary material for: Immunological maladaptation preceding spontaneous preterm birth in human pregnancies
Source: Nat Commun. 2026 Jul 27;17:7121. doi: 10.1038/s41467-026-75605-5 (PMC13408597; doi:10.1038/s41467-026-75605-5)
Supplement: Supplementary file 11 — Source Data [file 41467_2026_75605_MOESM11_ESM.zip › Source data_NCOMMS-25-78183A/FigureS5-8_feature_plot_timepoint_data/Rank = 58 | CD14pCD16p.intMC_freq_freq__freq_T3.tsv]

patientID	timepoint	group	value	stimulation	population	reagent	category
647	T3	0	-0.6758031415340378	freq	CD14pCD16p.intMC	freq	freq
645	T3	0	-0.644474371972894	freq	CD14pCD16p.intMC	freq	freq
561	T3	0	-0.010534039338678318	freq	CD14pCD16p.intMC	freq	freq
621	T3	0	-0.30809799333012944	freq	CD14pCD16p.intMC	freq	freq
600	T3	0	-0.8494986820670538	freq	CD14pCD16p.intMC	freq	freq
593	T3	1	-0.8615233138258146	freq	CD14pCD16p.intMC	freq	freq
554	T3	0	-0.13339150303273659	freq	CD14pCD16p.intMC	freq	freq
589	T3	0	-0.8530212285299609	freq	CD14pCD16p.intMC	freq	freq
590	T3	1	-0.8650963488062093	freq	CD14pCD16p.intMC	freq	freq
567	T3	0	-0.2329929544485088	freq	CD14pCD16p.intMC	freq	freq
534	T3	0	-0.8344333863793403	freq	CD14pCD16p.intMC	freq	freq
544	T3	0	-0.8129645960765344	freq	CD14pCD16p.intMC	freq	freq
537	T3	0	0.3449331393330592	freq	CD14pCD16p.intMC	freq	freq
469	T3	1	0.8931394560249797	freq	CD14pCD16p.intMC	freq	freq
529	T3	1	-0.5938843388455116	freq	CD14pCD16p.intMC	freq	freq
526	T3	0	-0.8650963488062093	freq	CD14pCD16p.intMC	freq	freq
464	T3	0	1.2189255041203675	freq	CD14pCD16p.intMC	freq	freq
482	T3	0	-0.8650963488062093	freq	CD14pCD16p.intMC	freq	freq
345	T3	0	-0.7230870353700911	freq	CD14pCD16p.intMC	freq	freq
440	T3	0	-0.3387912319955349	freq	CD14pCD16p.intMC	freq	freq
471	T3	0	-0.6465697878057614	freq	CD14pCD16p.intMC	freq	freq
349	T3	0	-0.6545009277293797	freq	CD14pCD16p.intMC	freq	freq
372	T3	0	-0.8325230169696439	freq	CD14pCD16p.intMC	freq	freq
387	T3	0	-0.8455444747187588	freq	CD14pCD16p.intMC	freq	freq
404	T3	0	-0.8260022314358668	freq	CD14pCD16p.intMC	freq	freq
412	T3	0	-0.6756581173375082	freq	CD14pCD16p.intMC	freq	freq
392	T3	0	2.6884317421918515	freq	CD14pCD16p.intMC	freq	freq
396	T3	0	1.1023555111417283	freq	CD14pCD16p.intMC	freq	freq
369	T3	0	1.1330790252345186	freq	CD14pCD16p.intMC	freq	freq
212	T3	0	2.6884317421918515	freq	CD14pCD16p.intMC	freq	freq
325	T3	0	-0.828193063047409	freq	CD14pCD16p.intMC	freq	freq
298	T3	0	-0.7971424293049332	freq	CD14pCD16p.intMC	freq	freq
358	T3	0	-0.8650963488062093	freq	CD14pCD16p.intMC	freq	freq
293	T3	1	1.2199166780054267	freq	CD14pCD16p.intMC	freq	freq
323	T3	1	-0.03284391774318346	freq	CD14pCD16p.intMC	freq	freq
307	T3	0	2.6884317421918515	freq	CD14pCD16p.intMC	freq	freq
288	T3	0	-0.7058250823790693	freq	CD14pCD16p.intMC	freq	freq
255	T3	0	2.6884317421918515	freq	CD14pCD16p.intMC	freq	freq
290	T3	1	-0.5361462257233384	freq	CD14pCD16p.intMC	freq	freq
241	T3	1	-0.6744405607368246	freq	CD14pCD16p.intMC	freq	freq
282	T3	1	0.03521446593437993	freq	CD14pCD16p.intMC	freq	freq
188	T3	1	1.1781176413322232	freq	CD14pCD16p.intMC	freq	freq
239	T3	0	2.203350619716961	freq	CD14pCD16p.intMC	freq	freq
226	T3	0	-0.5218695285085042	freq	CD14pCD16p.intMC	freq	freq
234	T3	0	2.6884317421918515	freq	CD14pCD16p.intMC	freq	freq
236	T3	0	1.646464002825934	freq	CD14pCD16p.intMC	freq	freq
189	T3	0	-0.7738678173173467	freq	CD14pCD16p.intMC	freq	freq
183	T3	0	0.607688147000224	freq	CD14pCD16p.intMC	freq	freq
182	T3	1	2.6884317421918515	freq	CD14pCD16p.intMC	freq	freq
169	T3	0	-0.7172748152120347	freq	CD14pCD16p.intMC	freq	freq
161	T3	0	-0.540164900166983	freq	CD14pCD16p.intMC	freq	freq
132	T3	0	-0.8416722082965048	freq	CD14pCD16p.intMC	freq	freq
125	T3	0	1.411953579255731	freq	CD14pCD16p.intMC	freq	freq
100	T3	1	-0.6896360462781244	freq	CD14pCD16p.intMC	freq	freq
