# Supplementary material for: Immunological maladaptation preceding spontaneous preterm birth in human pregnancies
Source: Nat Commun. 2026 Jul 27;17:7121. doi: 10.1038/s41467-026-75605-5 (PMC13408597; doi:10.1038/s41467-026-75605-5)
Supplement: Supplementary file 11 — Source Data [file 41467_2026_75605_MOESM11_ESM.zip › Source data_NCOMMS-25-78183A/FigureS5-8_feature_plot_timepoint_data/Rank = 17 | Tbetp.Th1CD4T_CCR2_median__ISO_T1.tsv]

patientID	timepoint	group	value	stimulation	population	reagent	category
381	T1	1	0.06486389253976124	ISO	Tbetp.Th1CD4T	CCR2	median
655	T1	1	-0.41080582590624637	ISO	Tbetp.Th1CD4T	CCR2	median
464	T1	0	-0.30668702747287224	ISO	Tbetp.Th1CD4T	CCR2	median
593	T1	1	-0.025683029576018916	ISO	Tbetp.Th1CD4T	CCR2	median
621	T1	0	-0.14918928831204997	ISO	Tbetp.Th1CD4T	CCR2	median
647	T1	0	1.5204411741478294	ISO	Tbetp.Th1CD4T	CCR2	median
554	T1	0	-1.652096843092994	ISO	Tbetp.Th1CD4T	CCR2	median
589	T1	0	-0.30856892470670727	ISO	Tbetp.Th1CD4T	CCR2	median
645	T1	0	-0.053599736619231717	ISO	Tbetp.Th1CD4T	CCR2	median
534	T1	0	0.6181704132174515	ISO	Tbetp.Th1CD4T	CCR2	median
575	T1	1	-0.8188529256785371	ISO	Tbetp.Th1CD4T	CCR2	median
561	T1	0	1.082028325387018	ISO	Tbetp.Th1CD4T	CCR2	median
600	T1	0	0.06486389253976124	ISO	Tbetp.Th1CD4T	CCR2	median
526	T1	0	-1.4125313777879496	ISO	Tbetp.Th1CD4T	CCR2	median
567	T1	0	-1.2143913629600647	ISO	Tbetp.Th1CD4T	CCR2	median
459	T1	1	0.9802719582916897	ISO	Tbetp.Th1CD4T	CCR2	median
471	T1	0	-1.0826587317985534	ISO	Tbetp.Th1CD4T	CCR2	median
430	T1	1	0.4054511408415967	ISO	Tbetp.Th1CD4T	CCR2	median
440	T1	0	-0.6144364159333525	ISO	Tbetp.Th1CD4T	CCR2	median
469	T1	1	0.459975701037713	ISO	Tbetp.Th1CD4T	CCR2	median
412	T1	0	0.12510784813688378	ISO	Tbetp.Th1CD4T	CCR2	median
392	T1	0	-0.274774727243029	ISO	Tbetp.Th1CD4T	CCR2	median
422	T1	0	0.3166529587212456	ISO	Tbetp.Th1CD4T	CCR2	median
358	T1	0	-0.5398799844834505	ISO	Tbetp.Th1CD4T	CCR2	median
372	T1	0	-0.1534676070211028	ISO	Tbetp.Th1CD4T	CCR2	median
369	T1	0	-1.7896157986885008	ISO	Tbetp.Th1CD4T	CCR2	median
323	T1	1	0.7332867730948762	ISO	Tbetp.Th1CD4T	CCR2	median
298	T1	0	0.4518915966090554	ISO	Tbetp.Th1CD4T	CCR2	median
340	T1	1	-0.1122797370903621	ISO	Tbetp.Th1CD4T	CCR2	median
349	T1	0	-0.3225512523714562	ISO	Tbetp.Th1CD4T	CCR2	median
345	T1	0	-1.4315034809504603	ISO	Tbetp.Th1CD4T	CCR2	median
290	T1	1	-0.06020877421876127	ISO	Tbetp.Th1CD4T	CCR2	median
294	T1	1	1.1731602633173195	ISO	Tbetp.Th1CD4T	CCR2	median
236	T1	0	-1.4440414613945909	ISO	Tbetp.Th1CD4T	CCR2	median
282	T1	1	0.7108643789979259	ISO	Tbetp.Th1CD4T	CCR2	median
248	T1	0	-1.759349625617297	ISO	Tbetp.Th1CD4T	CCR2	median
293	T1	1	1.1798713881329592	ISO	Tbetp.Th1CD4T	CCR2	median
240	T1	0	-1.7740095951404766	ISO	Tbetp.Th1CD4T	CCR2	median
255	T1	0	-0.5351791251516513	ISO	Tbetp.Th1CD4T	CCR2	median
241	T1	1	0.7184303966450492	ISO	Tbetp.Th1CD4T	CCR2	median
189	T1	0	-0.41032026920444675	ISO	Tbetp.Th1CD4T	CCR2	median
234	T1	0	0.44276717205420846	ISO	Tbetp.Th1CD4T	CCR2	median
209	T1	1	-0.01006736485579169	ISO	Tbetp.Th1CD4T	CCR2	median
226	T1	0	-0.14175333258156442	ISO	Tbetp.Th1CD4T	CCR2	median
188	T1	1	1.7871290752494564	ISO	Tbetp.Th1CD4T	CCR2	median
132	T1	0	0.06486389253976124	ISO	Tbetp.Th1CD4T	CCR2	median
183	T1	0	0.06486389253976124	ISO	Tbetp.Th1CD4T	CCR2	median
182	T1	1	1.363489671675957	ISO	Tbetp.Th1CD4T	CCR2	median
169	T1	0	-1.0001379206299663	ISO	Tbetp.Th1CD4T	CCR2	median
161	T1	0	1.2700295261539725	ISO	Tbetp.Th1CD4T	CCR2	median
125	T1	0	-0.16122495059498748	ISO	Tbetp.Th1CD4T	CCR2	median
100	T1	1	1.7871290752494564	ISO	Tbetp.Th1CD4T	CCR2	median
72	T1	1	0.8179856979504521	ISO	Tbetp.Th1CD4T	CCR2	median
24	T1	1	-1.7896157986885008	ISO	Tbetp.Th1CD4T	CCR2	median
