# Supplementary material for: Immunological maladaptation preceding spontaneous preterm birth in human pregnancies
Source: Nat Commun. 2026 Jul 27;17:7121. doi: 10.1038/s41467-026-75605-5 (PMC13408597; doi:10.1038/s41467-026-75605-5)
Supplement: Supplementary file 11 — Source Data [file 41467_2026_75605_MOESM11_ESM.zip › Source data_NCOMMS-25-78183A/FigureS5-8_feature_plot_trajectory_data/Rank = 26 | CD27_proteomics_proteomics__proteomics_T1.tsv]

group	timepoint	timepoint2	N	value	se
0	[11,16)	13.5	30	0.31449936128889566	0.11830257099132495
0	[22,26)	24	28	0.03193430789831335	0.17385837194631443
0	[32,37)	34.5	26	-0.7758893167299789	0.18228878459875955
1	[11,16)	13.5	21	0.8661561371605204	0.19451705253422152
1	[22,26)	24	19	-0.012715098411618189	0.21592172678273858
1	[32,37)	34.5	10	-0.7800110254287579	0.2346418472849731
