# Supplementary material for: Immunological maladaptation preceding spontaneous preterm birth in human pregnancies
Source: Nat Commun. 2026 Jul 27;17:7121. doi: 10.1038/s41467-026-75605-5 (PMC13408597; doi:10.1038/s41467-026-75605-5)
Supplement: Supplementary file 11 — Source Data [file 41467_2026_75605_MOESM11_ESM.zip › Source data_NCOMMS-25-78183A/FigureS5-8_feature_plot_trajectory_data/Rank = 8 | MyeloidCells_PDL1_median__ISO_T1.tsv]

group	timepoint	timepoint2	N	value	se
0	[11,16)	13.5	34	-0.4326288222163857	0.13800576703260442
0	[22,26)	24	27	-0.4735684512769884	0.2106076389698304
0	[32,37)	34.5	34	0.19107811574610936	0.16842024218115298
1	[11,16)	13.5	20	0.3856523273679515	0.17912993995937376
1	[22,26)	24	17	0.4591878031122999	0.22417623412309187
1	[32,37)	34.5	9	0.6088703337999954	0.2945996640534258
