# Supplementary material for: Immunological maladaptation preceding spontaneous preterm birth in human pregnancies
Source: Nat Commun. 2026 Jul 27;17:7121. doi: 10.1038/s41467-026-75605-5 (PMC13408597; doi:10.1038/s41467-026-75605-5)
Supplement: Supplementary file 11 — Source Data [file 41467_2026_75605_MOESM11_ESM.zip › Source data_NCOMMS-25-78183A/FigureS5-8_feature_plot_trajectory_data/Rank = 23 | CD14nCD16p.ncMC_freq_freq__freq_T1.tsv]

group	timepoint	timepoint2	N	value	se
0	[11,16)	13.5	42	-0.11035426385187448	0.13068265386536707
0	[22,26)	24	33	0.021590080396136725	0.16464154895442434
0	[32,37)	34.5	43	-0.2706907919916906	0.1444779217096142
1	[11,16)	13.5	23	0.397228717684091	0.23065410987473497
1	[22,26)	24	22	0.1641217988129859	0.22280939069977929
1	[32,37)	34.5	12	0.23459753364409214	0.38782114360223996
