# Supplementary material for: Immunological maladaptation preceding spontaneous preterm birth in human pregnancies
Source: Nat Commun. 2026 Jul 27;17:7121. doi: 10.1038/s41467-026-75605-5 (PMC13408597; doi:10.1038/s41467-026-75605-5)
Supplement: Supplementary file 11 — Source Data [file 41467_2026_75605_MOESM11_ESM.zip › Source data_NCOMMS-25-78183A/FigureS5-8_feature_plot_trajectory_data/Rank = 1 | CD14nCD16p.ncMC_GLUT1_median__ISO_T1.tsv]

group	timepoint	timepoint2	N	value	se
0	[11,16)	13.5	34	-0.485157495321753	0.1394847802697061
0	[22,26)	24	27	-0.10107519406701462	0.20643201234378644
0	[32,37)	34.5	34	-0.10303362384659016	0.16719562844141334
1	[11,16)	13.5	20	0.43445328011095036	0.16343888810953283
1	[22,26)	24	17	0.4500856856585528	0.22585280343762007
1	[32,37)	34.5	9	0.7096673370131849	0.4162344215708677
