# Supplementary material for: Immunological maladaptation preceding spontaneous preterm birth in human pregnancies
Source: Nat Commun. 2026 Jul 27;17:7121. doi: 10.1038/s41467-026-75605-5 (PMC13408597; doi:10.1038/s41467-026-75605-5)
Supplement: Supplementary file 11 — Source Data [file 41467_2026_75605_MOESM11_ESM.zip › Source data_NCOMMS-25-78183A/FigureS5-8_feature_plot_trajectory_data/Rank = 69 | CD3pCD56p.allNKT_freq_freq__freq_T2.tsv]

group	timepoint	timepoint2	N	value	se
0	[11,16)	13.5	42	-0.09494368027297907	0.15529061342723605
0	[22,26)	24	33	0.08525926646258042	0.16923089548824666
0	[32,37)	34.5	43	0.06147875729226348	0.15689238651921247
1	[11,16)	13.5	23	0.041777771592007094	0.22664757762143378
1	[22,26)	24	22	-0.10187413577801753	0.20688638290147937
1	[32,37)	34.5	12	-0.015763795405593535	0.2880965385201143
