# Supplementary material for: Immunological maladaptation preceding spontaneous preterm birth in human pregnancies
Source: Nat Commun. 2026 Jul 27;17:7121. doi: 10.1038/s41467-026-75605-5 (PMC13408597; doi:10.1038/s41467-026-75605-5)
Supplement: Supplementary file 11 — Source Data [file 41467_2026_75605_MOESM11_ESM.zip › Source data_NCOMMS-25-78183A/FigureS5-8_feature_plot_trajectory_data/Rank = 31 | CD14pCD16p.intMC_VDAC1_median__ISO_T2.tsv]

group	timepoint	timepoint2	N	value	se
0	[11,16)	13.5	34	-0.09597226049554497	0.2019736833828562
0	[22,26)	24	27	-0.37363339584387245	0.15376272784036307
0	[32,37)	34.5	33	0.14684488477765903	0.17386629296216022
1	[11,16)	13.5	20	-0.027004207854952004	0.1992070343932673
1	[22,26)	24	17	0.41702349856988524	0.22080242857055898
1	[32,37)	34.5	9	0.23876712231932312	0.35461366166409264
