# Supplementary material for: Immunological maladaptation preceding spontaneous preterm birth in human pregnancies
Source: Nat Commun. 2026 Jul 27;17:7121. doi: 10.1038/s41467-026-75605-5 (PMC13408597; doi:10.1038/s41467-026-75605-5)
Supplement: Supplementary file 11 — Source Data [file 41467_2026_75605_MOESM11_ESM.zip › Source data_NCOMMS-25-78183A/FigureS5-8_feature_plot_trajectory_data/Rank = 41 | CD62LpCD45RAn.CD8Tcm_CCR2_median__ISO_T2.tsv]

group	timepoint	timepoint2	N	value	se
0	[11,16)	13.5	34	-0.21429257123506987	0.1725841862079819
0	[22,26)	24	27	-0.22750509431886493	0.19438402746222616
0	[32,37)	34.5	34	0.024613932580030883	0.19053615804710042
1	[11,16)	13.5	20	0.09572902275635632	0.21271076002717176
1	[22,26)	24	17	0.6207197074775022	0.17140876453470313
1	[32,37)	34.5	9	0.013877308737334504	0.24785599492050658
