# Supplementary material for: Immunological maladaptation preceding spontaneous preterm birth in human pregnancies
Source: Nat Commun. 2026 Jul 27;17:7121. doi: 10.1038/s41467-026-75605-5 (PMC13408597; doi:10.1038/s41467-026-75605-5)
Supplement: Supplementary file 11 — Source Data [file 41467_2026_75605_MOESM11_ESM.zip › Source data_NCOMMS-25-78183A/FigureS5-8_feature_plot_trajectory_data/Rank = 6 | VDR_proteomics_proteomics__proteomics_T1.tsv]

group	timepoint	timepoint2	N	value	se
0	[11,16)	13.5	30	-0.04242507455486481	0.15639664127669461
0	[22,26)	24	28	0.43228504374625554	0.11220219263176458
0	[32,37)	34.5	26	0.6399308036010526	0.1693484591932996
1	[11,16)	13.5	21	-0.9923180302707842	0.21248370629715366
1	[22,26)	24	19	-0.26025282763113716	0.23310322299614408
1	[32,37)	34.5	10	-0.0519284747797254	0.2930267696950317
