# Supplementary material for: Immunological maladaptation preceding spontaneous preterm birth in human pregnancies
Source: Nat Commun. 2026 Jul 27;17:7121. doi: 10.1038/s41467-026-75605-5 (PMC13408597; doi:10.1038/s41467-026-75605-5)
Supplement: Supplementary file 11 — Source Data [file 41467_2026_75605_MOESM11_ESM.zip › Source data_NCOMMS-25-78183A/FigureS5-8_feature_plot_trajectory_data/Rank = 29 | CD45RAp.CD4Tnaive_TGFb_US__ICS_T3.tsv]

group	timepoint	timepoint2	N	value	se
0	[11,16)	13.5	42	-0.21712040767322927	0.1364419437471158
0	[22,26)	24	33	-0.015578617572103251	0.1833630424246695
0	[32,37)	34.5	43	0.36148716457035784	0.17477605123010526
1	[11,16)	13.5	23	-0.08172289914773591	0.17137133362547513
1	[22,26)	24	22	0.00148784147245494	0.22776695605211528
1	[32,37)	34.5	12	-0.3386585338638648	0.15825292807795585
