# Supplementary material for: Immunological maladaptation preceding spontaneous preterm birth in human pregnancies
Source: Nat Commun. 2026 Jul 27;17:7121. doi: 10.1038/s41467-026-75605-5 (PMC13408597; doi:10.1038/s41467-026-75605-5)
Supplement: Supplementary file 11 — Source Data [file 41467_2026_75605_MOESM11_ESM.zip › Source data_NCOMMS-25-78183A/FigureS5-8_feature_plot_trajectory_data/Rank = 42 | CD4p.T_freq_freq__freq_T2.tsv]

group	timepoint	timepoint2	N	value	se
0	[11,16)	13.5	42	-0.045747338656219695	0.12562986170116894
0	[22,26)	24	33	-0.060660110751153275	0.16261782234068012
0	[32,37)	34.5	43	0.41349187574195245	0.16866971096216168
1	[11,16)	13.5	23	-0.1880742551430081	0.20759889336224505
1	[22,26)	24	22	-0.37846859914117653	0.17828973919467886
1	[32,37)	34.5	12	-0.10041347742998918	0.38313608228382046
