# Supplementary material for: Immunological maladaptation preceding spontaneous preterm birth in human pregnancies
Source: Nat Commun. 2026 Jul 27;17:7121. doi: 10.1038/s41467-026-75605-5 (PMC13408597; doi:10.1038/s41467-026-75605-5)
Supplement: Supplementary file 11 — Source Data [file 41467_2026_75605_MOESM11_ESM.zip › Source data_NCOMMS-25-78183A/FigureS5-8_feature_plot_trajectory_data/Rank = 73 | TCRgdp.T_freq_freq__freq_T1.tsv]

group	timepoint	timepoint2	N	value	se
0	[11,16)	13.5	42	0.24992113481681405	0.1756376508712293
0	[22,26)	24	33	-0.0017209923817023602	0.17542948003610337
0	[32,37)	34.5	43	-0.20689764070594718	0.14355707936743067
1	[11,16)	13.5	23	0.16341893228219198	0.2085215079262793
1	[22,26)	24	22	-0.08785797378843167	0.1681252405992282
1	[32,37)	34.5	12	-0.28075469854161117	0.2739459473296642
