# Supplementary material for: Immunological maladaptation preceding spontaneous preterm birth in human pregnancies
Source: Nat Commun. 2026 Jul 27;17:7121. doi: 10.1038/s41467-026-75605-5 (PMC13408597; doi:10.1038/s41467-026-75605-5)
Supplement: Supplementary file 11 — Source Data [file 41467_2026_75605_MOESM11_ESM.zip › Source data_NCOMMS-25-78183A/FigureS5-8_feature_plot_trajectory_data/Rank = 48 | CD4nCD8n.NKT_freq_freq__freq_T3.tsv]

group	timepoint	timepoint2	N	value	se
0	[11,16)	13.5	42	0.09659673860829569	0.16551087874795947
0	[22,26)	24	33	-0.07225641576881332	0.18309312529481755
0	[32,37)	34.5	43	-0.10822120417559	0.14296428612985845
1	[11,16)	13.5	23	0.16574478235627438	0.21127239739116552
1	[22,26)	24	22	0.09331026442250184	0.188797344946138
1	[32,37)	34.5	12	-0.2403371110930568	0.3123355361509559
