# Supplementary material for: Immunological maladaptation preceding spontaneous preterm birth in human pregnancies
Source: Nat Commun. 2026 Jul 27;17:7121. doi: 10.1038/s41467-026-75605-5 (PMC13408597; doi:10.1038/s41467-026-75605-5)
Supplement: Supplementary file 11 — Source Data [file 41467_2026_75605_MOESM11_ESM.zip › Source data_NCOMMS-25-78183A/FigureS5-8_feature_plot_trajectory_data/Rank = 70 | Gro-g_proteomics_proteomics__proteomics_T1.tsv]

group	timepoint	timepoint2	N	value	se
0	[11,16)	13.5	30	-0.08414671506833009	0.1382711542198274
0	[22,26)	24	28	-0.23204737118798077	0.1709101518123734
0	[32,37)	34.5	26	-0.36770954187970134	0.20885925719232146
1	[11,16)	13.5	21	0.5754636833634238	0.24085737698973395
1	[22,26)	24	19	0.23649546163339352	0.24087621302442458
1	[32,37)	34.5	10	0.004567376670667155	0.2501726440668144
