# Supplementary material for: Immunological maladaptation preceding spontaneous preterm birth in human pregnancies
Source: Nat Commun. 2026 Jul 27;17:7121. doi: 10.1038/s41467-026-75605-5 (PMC13408597; doi:10.1038/s41467-026-75605-5)
Supplement: Supplementary file 11 — Source Data [file 41467_2026_75605_MOESM11_ESM.zip › Source data_NCOMMS-25-78183A/FigureS5-8_feature_plot_trajectory_data/Rank = 51 | CD4p.T_IL4_US__ICS_T3.tsv]

group	timepoint	timepoint2	N	value	se
0	[11,16)	13.5	42	0.010706934807278114	0.14747882277675137
0	[22,26)	24	33	0.06895270026235463	0.21361032992903495
0	[32,37)	34.5	43	0.1513833860438114	0.15030230418082077
1	[11,16)	13.5	23	0.059250957715196055	0.20118797265499702
1	[22,26)	24	22	-0.31601508975417286	0.19994296416352708
1	[32,37)	34.5	12	-0.303754668608734	0.17581350947546526
