# Supplementary material for: Immunological maladaptation preceding spontaneous preterm birth in human pregnancies
Source: Nat Commun. 2026 Jul 27;17:7121. doi: 10.1038/s41467-026-75605-5 (PMC13408597; doi:10.1038/s41467-026-75605-5)
Supplement: Supplementary file 11 — Source Data [file 41467_2026_75605_MOESM11_ESM.zip › Source data_NCOMMS-25-78183A/FigureS5-8_feature_plot_trajectory_data/Rank = 37 | CD62LpCD45RAp.CD4Tnaive_TGFb_US__ICS_T3.tsv]

group	timepoint	timepoint2	N	value	se
0	[11,16)	13.5	42	-0.10207457589790224	0.15157746603228622
0	[22,26)	24	33	0.10982540204492067	0.190520089287912
0	[32,37)	34.5	43	0.23330700771623247	0.17014723575056687
1	[11,16)	13.5	23	-0.07329956714215051	0.18710954336567456
1	[22,26)	24	22	-0.21114030144636795	0.20315408097212273
1	[32,37)	34.5	12	-0.25319422795658547	0.12275218682605786
