# Supplementary material for: Immunological maladaptation preceding spontaneous preterm birth in human pregnancies
Source: Nat Commun. 2026 Jul 27;17:7121. doi: 10.1038/s41467-026-75605-5 (PMC13408597; doi:10.1038/s41467-026-75605-5)
Supplement: Supplementary file 11 — Source Data [file 41467_2026_75605_MOESM11_ESM.zip › Source data_NCOMMS-25-78183A/FigureS5-8_feature_plot_trajectory_data/Rank = 20 | b-NGF_proteomics_proteomics__proteomics_T1.tsv]

group	timepoint	timepoint2	N	value	se
0	[11,16)	13.5	30	-0.3777511594206417	0.11358701679152734
0	[22,26)	24	28	-0.3087821877345576	0.1546265904800598
0	[32,37)	34.5	26	-0.20952275699982054	0.1533497924409853
1	[11,16)	13.5	21	0.6767306257941088	0.27275540047860325
1	[22,26)	24	19	0.5506204489494415	0.2544736233332338
1	[32,37)	34.5	10	0.11126589837737104	0.36966017072069446
