# Supplementary material for: Immunological maladaptation preceding spontaneous preterm birth in human pregnancies
Source: Nat Commun. 2026 Jul 27;17:7121. doi: 10.1038/s41467-026-75605-5 (PMC13408597; doi:10.1038/s41467-026-75605-5)
Supplement: Supplementary file 11 — Source Data [file 41467_2026_75605_MOESM11_ESM.zip › Source data_NCOMMS-25-78183A/FigureS5-8_feature_plot_trajectory_data/Rank = 22 | CD4nCD8n.NKT_CCR2_median__ISO_T2.tsv]

group	timepoint	timepoint2	N	value	se
0	[11,16)	13.5	34	-0.3917887963428798	0.15308352851798618
0	[22,26)	24	27	0.05285504020357331	0.17964609286097769
0	[32,37)	34.5	34	-0.15924301517708994	0.1872327134239377
1	[11,16)	13.5	20	-0.00880502730947642	0.1767333128896019
1	[22,26)	24	17	0.9719525147630462	0.2298585936030935
1	[32,37)	34.5	9	0.10676703348891478	0.20940686419353116
