# Supplementary material for: Immunological maladaptation preceding spontaneous preterm birth in human pregnancies
Source: Nat Commun. 2026 Jul 27;17:7121. doi: 10.1038/s41467-026-75605-5 (PMC13408597; doi:10.1038/s41467-026-75605-5)
Supplement: Supplementary file 11 — Source Data [file 41467_2026_75605_MOESM11_ESM.zip › Source data_NCOMMS-25-78183A/FigureS5-8_feature_plot_trajectory_data/Rank = 5 | SAA2_proteomics_proteomics__proteomics_T2.tsv]

group	timepoint	timepoint2	N	value	se
0	[11,16)	13.5	30	-0.06622193211498933	0.18565113164704733
0	[22,26)	24	28	-0.19271006395566412	0.16173937419491505
0	[32,37)	34.5	26	-0.4128803733554114	0.13447737888793507
1	[11,16)	13.5	21	0.5140694892501372	0.254313733799107
1	[22,26)	24	19	0.6807466880206334	0.2387319993843491
1	[32,37)	34.5	10	-0.48458035679955547	0.1805511643781782
