# Supplementary material for: Immunological maladaptation preceding spontaneous preterm birth in human pregnancies
Source: Nat Commun. 2026 Jul 27;17:7121. doi: 10.1038/s41467-026-75605-5 (PMC13408597; doi:10.1038/s41467-026-75605-5)
Supplement: Supplementary file 11 — Source Data [file 41467_2026_75605_MOESM11_ESM.zip › Source data_NCOMMS-25-78183A/FigureS5-8_feature_plot_trajectory_data/Rank = 13 | TACI_proteomics_proteomics__proteomics_T3.tsv]

group	timepoint	timepoint2	N	value	se
0	[11,16)	13.5	30	-0.029148108217972306	0.20644433803195916
0	[22,26)	24	28	-0.041373928903947366	0.1661122430668437
0	[32,37)	34.5	26	-0.36776007131788363	0.15356301594837
1	[11,16)	13.5	21	0.34247202187363607	0.20984672542410082
1	[22,26)	24	19	-0.07012499941179678	0.2709776160862616
1	[32,37)	34.5	10	0.6681082449923431	0.24989385369535366
