# Supplementary material for: Immunological maladaptation preceding spontaneous preterm birth in human pregnancies
Source: Nat Commun. 2026 Jul 27;17:7121. doi: 10.1038/s41467-026-75605-5 (PMC13408597; doi:10.1038/s41467-026-75605-5)
Supplement: Supplementary file 11 — Source Data [file 41467_2026_75605_MOESM11_ESM.zip › Source data_NCOMMS-25-78183A/FigureS5-8_feature_plot_trajectory_data/Rank = 44 | ChATp.CD8T_freq_freq__freq_T2.tsv]

group	timepoint	timepoint2	N	value	se
0	[11,16)	13.5	42	0.05467102038031703	0.16430481015567974
0	[22,26)	24	33	-0.28848511968299173	0.09428158063288732
0	[32,37)	34.5	43	0.08746196112713042	0.16025545347703993
1	[11,16)	13.5	23	0.2541125895405982	0.2605322185967588
1	[22,26)	24	22	0.035057473753330404	0.20126139299531143
1	[32,37)	34.5	12	-0.2627410180756776	0.315550620574167
