# Supplementary material for: Immunological maladaptation preceding spontaneous preterm birth in human pregnancies
Source: Nat Commun. 2026 Jul 27;17:7121. doi: 10.1038/s41467-026-75605-5 (PMC13408597; doi:10.1038/s41467-026-75605-5)
Supplement: Supplementary file 11 — Source Data [file 41467_2026_75605_MOESM11_ESM.zip › Source data_NCOMMS-25-78183A/FigureS5-8_feature_plot_trajectory_data/Rank = 38 | CD8p.T_freq_freq__freq_T3.tsv]

group	timepoint	timepoint2	N	value	se
0	[11,16)	13.5	42	0.06344757218684148	0.15002993163051703
0	[22,26)	24	33	0.004892444193594412	0.18575603374609007
0	[32,37)	34.5	43	0.07984350000467345	0.15313275380345748
1	[11,16)	13.5	23	0.0329494713649653	0.2045137000739331
1	[22,26)	24	22	-0.05295921824278615	0.216885827246839
1	[32,37)	34.5	12	-0.48768785254086355	0.27758475622955275
