# Supplementary material for: Immunological maladaptation preceding spontaneous preterm birth in human pregnancies
Source: Nat Commun. 2026 Jul 27;17:7121. doi: 10.1038/s41467-026-75605-5 (PMC13408597; doi:10.1038/s41467-026-75605-5)
Supplement: Supplementary file 11 — Source Data [file 41467_2026_75605_MOESM11_ESM.zip › Source data_NCOMMS-25-78183A/FigureS5-8_feature_plot_trajectory_data/Rank = 15 | ChATp.CD4T_freq_freq__freq_T1.tsv]

group	timepoint	timepoint2	N	value	se
0	[11,16)	13.5	42	-0.016897377911359104	0.15375482647675545
0	[22,26)	24	33	-0.27170147431105507	0.08653127026240963
0	[32,37)	34.5	43	0.12364671242340614	0.15675000110021792
1	[11,16)	13.5	23	0.2920339981999972	0.2831220649759309
1	[22,26)	24	22	0.00357161055795196	0.2128568391134992
1	[32,37)	34.5	12	-0.2030272917116178	0.3251491073228094
