# Supplementary material for: Immunological maladaptation preceding spontaneous preterm birth in human pregnancies
Source: Nat Commun. 2026 Jul 27;17:7121. doi: 10.1038/s41467-026-75605-5 (PMC13408597; doi:10.1038/s41467-026-75605-5)
Supplement: Supplementary file 11 — Source Data [file 41467_2026_75605_MOESM11_ESM.zip › Source data_NCOMMS-25-78183A/FigureS5-8_feature_plot_trajectory_data/Rank = 61 | CD62LnCD45RAn.CD8Tem_freq_freq__freq_T1.tsv]

group	timepoint	timepoint2	N	value	se
0	[11,16)	13.5	42	0.10053791400803622	0.1568807283711761
0	[22,26)	24	33	-0.06021770898949263	0.17826891511343682
0	[32,37)	34.5	43	-0.17836457564817101	0.15217181221811393
1	[11,16)	13.5	23	0.24560100102035057	0.2329038560300412
1	[22,26)	24	22	0.04821726066884278	0.19123355943199755
1	[32,37)	34.5	12	-0.10627783308297974	0.2524116234596851
