# Supplementary material for: Immunological maladaptation preceding spontaneous preterm birth in human pregnancies
Source: Nat Commun. 2026 Jul 27;17:7121. doi: 10.1038/s41467-026-75605-5 (PMC13408597; doi:10.1038/s41467-026-75605-5)
Supplement: Supplementary file 11 — Source Data [file 41467_2026_75605_MOESM11_ESM.zip › Source data_NCOMMS-25-78183A/FigureS5-8_feature_plot_trajectory_data/Rank = 2 | LRP8_proteomics_proteomics__proteomics_T2.tsv]

group	timepoint	timepoint2	N	value	se
0	[11,16)	13.5	30	-0.008378234328170609	0.18973143566407152
0	[22,26)	24	28	0.3536133262982816	0.1545608857971421
0	[32,37)	34.5	26	0.6298254996443897	0.18247774235309772
1	[11,16)	13.5	21	-0.5158531989396723	0.19374270207289687
1	[22,26)	24	19	-0.48544732066254825	0.16114268208999538
1	[32,37)	34.5	10	-0.43207542970879603	0.3310925702181629
