# Supplementary material for: Immunological maladaptation preceding spontaneous preterm birth in human pregnancies
Source: Nat Commun. 2026 Jul 27;17:7121. doi: 10.1038/s41467-026-75605-5 (PMC13408597; doi:10.1038/s41467-026-75605-5)
Supplement: Supplementary file 11 — Source Data [file 41467_2026_75605_MOESM11_ESM.zip › Source data_NCOMMS-25-78183A/FigureS5-8_feature_plot_trajectory_data/Rank = 54 | sRANKL_proteomics_proteomics__proteomics_T2.tsv]

group	timepoint	timepoint2	N	value	se
0	[11,16)	13.5	30	-0.022031436599517087	0.17166822732449985
0	[22,26)	24	28	-0.3407664151459412	0.1845539098095608
0	[32,37)	34.5	26	-0.3076779462051756	0.18568907059615833
1	[11,16)	13.5	21	0.36155334243260295	0.2404037109035773
1	[22,26)	24	19	0.3958918851665731	0.20861641901627218
1	[32,37)	34.5	10	0.21945721764142773	0.3039120900949832
