# Supplementary material for: Immunological maladaptation preceding spontaneous preterm birth in human pregnancies
Source: Nat Commun. 2026 Jul 27;17:7121. doi: 10.1038/s41467-026-75605-5 (PMC13408597; doi:10.1038/s41467-026-75605-5)
Supplement: Supplementary file 11 — Source Data [file 41467_2026_75605_MOESM11_ESM.zip › Source data_NCOMMS-25-78183A/FigureS5-8_feature_plot_trajectory_data/Rank = 9 | GRPE1_proteomics_proteomics__proteomics_T1.tsv]

group	timepoint	timepoint2	N	value	se
0	[11,16)	13.5	30	-0.06904431098093486	0.1731566734079411
0	[22,26)	24	28	-0.04875936029143519	0.19218036774779473
0	[32,37)	34.5	26	-0.21108267096495673	0.2299768203618503
1	[11,16)	13.5	21	0.6542046319867899	0.1539386571642039
1	[22,26)	24	19	-0.27965336711328487	0.18507184598029783
1	[32,37)	34.5	10	-0.0285228193119083	0.357180543211207
