# Supplementary material for: Immunological maladaptation preceding spontaneous preterm birth in human pregnancies
Source: Nat Commun. 2026 Jul 27;17:7121. doi: 10.1038/s41467-026-75605-5 (PMC13408597; doi:10.1038/s41467-026-75605-5)
Supplement: Supplementary file 11 — Source Data [file 41467_2026_75605_MOESM11_ESM.zip › Source data_NCOMMS-25-78183A/FigureS5-8_feature_plot_trajectory_data/Rank = 50 | CRTH2p.Th2CD4T_freq_freq__freq_T3.tsv]

group	timepoint	timepoint2	N	value	se
0	[11,16)	13.5	42	0.14425014866240093	0.1373731770573304
0	[22,26)	24	33	0.0918803235449872	0.1649282442188798
0	[32,37)	34.5	43	-0.04780461910193273	0.16143057277027129
1	[11,16)	13.5	23	0.1361499322942464	0.2185867946705407
1	[22,26)	24	22	-0.2191994219909443	0.23924757785304684
1	[32,37)	34.5	12	-0.4453349548657571	0.27495663875331083
