# Supplementary material for: Immunological maladaptation preceding spontaneous preterm birth in human pregnancies
Source: Nat Commun. 2026 Jul 27;17:7121. doi: 10.1038/s41467-026-75605-5 (PMC13408597; doi:10.1038/s41467-026-75605-5)
Supplement: Supplementary file 11 — Source Data [file 41467_2026_75605_MOESM11_ESM.zip › Source data_NCOMMS-25-78183A/FigureS5-8_feature_plot_trajectory_data/Rank = 55 | CBR1_proteomics_proteomics__proteomics_T2.tsv]

group	timepoint	timepoint2	N	value	se
0	[11,16)	13.5	30	0.08286841904394579	0.1621218319374563
0	[22,26)	24	28	0.24917845477549244	0.1939836750175468
0	[32,37)	34.5	26	0.1790334676896051	0.23006454449346356
1	[11,16)	13.5	21	-0.1069044326361786	0.21155532398432983
1	[22,26)	24	19	-0.6211371421544037	0.17305269793375486
1	[32,37)	34.5	10	0.027749191920507996	0.3120543080000087
