# Supplementary material for: Immunological maladaptation preceding spontaneous preterm birth in human pregnancies
Source: Nat Commun. 2026 Jul 27;17:7121. doi: 10.1038/s41467-026-75605-5 (PMC13408597; doi:10.1038/s41467-026-75605-5)
Supplement: Supplementary file 11 — Source Data [file 41467_2026_75605_MOESM11_ESM.zip › Source data_NCOMMS-25-78183A/FigureS5-8_feature_plot_trajectory_data/Rank = 19 | CD66p.Granulocytes_IFNg_PI__ICS_T3.tsv]

group	timepoint	timepoint2	N	value	se
0	[11,16)	13.5	42	-0.25856244588316013	0.12342167579205592
0	[22,26)	24	33	0.018116247692075656	0.16538148963750726
0	[32,37)	34.5	43	-0.14372974844037428	0.12955125680250018
1	[11,16)	13.5	23	0.0658178106731674	0.23986346870204947
1	[22,26)	24	22	0.019556620241932707	0.17532642314166516
1	[32,37)	34.5	12	1.208175870448751	0.4257774423177377
