# Supplementary material for: Immunological maladaptation preceding spontaneous preterm birth in human pregnancies
Source: Nat Commun. 2026 Jul 27;17:7121. doi: 10.1038/s41467-026-75605-5 (PMC13408597; doi:10.1038/s41467-026-75605-5)
Supplement: Supplementary file 11 — Source Data [file 41467_2026_75605_MOESM11_ESM.zip › Source data_NCOMMS-25-78183A/FigureS5-8_feature_plot_trajectory_data/Rank = 3 | PACAP-27_proteomics_proteomics__proteomics_T2.tsv]

group	timepoint	timepoint2	N	value	se
0	[11,16)	13.5	30	-0.10410008862950632	0.1459838385287592
0	[22,26)	24	28	-0.4233115680885167	0.12393970592571169
0	[32,37)	34.5	26	-0.4049305415525797	0.16873770875237984
1	[11,16)	13.5	21	0.6529873609020148	0.2598927473879699
1	[22,26)	24	19	0.5640912076221622	0.23425357381180908
1	[32,37)	34.5	10	0.11006533487341152	0.386951456412307
