# Supplementary material for: Immunological maladaptation preceding spontaneous preterm birth in human pregnancies
Source: Nat Commun. 2026 Jul 27;17:7121. doi: 10.1038/s41467-026-75605-5 (PMC13408597; doi:10.1038/s41467-026-75605-5)
Supplement: Supplementary file 11 — Source Data [file 41467_2026_75605_MOESM11_ESM.zip › Source data_NCOMMS-25-78183A/FigureS5-8_feature_plot_trajectory_data/Rank = 4 | NKp46_proteomics_proteomics__proteomics_T1.tsv]

group	timepoint	timepoint2	N	value	se
0	[11,16)	13.5	30	-0.34605300871737366	0.18703205959845137
0	[22,26)	24	28	-0.15001641327080775	0.19384341361616564
0	[32,37)	34.5	26	-0.012382147405535499	0.18688359743925886
1	[11,16)	13.5	21	0.436849115038581	0.1808064790583858
1	[22,26)	24	19	0.2606276947896985	0.2010031949663646
1	[32,37)	34.5	10	0.02314598307479896	0.40935005395864715
