# Supplementary material for: Immunological maladaptation preceding spontaneous preterm birth in human pregnancies
Source: Nat Commun. 2026 Jul 27;17:7121. doi: 10.1038/s41467-026-75605-5 (PMC13408597; doi:10.1038/s41467-026-75605-5)
Supplement: Supplementary file 11 — Source Data [file 41467_2026_75605_MOESM11_ESM.zip › Source data_NCOMMS-25-78183A/FigureS5-8_feature_plot_trajectory_data/Rank = 56 | CD45RAp.CD4Tnaive_IL17A_US__ICS_T3.tsv]

group	timepoint	timepoint2	N	value	se
0	[11,16)	13.5	42	-0.07066824777122635	0.14735796183247096
0	[22,26)	24	33	0.08798249264223382	0.18045190281210086
0	[32,37)	34.5	43	0.23934465131993315	0.168634738464252
1	[11,16)	13.5	23	-0.052632391366004415	0.21363901651192446
1	[22,26)	24	22	-0.25792864818610006	0.19819675846702411
1	[32,37)	34.5	12	-0.27851671633727354	0.1790847041457441
