# Supplementary material for: Immunological maladaptation preceding spontaneous preterm birth in human pregnancies
Source: Nat Commun. 2026 Jul 27;17:7121. doi: 10.1038/s41467-026-75605-5 (PMC13408597; doi:10.1038/s41467-026-75605-5)
Supplement: Supplementary file 11 — Source Data [file 41467_2026_75605_MOESM11_ESM.zip › Source data_NCOMMS-25-78183A/FigureS5-8_feature_plot_trajectory_data/Rank = 11 | CD62LnCD45RAp.CD8Temra_MIP1b_PI__ICS_T2.tsv]

group	timepoint	timepoint2	N	value	se
0	[11,16)	13.5	42	-0.18648364278426438	0.14361773828145064
0	[22,26)	24	33	0.34837187166044237	0.15753470491325708
0	[32,37)	34.5	43	0.2907592896738439	0.1763599610233839
1	[11,16)	13.5	22	-0.5354597167215435	0.19016217264284857
1	[22,26)	24	22	-0.2772732244273331	0.16268404429813954
1	[32,37)	34.5	12	0.1493642850949437	0.27240967606086025
