# Supplementary material for: Immunological maladaptation preceding spontaneous preterm birth in human pregnancies
Source: Nat Commun. 2026 Jul 27;17:7121. doi: 10.1038/s41467-026-75605-5 (PMC13408597; doi:10.1038/s41467-026-75605-5)
Supplement: Supplementary file 11 — Source Data [file 41467_2026_75605_MOESM11_ESM.zip › Source data_NCOMMS-25-78183A/FigureS5-8_feature_plot_trajectory_data/Rank = 43 | ALT_proteomics_proteomics__proteomics_T2.tsv]

group	timepoint	timepoint2	N	value	se
0	[11,16)	13.5	30	-0.23143819601416893	0.17936549596948898
0	[22,26)	24	28	0.227429619400908	0.17348304329731679
0	[32,37)	34.5	26	0.8352211065816186	0.17461562096724537
1	[11,16)	13.5	21	-0.5529052218823167	0.18615670744718443
1	[22,26)	24	19	-0.5618344302189228	0.1707734291236026
1	[32,37)	34.5	10	0.04890302577902832	0.23203034643218878
