# Supplementary material for: Immunological maladaptation preceding spontaneous preterm birth in human pregnancies
Source: Nat Commun. 2026 Jul 27;17:7121. doi: 10.1038/s41467-026-75605-5 (PMC13408597; doi:10.1038/s41467-026-75605-5)
Supplement: Supplementary file 11 — Source Data [file 41467_2026_75605_MOESM11_ESM.zip › Source data_NCOMMS-25-78183A/FigureS5-8_feature_plot_trajectory_data/Rank = 14 | CD62LnCD45RAp.CD4Temra_IFNg_US__ICS_T3.tsv]

group	timepoint	timepoint2	N	value	se
0	[11,16)	13.5	42	-0.23019686156522257	0.13690207532913085
0	[22,26)	24	33	0.06241168434223885	0.15355012746803562
0	[32,37)	34.5	43	0.2211484359592857	0.1694941890130181
1	[11,16)	13.5	23	0.06839771483145456	0.22773078219623963
1	[22,26)	24	22	0.16413533337820277	0.22756612584341526
1	[32,37)	34.5	12	-0.5904020766039978	0.2029568741060603
