# Supplementary material for: Immunological maladaptation preceding spontaneous preterm birth in human pregnancies
Source: Nat Commun. 2026 Jul 27;17:7121. doi: 10.1038/s41467-026-75605-5 (PMC13408597; doi:10.1038/s41467-026-75605-5)
Supplement: Supplementary file 11 — Source Data [file 41467_2026_75605_MOESM11_ESM.zip › Source data_NCOMMS-25-78183A/FigureS5-8_feature_plot_trajectory_data/Rank = 24 | CD56loCD16p.NK_freq_freq__freq_T2.tsv]

group	timepoint	timepoint2	N	value	se
0	[11,16)	13.5	42	0.17577857056364457	0.14946738469442178
0	[22,26)	24	33	0.17998928061131594	0.17454095177049161
0	[32,37)	34.5	43	-0.3825946003522741	0.13220074940369586
1	[11,16)	13.5	23	0.3491041230893731	0.24342025015986732
1	[22,26)	24	22	-0.2586586409544245	0.17894481383798472
1	[32,37)	34.5	12	0.06585973843692679	0.3260346292383847
