# Supplementary material for: Immunological maladaptation preceding spontaneous preterm birth in human pregnancies
Source: Nat Commun. 2026 Jul 27;17:7121. doi: 10.1038/s41467-026-75605-5 (PMC13408597; doi:10.1038/s41467-026-75605-5)
Supplement: Supplementary file 11 — Source Data [file 41467_2026_75605_MOESM11_ESM.zip › Source data_NCOMMS-25-78183A/FigureS5-8_feature_plot_trajectory_data/Rank = 64 | MyeloidCells_freq_freq__freq_T2.tsv]

group	timepoint	timepoint2	N	value	se
0	[11,16)	13.5	42	-0.14787467503367718	0.12918545222321065
0	[22,26)	24	33	0.09938610339582947	0.16571145901326204
0	[32,37)	34.5	43	-0.1818753302301503	0.17043281531754995
1	[11,16)	13.5	23	-0.07678378356476638	0.1474919115510003
1	[22,26)	24	22	0.3046634265042588	0.23010877751449155
1	[32,37)	34.5	12	0.48458881484538896	0.39572999630910494
