# Supplementary material for: Immunological maladaptation preceding spontaneous preterm birth in human pregnancies
Source: Nat Commun. 2026 Jul 27;17:7121. doi: 10.1038/s41467-026-75605-5 (PMC13408597; doi:10.1038/s41467-026-75605-5)
Supplement: Supplementary file 11 — Source Data [file 41467_2026_75605_MOESM11_ESM.zip › Source data_NCOMMS-25-78183A/FigureS5-8_feature_plot_trajectory_data/Rank = 39 | ChATp.CD4T_IL2_US__ICS_T3.tsv]

group	timepoint	timepoint2	N	value	se
0	[11,16)	13.5	42	-0.1654993405698502	0.14573923130214764
0	[22,26)	24	33	0.040556159767384053	0.188836800877685
0	[32,37)	34.5	43	0.14530733938537727	0.1624329943157844
1	[11,16)	13.5	23	0.15351319970712693	0.189347992439824
1	[22,26)	24	22	0.07201088098900262	0.23357107083343082
1	[32,37)	34.5	12	-0.47921996141526185	0.1568550277734802
