# Supplementary material for: Immunological maladaptation preceding spontaneous preterm birth in human pregnancies
Source: Nat Commun. 2026 Jul 27;17:7121. doi: 10.1038/s41467-026-75605-5 (PMC13408597; doi:10.1038/s41467-026-75605-5)
Supplement: Supplementary file 11 — Source Data [file 41467_2026_75605_MOESM11_ESM.zip › Source data_NCOMMS-25-78183A/FigureS5-8_feature_plot_trajectory_data/Rank = 46 | CD62LpCD45RAp.CD4Tnaive_TGFb_PI__ICS_T3.tsv]

group	timepoint	timepoint2	N	value	se
0	[11,16)	13.5	42	0.07274092876001945	0.1526139360035643
0	[22,26)	24	33	-0.106245747783093	0.18876919164192726
0	[32,37)	34.5	43	-0.21895248787669502	0.16903884951432763
1	[11,16)	13.5	23	0.05372615998683036	0.19321159171566335
1	[22,26)	24	22	0.2442710347703765	0.2022731326704762
1	[32,37)	34.5	12	0.2713569335811461	0.12148096909495279
