# Supplementary material for: Immunological maladaptation preceding spontaneous preterm birth in human pregnancies
Source: Nat Commun. 2026 Jul 27;17:7121. doi: 10.1038/s41467-026-75605-5 (PMC13408597; doi:10.1038/s41467-026-75605-5)
Supplement: Supplementary file 11 — Source Data [file 41467_2026_75605_MOESM11_ESM.zip › Source data_NCOMMS-25-78183A/FigureS5-8_feature_plot_trajectory_data/Rank = 62 | CD62LnCD45RAp.CD4Temra_freq_freq__freq_T3.tsv]

group	timepoint	timepoint2	N	value	se
0	[11,16)	13.5	42	-0.19322968597804877	0.1284300236410053
0	[22,26)	24	33	0.008239314647080649	0.156956539525003
0	[32,37)	34.5	43	0.276409740819017	0.16448990320988985
1	[11,16)	13.5	23	-0.15833031042196385	0.2121178863040347
1	[22,26)	24	22	0.09679632660413842	0.22958477204884434
1	[32,37)	34.5	12	-0.2108159560899334	0.3633469135386926
