# Supplementary material for: Immunological maladaptation preceding spontaneous preterm birth in human pregnancies
Source: Nat Commun. 2026 Jul 27;17:7121. doi: 10.1038/s41467-026-75605-5 (PMC13408597; doi:10.1038/s41467-026-75605-5)
Supplement: Supplementary file 11 — Source Data [file 41467_2026_75605_MOESM11_ESM.zip › Source data_NCOMMS-25-78183A/FigureS5-8_feature_plot_trajectory_data/Rank = 45 | CD45RAp.CD4Tnaive_IL4_US__ICS_T3.tsv]

group	timepoint	timepoint2	N	value	se
0	[11,16)	13.5	42	-0.044179329655588274	0.14327735945310707
0	[22,26)	24	33	0.11069295542159707	0.2002971743665884
0	[32,37)	34.5	43	0.2342794862111506	0.15728736445782615
1	[11,16)	13.5	23	-0.03257945002852208	0.20805097761889021
1	[22,26)	24	22	-0.29560833251814117	0.198978709776073
1	[32,37)	34.5	12	-0.3848869103668622	0.1914898815606663
