# Supplementary material for: Immunological maladaptation preceding spontaneous preterm birth in human pregnancies
Source: Nat Commun. 2026 Jul 27;17:7121. doi: 10.1038/s41467-026-75605-5 (PMC13408597; doi:10.1038/s41467-026-75605-5)
Supplement: Supplementary file 11 — Source Data [file 41467_2026_75605_MOESM11_ESM.zip › Source data_NCOMMS-25-78183A/FigureS5-8_feature_plot_trajectory_data/Rank = 35 | CD66p.Granulocytes_PDL1_median__ISO_T1.tsv]

group	timepoint	timepoint2	N	value	se
0	[11,16)	13.5	34	-0.23937614135068036	0.17358168548313638
0	[22,26)	24	27	-0.16143736292855157	0.17590244629070148
0	[32,37)	34.5	34	-0.19873613250402425	0.18962181758205246
1	[11,16)	13.5	19	0.553716420865616	0.22555046367388815
1	[22,26)	24	17	0.4246938196511605	0.134798530954372
1	[32,37)	34.5	9	0.1599532298581591	0.34693223012558777
