# Supplementary material for: Immunological maladaptation preceding spontaneous preterm birth in human pregnancies
Source: Nat Commun. 2026 Jul 27;17:7121. doi: 10.1038/s41467-026-75605-5 (PMC13408597; doi:10.1038/s41467-026-75605-5)
Supplement: Supplementary file 11 — Source Data [file 41467_2026_75605_MOESM11_ESM.zip › Source data_NCOMMS-25-78183A/FigureS5-8_feature_plot_trajectory_data/Rank = 66 | CD4pCD8p.T_freq_freq__freq_T1.tsv]

group	timepoint	timepoint2	N	value	se
0	[11,16)	13.5	42	0.23147172475572578	0.1845344984427903
0	[22,26)	24	33	-0.0014504949679637453	0.18297961590098136
0	[32,37)	34.5	43	0.008234335093110652	0.1644249915764211
1	[11,16)	13.5	23	-0.09986930374399526	0.14719346362228972
1	[22,26)	24	22	-0.2200843876477453	0.15271853231014973
1	[32,37)	34.5	12	-0.24076433336992278	0.1984010905030893
