# Supplementary material for: Immunological maladaptation preceding spontaneous preterm birth in human pregnancies
Source: Nat Commun. 2026 Jul 27;17:7121. doi: 10.1038/s41467-026-75605-5 (PMC13408597; doi:10.1038/s41467-026-75605-5)
Supplement: Supplementary file 11 — Source Data [file 41467_2026_75605_MOESM11_ESM.zip › Source data_NCOMMS-25-78183A/FigureS5-8_feature_plot_trajectory_data/Rank = 10 | FoxP3pCD25p.CD4Treg_TGFb_PI__ICS_T1.tsv]

group	timepoint	timepoint2	N	value	se
0	[11,16)	13.5	42	0.1063452116992761	0.15646665064665471
0	[22,26)	24	33	0.3330336290500421	0.18198880382949797
0	[32,37)	34.5	43	0.05122524541896218	0.17115689501713913
1	[11,16)	13.5	22	-0.40320342485044497	0.11254866003343969
1	[22,26)	24	22	-0.2450303342031159	0.19852096114325635
1	[32,37)	34.5	12	-0.26958434648514257	0.2732720325942323
