# Supplementary material for: Immunological maladaptation preceding spontaneous preterm birth in human pregnancies
Source: Nat Commun. 2026 Jul 27;17:7121. doi: 10.1038/s41467-026-75605-5 (PMC13408597; doi:10.1038/s41467-026-75605-5)
Supplement: Supplementary file 11 — Source Data [file 41467_2026_75605_MOESM11_ESM.zip › Source data_NCOMMS-25-78183A/FigureS5-8_feature_plot_trajectory_data/Rank = 60 | CD45RAn.CD4Tmem_freq_freq__freq_T2.tsv]

group	timepoint	timepoint2	N	value	se
0	[11,16)	13.5	42	0.2206414840186077	0.1374120473556871
0	[22,26)	24	33	-0.16494733407865197	0.18715174146818972
0	[32,37)	34.5	43	-0.08278422051983017	0.1587399512702707
1	[11,16)	13.5	23	0.14307519435231664	0.19180695371259265
1	[22,26)	24	22	-0.2644224365798603	0.22894554857615354
1	[32,37)	34.5	12	0.18855044273500607	0.28183394741364315
