# Supplementary material for: Immunological maladaptation preceding spontaneous preterm birth in human pregnancies
Source: Nat Commun. 2026 Jul 27;17:7121. doi: 10.1038/s41467-026-75605-5 (PMC13408597; doi:10.1038/s41467-026-75605-5)
Supplement: Supplementary file 11 — Source Data [file 41467_2026_75605_MOESM11_ESM.zip › Source data_NCOMMS-25-78183A/FigureS5-8_feature_plot_trajectory_data/Rank = 34 | Tissue transglutaminase_proteomics_proteomics__proteomics_T2.tsv]

group	timepoint	timepoint2	N	value	se
0	[11,16)	13.5	30	-0.2587718336556198	0.1856964943205238
0	[22,26)	24	28	0.08316459296788127	0.1716854346961007
0	[32,37)	34.5	26	0.8436547039909822	0.16507142453572396
1	[11,16)	13.5	21	-0.23838066129720994	0.20067750275180582
1	[22,26)	24	19	-0.5333441683397743	0.17961341689178734
1	[32,37)	34.5	10	-5.976912722876343e-5	0.27689446794741773
