# Supplementary material for: Immunological maladaptation preceding spontaneous preterm birth in human pregnancies
Source: Nat Commun. 2026 Jul 27;17:7121. doi: 10.1038/s41467-026-75605-5 (PMC13408597; doi:10.1038/s41467-026-75605-5)
Supplement: Supplementary file 11 — Source Data [file 41467_2026_75605_MOESM11_ESM.zip › Source data_NCOMMS-25-78183A/FigureS5-8_feature_plot_trajectory_data/Rank = 49 | CD56hiCD16n.NK_freq_freq__freq_T1.tsv]

group	timepoint	timepoint2	N	value	se
0	[11,16)	13.5	42	-0.12923981915463334	0.13992921932567035
0	[22,26)	24	33	-0.02507063619050232	0.17085986024752076
0	[32,37)	34.5	43	-0.11780942454248487	0.14730422052986805
1	[11,16)	13.5	23	0.28978513609374024	0.24540287315254092
1	[22,26)	24	22	0.03148183842899703	0.2038621653295673
1	[32,37)	34.5	12	0.3302958398761889	0.3482942752207775
