# Supplementary material for: Immunological maladaptation preceding spontaneous preterm birth in human pregnancies
Source: Nat Commun. 2026 Jul 27;17:7121. doi: 10.1038/s41467-026-75605-5 (PMC13408597; doi:10.1038/s41467-026-75605-5)
Supplement: Supplementary file 11 — Source Data [file 41467_2026_75605_MOESM11_ESM.zip › Source data_NCOMMS-25-78183A/FigureS5-8_feature_plot_trajectory_data/Rank = 7 | CD66p.Granulocytes_TNFa_PI__ICS_T3.tsv]

group	timepoint	timepoint2	N	value	se
0	[11,16)	13.5	42	-0.3064111794856538	0.12386761398525845
0	[22,26)	24	33	-0.06608894815915627	0.15786297835340166
0	[32,37)	34.5	43	-0.005409854161067878	0.14422716051118306
1	[11,16)	13.5	23	-0.06818676576777694	0.19024687004451238
1	[22,26)	24	22	-0.0029693156813605124	0.21254965535265385
1	[32,37)	34.5	12	1.4097040928520204	0.35319165789126866
