# Supplementary material for: Immunological maladaptation preceding spontaneous preterm birth in human pregnancies
Source: Nat Commun. 2026 Jul 27;17:7121. doi: 10.1038/s41467-026-75605-5 (PMC13408597; doi:10.1038/s41467-026-75605-5)
Supplement: Supplementary file 11 — Source Data [file 41467_2026_75605_MOESM11_ESM.zip › Source data_NCOMMS-25-78183A/FigureS5-8_feature_plot_trajectory_data/Rank = 16 | CD62LpCD45RAp.CD8Tnaive_freq_freq__freq_T2.tsv]

group	timepoint	timepoint2	N	value	se
0	[11,16)	13.5	42	0.08204355277864836	0.15345160128584467
0	[22,26)	24	33	0.15068505763516815	0.1668802756282238
0	[32,37)	34.5	43	0.18014393786684965	0.17156198528514824
1	[11,16)	13.5	23	-0.147042377852717	0.2000227601272331
1	[22,26)	24	22	-0.48585008227250054	0.17893508008554154
1	[32,37)	34.5	12	-0.17449574552757807	0.23622431829772816
