# Supplementary material for: Immunological maladaptation preceding spontaneous preterm birth in human pregnancies
Source: Nat Commun. 2026 Jul 27;17:7121. doi: 10.1038/s41467-026-75605-5 (PMC13408597; doi:10.1038/s41467-026-75605-5)
Supplement: Supplementary file 11 — Source Data [file 41467_2026_75605_MOESM11_ESM.zip › Source data_NCOMMS-25-78183A/FigureS5-8_feature_plot_trajectory_data/Rank = 18 | NTF-2_proteomics_proteomics__proteomics_T2.tsv]

group	timepoint	timepoint2	N	value	se
0	[11,16)	13.5	30	0.2450926592550563	0.20726544701899072
0	[22,26)	24	28	0.42196592148495354	0.19598731868520106
0	[32,37)	34.5	26	-0.01596823964993906	0.20398219565758402
1	[11,16)	13.5	21	-0.2526843141393635	0.12987451871174813
1	[22,26)	24	19	-0.4880386143441894	0.1873530379661344
1	[32,37)	34.5	10	-0.33424256893567106	0.2785650011062372
