# Supplementary material for: Immunological maladaptation preceding spontaneous preterm birth in human pregnancies
Source: Nat Commun. 2026 Jul 27;17:7121. doi: 10.1038/s41467-026-75605-5 (PMC13408597; doi:10.1038/s41467-026-75605-5)
Supplement: Supplementary file 11 — Source Data [file 41467_2026_75605_MOESM11_ESM.zip › Source data_NCOMMS-25-78183A/FigureS5-8_feature_plot_trajectory_data/Rank = 57 | LIGHT_proteomics_proteomics__proteomics_T1.tsv]

group	timepoint	timepoint2	N	value	se
0	[11,16)	13.5	30	0.2532361380167358	0.18369860141960456
0	[22,26)	24	28	0.29249742542371754	0.212372296308154
0	[32,37)	34.5	26	-0.16075096579716847	0.2039105441925529
1	[11,16)	13.5	21	-0.3646030911123421	0.19527036671865985
1	[22,26)	24	19	-0.09045303273500464	0.1546648051438628
1	[32,37)	34.5	10	-0.15418287184975563	0.34430826833513883
