# Supplementary material for: Immunological maladaptation preceding spontaneous preterm birth in human pregnancies
Source: Nat Commun. 2026 Jul 27;17:7121. doi: 10.1038/s41467-026-75605-5 (PMC13408597; doi:10.1038/s41467-026-75605-5)
Supplement: Supplementary file 11 — Source Data [file 41467_2026_75605_MOESM11_ESM.zip › Source data_NCOMMS-25-78183A/FigureS5-8_feature_plot_trajectory_data/Rank = 30 | CD62LnCD45RAp.CD8Temra_IL2_US__ICS_T2.tsv]

group	timepoint	timepoint2	N	value	se
0	[11,16)	13.5	42	-0.06283493975085	0.14860453043781527
0	[22,26)	24	33	-0.20569456590524193	0.17461891422186404
0	[32,37)	34.5	43	-0.07255098039400606	0.15919557946399093
1	[11,16)	13.5	23	0.256483415795326	0.21627474429025265
1	[22,26)	24	22	0.4040297411825114	0.23232545770811303
1	[32,37)	34.5	12	-0.18675771399639296	0.12575769310668963
