# Supplementary material for: Immunological maladaptation preceding spontaneous preterm birth in human pregnancies
Source: Nat Commun. 2026 Jul 27;17:7121. doi: 10.1038/s41467-026-75605-5 (PMC13408597; doi:10.1038/s41467-026-75605-5)
Supplement: Supplementary file 11 — Source Data [file 41467_2026_75605_MOESM11_ESM.zip › Source data_NCOMMS-25-78183A/FigureS5-8_feature_plot_trajectory_data/Rank = 27 | CD45RAn.CD8Tmem_IL2_US__ICS_T3.tsv]

group	timepoint	timepoint2	N	value	se
0	[11,16)	13.5	42	-0.12964074393311112	0.15115049246008977
0	[22,26)	24	33	-0.25356685797105644	0.1441666528083578
0	[32,37)	34.5	43	-0.14680803431408446	0.1449319373442682
1	[11,16)	13.5	23	0.4637900377869535	0.25303654268370085
1	[22,26)	24	22	0.3942879429705491	0.2466753961620306
1	[32,37)	34.5	12	0.0653214516074256	0.1258838165546711
