# Supplementary material for: Immunological maladaptation preceding spontaneous preterm birth in human pregnancies
Source: Nat Commun. 2026 Jul 27;17:7121. doi: 10.1038/s41467-026-75605-5 (PMC13408597; doi:10.1038/s41467-026-75605-5)
Supplement: Supplementary file 11 — Source Data [file 41467_2026_75605_MOESM11_ESM.zip › Source data_NCOMMS-25-78183A/FigureS5-8_feature_plot_trajectory_data/Rank = 72 | CD62LnCD45RAp.CD8Temra_freq_freq__freq_T3.tsv]

group	timepoint	timepoint2	N	value	se
0	[11,16)	13.5	42	-0.13779549205334185	0.13728558564996632
0	[22,26)	24	33	-0.03891981430298507	0.16160688048664545
0	[32,37)	34.5	43	0.20278224835418904	0.15781680674217385
1	[11,16)	13.5	23	-0.10610287892447323	0.20494063680195218
1	[22,26)	24	22	0.24229149111929643	0.25091850423266715
1	[32,37)	34.5	12	-0.378159894196093	0.3109493916102332
