# Supplementary material for: Immunological maladaptation preceding spontaneous preterm birth in human pregnancies
Source: Nat Commun. 2026 Jul 27;17:7121. doi: 10.1038/s41467-026-75605-5 (PMC13408597; doi:10.1038/s41467-026-75605-5)
Supplement: Supplementary file 11 — Source Data [file 41467_2026_75605_MOESM11_ESM.zip › Source data_NCOMMS-25-78183A/FigureS5-8_feature_plot_trajectory_data/Rank = 12 | CD66p.Granulocytes_freq_freq__freq_T3.tsv]

group	timepoint	timepoint2	N	value	se
0	[11,16)	13.5	42	-0.3320689056277502	0.10041937895137816
0	[22,26)	24	33	0.11530357853314141	0.196389640962988
0	[32,37)	34.5	43	0.042506893858907366	0.1616413805002078
1	[11,16)	13.5	23	-0.30056300048391377	0.18827534914880636
1	[22,26)	24	22	0.49338591434530404	0.21489773542473
1	[32,37)	34.5	12	0.3643782003643491	0.340154719646214
