# Supplementary material for: Immunological maladaptation preceding spontaneous preterm birth in human pregnancies
Source: Nat Commun. 2026 Jul 27;17:7121. doi: 10.1038/s41467-026-75605-5 (PMC13408597; doi:10.1038/s41467-026-75605-5)
Supplement: Supplementary file 11 — Source Data [file 41467_2026_75605_MOESM11_ESM.zip › Source data_NCOMMS-25-78183A/FigureS5-8_feature_plot_trajectory_data/Rank = 28 | CD66p.Granulocytes_IL12_US__ICS_T3.tsv]

group	timepoint	timepoint2	N	value	se
0	[11,16)	13.5	42	-0.1586349334385053	0.13378086791995658
0	[22,26)	24	33	-0.10558825433444138	0.17134625132173364
0	[32,37)	34.5	43	-0.12768793033306397	0.15298601867812775
1	[11,16)	13.5	23	0.0751375503712005	0.19588369219538712
1	[22,26)	24	22	0.27200767052285485	0.23785596169039602
1	[32,37)	34.5	12	0.660444015977923	0.3397544599758596
