# Supplementary material for: Immunological maladaptation preceding spontaneous preterm birth in human pregnancies
Source: Nat Commun. 2026 Jul 27;17:7121. doi: 10.1038/s41467-026-75605-5 (PMC13408597; doi:10.1038/s41467-026-75605-5)
Supplement: Supplementary file 11 — Source Data [file 41467_2026_75605_MOESM11_ESM.zip › Source data_NCOMMS-25-78183A/FigureS5-8_feature_plot_trajectory_data/Rank = 32 | CD7p.NK_IFNg_PI__ICS_T3.tsv]

group	timepoint	timepoint2	N	value	se
0	[11,16)	13.5	42	0.08146130050545555	0.15594910608998352
0	[22,26)	24	33	0.20165975602453848	0.1830310976833866
0	[32,37)	34.5	43	-0.21391151215482573	0.14208494781980038
1	[11,16)	13.5	22	0.01891760106704321	0.21688742788946236
1	[22,26)	24	22	-0.3295044737686488	0.19987404194530128
1	[32,37)	34.5	12	0.5070801673672889	0.28878056451485906
