# Supplementary material for: Immunological maladaptation preceding spontaneous preterm birth in human pregnancies
Source: Nat Commun. 2026 Jul 27;17:7121. doi: 10.1038/s41467-026-75605-5 (PMC13408597; doi:10.1038/s41467-026-75605-5)
Supplement: Supplementary file 11 — Source Data [file 41467_2026_75605_MOESM11_ESM.zip › Source data_NCOMMS-25-78183A/FigureS5-8_feature_plot_trajectory_data/Rank = 67 | TWF1_proteomics_proteomics__proteomics_T1.tsv]

group	timepoint	timepoint2	N	value	se
0	[11,16)	13.5	30	0.0740736767418545	0.16657554566799015
0	[22,26)	24	28	0.5407227730116937	0.19577886944062792
0	[32,37)	34.5	26	0.13001534747684618	0.1916705307533308
1	[11,16)	13.5	21	-0.685406965601084	0.17213335701842056
1	[22,26)	24	19	-0.365329270060117	0.1988039859311045
1	[32,37)	34.5	10	0.1331116181988551	0.3184385063958135
