# Supplementary material for: Immunological maladaptation preceding spontaneous preterm birth in human pregnancies
Source: Nat Commun. 2026 Jul 27;17:7121. doi: 10.1038/s41467-026-75605-5 (PMC13408597; doi:10.1038/s41467-026-75605-5)
Supplement: Supplementary file 11 — Source Data [file 41467_2026_75605_MOESM11_ESM.zip › Source data_NCOMMS-25-78183A/FigureS5-8_feature_plot_trajectory_data/Rank = 36 | CD62LpCD45RAn.CD8Tcm_freq_freq__freq_T3.tsv]

group	timepoint	timepoint2	N	value	se
0	[11,16)	13.5	42	0.05460847370569161	0.1551424421701099
0	[22,26)	24	33	0.020316344198590852	0.18435697207436996
0	[32,37)	34.5	43	-0.12803938029703438	0.13282913796500007
1	[11,16)	13.5	23	0.19541105339517958	0.2152155318978287
1	[22,26)	24	22	-0.35638615671055834	0.19081978835600708
1	[32,37)	34.5	12	0.49064494317691554	0.36027623484899
