# Supplementary material for: Immunological maladaptation preceding spontaneous preterm birth in human pregnancies
Source: Nat Commun. 2026 Jul 27;17:7121. doi: 10.1038/s41467-026-75605-5 (PMC13408597; doi:10.1038/s41467-026-75605-5)
Supplement: Supplementary file 11 — Source Data [file 41467_2026_75605_MOESM11_ESM.zip › Source data_NCOMMS-25-78183A/FigureS5-8_feature_plot_trajectory_data/Rank = 52 | CD19p.B_freq_freq__freq_T1.tsv]

group	timepoint	timepoint2	N	value	se
0	[11,16)	13.5	42	0.22793603876670643	0.1395141988423528
0	[22,26)	24	33	-0.10149237574576385	0.1578354258795463
0	[32,37)	34.5	43	-0.2625542015638091	0.1510220708991595
1	[11,16)	13.5	23	0.13763323322656992	0.22725943540832494
1	[22,26)	24	22	0.21341322090150328	0.24481674970544923
1	[32,37)	34.5	12	-0.23290748211598505	0.2962729237682034
