# Supplementary material for: Immunological maladaptation preceding spontaneous preterm birth in human pregnancies
Source: Nat Commun. 2026 Jul 27;17:7121. doi: 10.1038/s41467-026-75605-5 (PMC13408597; doi:10.1038/s41467-026-75605-5)
Supplement: Supplementary file 11 — Source Data [file 41467_2026_75605_MOESM11_ESM.zip › Source data_NCOMMS-25-78183A/FigureS5-8_feature_plot_trajectory_data/Rank = 21 | CD14pCD16n.cMC_pPLCg1_median__ISO_T2.tsv]

group	timepoint	timepoint2	N	value	se
0	[11,16)	13.5	34	-0.03542586390970979	0.16941790679020755
0	[22,26)	24	27	-0.6116263438182784	0.18111820628076228
0	[32,37)	34.5	34	0.3192109090476074	0.1833809968519171
1	[11,16)	13.5	20	-0.06540393541270151	0.15485817718663203
1	[22,26)	24	17	0.31571265637979395	0.19164255329095775
1	[32,37)	34.5	9	0.3117981442447266	0.4026194257929112
