# Supplementary material for: Immunological maladaptation preceding spontaneous preterm birth in human pregnancies
Source: Nat Commun. 2026 Jul 27;17:7121. doi: 10.1038/s41467-026-75605-5 (PMC13408597; doi:10.1038/s41467-026-75605-5)
Supplement: Supplementary file 11 — Source Data [file 41467_2026_75605_MOESM11_ESM.zip › Source data_NCOMMS-25-78183A/FigureS5-8_feature_plot_trajectory_data/Rank = 25 | CD45RAp.CD8Tnaive_freq_freq__freq_T3.tsv]

group	timepoint	timepoint2	N	value	se
0	[11,16)	13.5	42	-0.05685662663220905	0.13933379723740963
0	[22,26)	24	33	0.03347193552124768	0.17818322013494967
0	[32,37)	34.5	43	0.24129513929345175	0.14205686017896535
1	[11,16)	13.5	23	-0.16516131904480294	0.20998271608239363
1	[22,26)	24	22	0.03064098051378097	0.2546709718873501
1	[32,37)	34.5	12	-0.4973064813783356	0.301881851815754
