# Supplementary material for: Immunological maladaptation preceding spontaneous preterm birth in human pregnancies
Source: Nat Commun. 2026 Jul 27;17:7121. doi: 10.1038/s41467-026-75605-5 (PMC13408597; doi:10.1038/s41467-026-75605-5)
Supplement: Supplementary file 11 — Source Data [file 41467_2026_75605_MOESM11_ESM.zip › Source data_NCOMMS-25-78183A/FigureS5-8_feature_plot_trajectory_data/Rank = 68 | HLADRp.DC_freq_freq__freq_T1.tsv]

group	timepoint	timepoint2	N	value	se
0	[11,16)	13.5	42	0.06347119287863885	0.14672915424683983
0	[22,26)	24	33	0.0031572403481066992	0.18374593945460513
0	[32,37)	34.5	43	-0.21472115551832097	0.13550986635437687
1	[11,16)	13.5	23	-0.14774494445790481	0.20463930875335506
1	[22,26)	24	22	0.41625216150017047	0.23958263891430628
1	[32,37)	34.5	12	0.05863473536880587	0.32443136058460853
