# Supplementary material for: Immunological maladaptation preceding spontaneous preterm birth in human pregnancies
Source: Nat Commun. 2026 Jul 27;17:7121. doi: 10.1038/s41467-026-75605-5 (PMC13408597; doi:10.1038/s41467-026-75605-5)
Supplement: Supplementary file 11 — Source Data [file 41467_2026_75605_MOESM11_ESM.zip › Source data_NCOMMS-25-78183A/FigureS5-8_feature_plot_trajectory_data/Rank = 76 | GM-CSF_proteomics_proteomics__proteomics_T2.tsv]

group	timepoint	timepoint2	N	value	se
0	[11,16)	13.5	30	-0.1079857282501448	0.12750366545983027
0	[22,26)	24	28	-0.291847368048868	0.1397659972090816
0	[32,37)	34.5	26	-0.39890096803992303	0.12923268286312392
1	[11,16)	13.5	21	0.5090845706613198	0.2667014650963598
1	[22,26)	24	19	0.5151653804228531	0.3211615682986214
1	[32,37)	34.5	10	-0.027034686575926736	0.32042138570678275
