# Supplementary material for: Immunological maladaptation preceding spontaneous preterm birth in human pregnancies
Source: Nat Commun. 2026 Jul 27;17:7121. doi: 10.1038/s41467-026-75605-5 (PMC13408597; doi:10.1038/s41467-026-75605-5)
Supplement: Supplementary file 11 — Source Data [file 41467_2026_75605_MOESM11_ESM.zip › Source data_NCOMMS-25-78183A/FigureS5-8_feature_plot_trajectory_data/Rank = 74 | CD62LpCD45RAn.CD4Tcm_freq_freq__freq_T1.tsv]

group	timepoint	timepoint2	N	value	se
0	[11,16)	13.5	42	0.23930898523032035	0.15488800292709565
0	[22,26)	24	33	-0.11759801571331029	0.1698301864000654
0	[32,37)	34.5	43	-0.0603920124557161	0.14865393140204924
1	[11,16)	13.5	23	0.1476743530739784	0.2164615178231097
1	[22,26)	24	22	-0.430004463479136	0.21422343752096462
1	[32,37)	34.5	12	0.20751681252508472	0.26552822289816536
