# Supplementary material for: Immunological maladaptation preceding spontaneous preterm birth in human pregnancies
Source: Nat Commun. 2026 Jul 27;17:7121. doi: 10.1038/s41467-026-75605-5 (PMC13408597; doi:10.1038/s41467-026-75605-5)
Supplement: Supplementary file 11 — Source Data [file 41467_2026_75605_MOESM11_ESM.zip › Source data_NCOMMS-25-78183A/FigureS5-8_feature_plot_trajectory_data/Rank = 33 | CD62LpCD45RAp.CD8Tnaive_TNFa_US__ICS_T3.tsv]

group	timepoint	timepoint2	N	value	se
0	[11,16)	13.5	42	0.045877474272088596	0.1517789305076977
0	[22,26)	24	33	-0.022531921156208338	0.15513755611842023
0	[32,37)	34.5	43	0.3362816915162951	0.19500079218621577
1	[11,16)	13.5	23	-0.054161391302868976	0.15270665713647555
1	[22,26)	24	22	-0.3407069122890051	0.17556109585926208
1	[32,37)	34.5	12	-0.5751790988457877	0.14150550628850922
