# Supplementary material for: Immunological maladaptation preceding spontaneous preterm birth in human pregnancies
Source: Nat Commun. 2026 Jul 27;17:7121. doi: 10.1038/s41467-026-75605-5 (PMC13408597; doi:10.1038/s41467-026-75605-5)
Supplement: Supplementary file 11 — Source Data [file 41467_2026_75605_MOESM11_ESM.zip › Source data_NCOMMS-25-78183A/FigureS5-8_feature_plot_trajectory_data/Rank = 63 | CD56p.NK_freq_freq__freq_T2.tsv]

group	timepoint	timepoint2	N	value	se
0	[11,16)	13.5	42	0.2787736608680591	0.13785895124268427
0	[22,26)	24	33	0.18616694544728862	0.16757866278114844
0	[32,37)	34.5	43	-0.4905486976455191	0.13152152376146006
1	[11,16)	13.5	23	0.3307269076670989	0.23772218252424776
1	[22,26)	24	22	-0.13233474424898853	0.22314826240448432
1	[32,37)	34.5	12	-0.12114695502725588	0.28795664663799403
