# Supplementary material for: Immunological maladaptation preceding spontaneous preterm birth in human pregnancies
Source: Nat Commun. 2026 Jul 27;17:7121. doi: 10.1038/s41467-026-75605-5 (PMC13408597; doi:10.1038/s41467-026-75605-5)
Supplement: Supplementary file 11 — Source Data [file 41467_2026_75605_MOESM11_ESM.zip › Source data_NCOMMS-25-78183A/FigureS5-8_feature_plot_trajectory_data/Rank = 40 | FN1.4_proteomics_proteomics__proteomics_T1.tsv]

group	timepoint	timepoint2	N	value	se
0	[11,16)	13.5	30	-0.08697453787595985	0.18314483000895168
0	[22,26)	24	28	-0.15390150683546058	0.17876798734650307
0	[32,37)	34.5	26	0.1490213413338497	0.21929494130939634
1	[11,16)	13.5	21	0.5440857871207759	0.16109807616837443
1	[22,26)	24	19	-0.5320211936611293	0.2024082028022185
1	[32,37)	34.5	10	0.1494344958734735	0.3519589655384873
