# Supplementary material for: Immunological maladaptation preceding spontaneous preterm birth in human pregnancies
Source: Nat Commun. 2026 Jul 27;17:7121. doi: 10.1038/s41467-026-75605-5 (PMC13408597; doi:10.1038/s41467-026-75605-5)
Supplement: Supplementary file 11 — Source Data [file 41467_2026_75605_MOESM11_ESM.zip › Source data_NCOMMS-25-78183A/FigureS5-8_feature_plot_trajectory_data/Rank = 58 | CD14pCD16p.intMC_freq_freq__freq_T2.tsv]

group	timepoint	timepoint2	N	value	se
0	[11,16)	13.5	42	-0.24836828075014952	0.10893411419758739
0	[22,26)	24	33	0.02808508600556554	0.15440362595242055
0	[32,37)	34.5	43	0.07424652097244502	0.1893474088529634
1	[11,16)	13.5	23	0.050909633535380874	0.18388102442943255
1	[22,26)	24	22	0.15363130675744713	0.2511176031197019
1	[32,37)	34.5	12	0.1467707692941546	0.32223854233457594
