# Supplementary material for: Immunological maladaptation preceding spontaneous preterm birth in human pregnancies
Source: Nat Commun. 2026 Jul 27;17:7121. doi: 10.1038/s41467-026-75605-5 (PMC13408597; doi:10.1038/s41467-026-75605-5)
Supplement: Supplementary file 11 — Source Data [file 41467_2026_75605_MOESM11_ESM.zip › Source data_NCOMMS-25-78183A/FigureS5-8_feature_plot_trajectory_data/Rank = 17 | Tbetp.Th1CD4T_CCR2_median__ISO_T1.tsv]

group	timepoint	timepoint2	N	value	se
0	[11,16)	13.5	34	-0.3679496514032296	0.14909734679114356
0	[22,26)	24	27	-0.1520954709968293	0.16429039592438485
0	[32,37)	34.5	34	-0.029925655892696256	0.19304132683645578
1	[11,16)	13.5	20	0.44771979785049976	0.1962443036586144
1	[22,26)	24	17	0.2863573646337965	0.2214892025852002
1	[32,37)	34.5	9	0.42354077879903756	0.44166433469832533
