# Supplementary material for: Immunological maladaptation preceding spontaneous preterm birth in human pregnancies
Source: Nat Commun. 2026 Jul 27;17:7121. doi: 10.1038/s41467-026-75605-5 (PMC13408597; doi:10.1038/s41467-026-75605-5)
Supplement: Supplementary file 13 — Source Data - Figure S13a [file 41467_2026_75605_MOESM13_ESM.zip]

Archive with 1 entries (1 files):
- FigureS13A_scrnaseq_correlations.tsv
